# Supplementary material for: Cysteine conjugate beta-lyase 2 (CCBL2) expression as a prognostic marker of survival in breast cancer patients
Source: PLoS One. 2022 Jun 30;17(6):e0269998. doi: 10.1371/journal.pone.0269998 (PMC9246202; doi:10.1371/journal.pone.0269998)
Supplement: S1 File — (XLSX) [file pone.0269998.s003.xlsx]

## Sheet: Sheet1
Number	Age	Gender	Histological_type	Molecular_subtype	ER	PR	HER2	Menopause_status	T_classification	N_classification	M_classification	Stage	Lymph_node_status	Margin_status	Vital_status	Radiation_therapy	Neoadjuvant_treatment	Targeted_molecular_therapy	Sample_type	os_t	os_s	rfs_t	rf_s	CCBL2	Type
1	<60	FEMALE	Infiltrating Lobular Carcinoma		Positive	Positive	Negative	Pre	TX	NX	MX	X	YES	Negative	LIVING	NO	No		Primary Tumor	4047	0	4047	0	high	1
2	<60	FEMALE	Infiltrating Ductal Carcinoma		Positive	Positive	Positive	Post	T2	N1	M0	II	YES	Negative	LIVING	YES	No		Primary Tumor	4005	0	4005	0	low	1
3	>=60	FEMALE	Infiltrating Ductal Carcinoma		Positive	Positive	Indeterminate	Post	T2	N1	M0	II	YES	Negative	LIVING	NO	No		Primary Tumor	1474	0	1474	0	low	1
4	<60	FEMALE	Infiltrating Ductal Carcinoma		Positive	Positive	Positive		T1	N0	M0	I	YES	Close	LIVING	NO	No		Primary Tumor	1448	0	1448	0	high	1
5	<60	FEMALE	Infiltrating Lobular Carcinoma		Positive	Positive	Equivocal	Post	T2	N2	M0	III	YES	Negative	LIVING	NO	No		Primary Tumor	348	0	348	0	high	1
6	<60	FEMALE	Infiltrating Lobular Carcinoma		Positive	Positive	Negative	Post	T2	N0	M0	II	YES	Positive	LIVING	YES	No		Primary Tumor	1477	0	1477	0	low	1
7	>=60	FEMALE	Infiltrating Lobular Carcinoma		Positive	Positive	Equivocal	Post	T2	N0	M1	IV	YES	Negative	LIVING	NO	No		Primary Tumor	1471	0	1471	0	high	1
8	<60	FEMALE	Other		Positive	Negative	Equivocal		T2	NX	MX	II	NO		LIVING	YES	No		Primary Tumor	303	0	303	0	high	1
9	>=60	FEMALE	Other	Normal	Positive	Negative	Negative	Post	T1	N0	M0	I	YES	Negative	LIVING		No		Primary Tumor	259	0			high	1
10	<60	FEMALE	Infiltrating Ductal Carcinoma	LumA	Positive	Positive	Negative		T2	N0	M0	II	YES	Positive	LIVING		No		Primary Tumor	437	0			high	1
11	<60	FEMALE	Other	LumA	Positive	Positive	Negative	Pre	T1	N0	M0	I		Negative	LIVING		No		Primary Tumor	1321	0			high	1
12	<60	FEMALE	Infiltrating Ductal Carcinoma	LumA	Positive	Positive	Negative	Pre	T2	N0	M0	II	YES	Negative	LIVING		No		Primary Tumor	1463	0			low	1
13	>=60	FEMALE	Other	LumA	Positive	Positive	Negative	Post	T2	N1	M0	II	YES	Negative	LIVING		No		Primary Tumor	434	0			high	1
14	<60	FEMALE	Infiltrating Ductal Carcinoma	LumA	Negative	Positive	Equivocal	Pre	T2	N0	M0	II		Negative	LIVING		No		Primary Tumor	1437	0			high	1
15	<60	FEMALE	Infiltrating Ductal Carcinoma	LumB	Positive	Positive	Negative		T2	N1	M0	II	YES	Negative	LIVING		No		Primary Tumor	635	0			high	1
16	<60	FEMALE	Infiltrating Ductal Carcinoma	LumA	Positive	Positive	Equivocal		T3	N1	M0	III		Negative	LIVING		No		Primary Tumor	416	0			high	1
17	<60	FEMALE	Other	Basal	Negative	Negative	Negative	Inde	T2	N0	M0	II		Positive	DECEASED		No		Primary Tumor	967	1			low	1
18	>=60	MALE	Infiltrating Ductal Carcinoma	LumA	Positive	Negative	Positive		T2	N0	M0	II		Negative	LIVING		No		Primary Tumor	242	0			high	1
19	<60	FEMALE	Infiltrating Ductal Carcinoma	LumB	Positive	Positive	Positive	Post	T1	N1	MX	II	YES	Negative	LIVING		No		Primary Tumor	1196	0			low	1
20	>=60	FEMALE	Infiltrating Ductal Carcinoma	Basal	Negative	Negative	Equivocal	Post	T2	N1	M0	II		Negative	LIVING		No		Primary Tumor	852	0			low	1
21	<60	FEMALE	Infiltrating Ductal Carcinoma	Basal	Negative	Negative	Negative		T2	N0	M0	II		Negative	LIVING				Primary Tumor	584	0			low	1
22	<60	FEMALE	Infiltrating Ductal Carcinoma	LumA	Positive	Positive	Negative	Pre	T2	N1	MX	II	YES	Negative	LIVING		No		Primary Tumor	554	0			high	1
23	>=60	FEMALE	Infiltrating Ductal Carcinoma	LumA	Positive	Positive		Post	T1	N0	M0	I		Negative	LIVING	YES	No	YES	Primary Tumor	4354	0	4354	0	high	1
24	<60	FEMALE	Infiltrating Ductal Carcinoma	Basal	Negative	Negative		Pre	T2	N3	M0	III		Positive	DECEASED	YES	No	YES	Primary Tumor	548	1	179	1	high	1
25	<60	FEMALE	Infiltrating Ductal Carcinoma	Basal	Negative	Negative	Equivocal	Post	T1	N0	M0	I		Negative	LIVING	NO	No	YES	Primary Tumor	2385	0			high	1
26	<60	FEMALE	Infiltrating Ductal Carcinoma	LumB	Positive	Positive	Equivocal	Pre	T1	N0	M0	I		Negative	LIVING	YES	No	YES	Primary Tumor	3709	0	3709	0	high	1
27	>=60	FEMALE	Infiltrating Ductal Carcinoma	Basal	Negative	Negative	Equivocal	Post	T2	N0	M0	II		Negative	LIVING	YES	No	YES	Primary Tumor	2246	0			high	1
28	<60	FEMALE	Infiltrating Ductal Carcinoma	Basal	Negative	Negative	Negative	Peri	T2	N0	M0	II		Negative	LIVING	NO	No	YES	Primary Tumor	2654	0			low	1
29	<60	FEMALE	Infiltrating Ductal Carcinoma	LumA	Positive	Positive	Equivocal	Pre	T2	N0	M0	II		Negative	DECEASED	NO	No	YES	Primary Tumor	1920	1			high	1
30	<60	FEMALE	Other	Her2	Negative	Negative	Positive	Pre	T2	N1	M0	II		Negative	LIVING	NO	No	YES	Primary Tumor	3102	0	3102	0	high	1
31	<60	FEMALE	Infiltrating Ductal Carcinoma	Her2	Positive	Positive	Positive	Pre	T2	N0	M0	II		Negative	LIVING	NO	No	YES	Primary Tumor	1686	0			high	1
32	<60	FEMALE	Infiltrating Ductal Carcinoma	LumB	Positive	Positive	Negative	Post	T2	N1	M0	II		Negative	LIVING	YES	No	YES	Primary Tumor	1099	0			high	1
33	>=60	FEMALE	Infiltrating Lobular Carcinoma		Positive	Positive	Negative	Post	T3	N2	M0	III	YES	Positive	LIVING	YES	No		Primary Tumor	4159	0	1364	1	high	1
34	<60	FEMALE	Infiltrating Ductal Carcinoma	Normal	Positive	Positive	Negative	Pre	T3	N2	M0	III		Positive	LIVING	YES	No	YES	Primary Tumor	3015	0	3015	0	high	1
35	<60	FEMALE	Infiltrating Ductal Carcinoma	Basal	Negative	Negative	Negative	Pre	T2	N0	M0	II		Negative	DECEASED	NO	No	YES	Primary Tumor	754	1			low	1
36	>=60	FEMALE	Infiltrating Lobular Carcinoma		Positive	Positive	Negative	Post	T3	N0	M0	II	YES	Positive	DECEASED	YES	No		Primary Tumor	3492	1	3492	0	low	1
37	>=60	FEMALE	Infiltrating Ductal Carcinoma	LumA	Positive	Positive		Post	T1	N0	M0	I		Negative	LIVING	YES	No	YES	Primary Tumor	2813	0	2813	0	high	1
38	>=60	FEMALE	Infiltrating Ductal Carcinoma	LumA	Positive	Positive	Equivocal	Post	T1	N0	M0	I		Positive	LIVING	YES	No	YES	Primary Tumor	2695	0	2695	0	high	1
39	<60	FEMALE	Infiltrating Lobular Carcinoma		Positive	Positive	Negative	Post	T3	N0	M0	II	YES	Close	LIVING	NO	No		Primary Tumor	3283	0	3283	0	high	1
40	>=60	FEMALE	Infiltrating Ductal Carcinoma	LumA	Positive	Positive	Equivocal	Post	T4	N3	M1	IV		Positive	DECEASED	YES	No	YES	Primary Tumor	2348	1	2348	0	high	1
41	>=60	FEMALE	Infiltrating Ductal Carcinoma	LumA	Positive	Negative	Equivocal	Post	T2	N0	M0	II		Negative	LIVING	NO	No	YES	Primary Tumor	2289	0	2289	0	low	1
42	>=60	FEMALE	Infiltrating Ductal Carcinoma	LumA	Positive	Positive	Equivocal	Post	T2	N0	M0	II		Close	DECEASED	NO	No	YES	Primary Tumor	158	1	158	0	low	1
43	<60	FEMALE	Infiltrating Ductal Carcinoma	LumA	Positive	Positive	Negative	Post	T2	N1	M0	II		Negative	LIVING	YES	No	YES	Primary Tumor	3011	0	3011	0	high	1
44	>=60	FEMALE	Infiltrating Ductal Carcinoma	LumB	Positive	Positive	Equivocal	Post	T2	N1	M0	II		Negative	LIVING	NO	No	YES	Primary Tumor	3283	0	3283	0	low	1
45	<60	FEMALE	Infiltrating Ductal Carcinoma	Her2	Positive	Negative	Positive	Pre	T2	N0	M0	II		Negative	LIVING	YES	No	YES	Primary Tumor	1728	0	1728	0	low	1
46	>=60	FEMALE	Infiltrating Ductal Carcinoma		Positive	Positive	Negative	Post	T2	N1	M0	II		Negative	LIVING	NO	No	YES	Primary Tumor	1673	0	1673	0	low	1
47	<60	FEMALE	Infiltrating Ductal Carcinoma	Normal	Positive	Positive	Negative	Peri	T2	N0	M0	II		Positive	LIVING	NO	No	YES	Primary Tumor	1616	0	1616	0	low	1
48	>=60	FEMALE	Infiltrating Ductal Carcinoma	Basal	Negative	Negative	Negative	Post	T2	N0	M0	II		Negative	LIVING	NO	No	YES	Primary Tumor	2048	0	2048	0	low	1
49	>=60	FEMALE	Infiltrating Ductal Carcinoma	Her2	Negative	Negative	Positive	Post	T2	N0	M0	II		Negative	LIVING	YES	No	YES	Primary Tumor	1051	0	1051	0	high	1
50	<60	FEMALE	Infiltrating Ductal Carcinoma	Basal	Negative	Negative	Negative	Pre	T2	N0	M0	II		Negative	LIVING	YES	No	YES	Primary Tumor	1027	0	1027	0	high	1
51	<60	FEMALE	Infiltrating Ductal Carcinoma	LumA	Positive	Positive	Negative	Post	T1	N0	M0	I		Negative	LIVING	NO	No	YES	Primary Tumor	1873	0	1873	0	high	1
52	<60	FEMALE	Infiltrating Ductal Carcinoma	LumB	Positive	Positive	Negative	Pre	T2	N1	M0	II		Negative	LIVING	YES	No	YES	Primary Tumor	767	0	767	0	low	1
53	>=60	FEMALE	Infiltrating Ductal Carcinoma	LumA	Positive	Positive		Post	T1	N0	M0	I		Negative	LIVING	YES	No	YES	Primary Tumor	3094	0	3094	0	high	1
54	>=60	FEMALE	Infiltrating Lobular Carcinoma	LumA	Positive	Positive	Equivocal	Post	T2	N0	M0	II		Negative	LIVING	YES	No	YES	Primary Tumor	2718	0	2718	0	high	1
55	<60	FEMALE	Infiltrating Ductal Carcinoma	LumA	Positive	Positive	Negative	Peri	T1	N0	M0	I		Close	LIVING	YES	No	YES	Primary Tumor	2442	0	2442	0	high	1
56	<60	FEMALE	Infiltrating Lobular Carcinoma		Positive	Negative	Negative	Post	T1	N0	M0	I	YES	Negative	LIVING	NO	No		Primary Tumor	3603	0	3603	0	high	1
57	>=60	FEMALE	Infiltrating Ductal Carcinoma	Her2	Negative	Negative	Positive	Post	T2	N0	M0	II		Positive	LIVING	YES	No	YES	Primary Tumor	2426	0	2426	0	high	1
58	>=60	FEMALE	Infiltrating Ductal Carcinoma	LumA	Positive	Positive	Equivocal	Post	T1	N1	M0	I		Positive	LIVING	YES	No	YES	Primary Tumor	2263	0	2263	0	high	1
59	<60	FEMALE	Infiltrating Lobular Carcinoma	LumA	Positive	Positive	Negative	Post	T2	N0	M0	II		Negative	LIVING	NO	No	YES	Primary Tumor	2190	0	2190	0	high	1
60	<60	FEMALE	Infiltrating Ductal Carcinoma	LumA	Positive	Positive	Equivocal	Post	T2	N2	M0	III		Negative	LIVING	YES	No	YES	Primary Tumor	1066	0	1066	0	low	1
61	>=60	FEMALE	Infiltrating Ductal Carcinoma	LumA	Positive	Positive	Negative	Post	T1	N0	M0	I		Positive	LIVING	YES	No	NO	Primary Tumor	1043	0	1043	0	high	1
62	>=60	FEMALE	Infiltrating Ductal Carcinoma	LumA	Positive	Positive	Negative	Post	T1	N0	M0	I		Negative	LIVING	NO	No	NO	Primary Tumor	968	0	968	0	low	1
63	<60	FEMALE	Infiltrating Lobular Carcinoma	LumA	Positive	Positive	Negative	Post	T1	N3	M0	III		Positive	DECEASED	YES	No	YES	Primary Tumor	1884	1	1353	1	high	1
64	<60	FEMALE	Infiltrating Lobular Carcinoma	LumA	Positive	Positive	Negative	Post	T3	N0	M0	II		Positive	LIVING	NO	No	YES	Primary Tumor	752	0	752	0	high	1
65	>=60	FEMALE	Infiltrating Ductal Carcinoma	LumB	Positive	Negative	Positive	Post	T2	N1	M0	II		Negative	LIVING	YES	No	YES	Primary Tumor	1925	0	1925	0	low	1
66	>=60	FEMALE	Infiltrating Ductal Carcinoma	Basal	Negative	Negative		Post	T1	N1	M0	II		Negative	LIVING	YES	No	YES	Primary Tumor	3017	0			high	1
67	>=60	FEMALE	Infiltrating Ductal Carcinoma	LumA	Positive	Positive	Negative	Post	T2	N0	M0	II		Negative	LIVING	NO	No	YES	Primary Tumor	1662	0	1662	0	high	1
68	>=60	FEMALE	Infiltrating Ductal Carcinoma	LumB	Positive	Positive	Equivocal	Post	T2	N2	M1	IV		Positive	DECEASED	YES	No	YES	Primary Tumor	825	1			low	1
69	>=60	FEMALE	Infiltrating Ductal Carcinoma	LumB	Positive	Negative		Post	T2	N2	M1	IV		Negative	DECEASED	YES	No	YES	Primary Tumor	1365	1			low	1
70	<60	FEMALE	Infiltrating Ductal Carcinoma	Basal	Negative	Negative	Negative	Pre	T1	N0	M0	I		Positive	LIVING	YES	No	YES	Primary Tumor	1534	0	1534	0	low	1
71	>=60	FEMALE	Infiltrating Lobular Carcinoma	LumA	Positive	Positive		Post	T3	N1	M0	III		Negative	LIVING	YES	No	YES	Primary Tumor	1347	0	1347	0	high	1
72	<60	FEMALE	Infiltrating Ductal Carcinoma	Basal	Negative	Negative	Negative	Post	T2	N1	M0	II		Negative	LIVING	YES	No	YES	Primary Tumor	533	0	533	0	low	1
73	<60	FEMALE	Infiltrating Ductal Carcinoma	Her2	Negative	Negative	Positive	Post	T3	N3	M0	III		Negative	LIVING	YES	No	YES	Primary Tumor	521	0	521	0	low	1
74	>=60	FEMALE	Infiltrating Ductal Carcinoma	Basal	Negative	Negative	Negative	Post	T3	N3	M1	IV		Close	DECEASED	NO	No	NO	Primary Tumor	255	1			low	1
75	<60	FEMALE	Infiltrating Ductal Carcinoma	LumB	Positive	Positive	Equivocal	Pre	T1	N1	M0	I	YES	Positive	LIVING	YES	No	YES	Primary Tumor	1516	0	1516	0	low	1
76	>=60	FEMALE	Infiltrating Lobular Carcinoma	LumA	Positive	Positive	Equivocal	Post	T2	N0	M0	II		Negative	LIVING	NO	No	YES	Primary Tumor	624	0	624	0	low	1
77	<60	FEMALE	Infiltrating Ductal Carcinoma	LumA	Positive	Positive	Negative	Pre	T2	N0	M0	II		Negative	LIVING	NO	No	YES	Primary Tumor	531	0	531	0	high	1
78	<60	FEMALE	Infiltrating Lobular Carcinoma	LumA	Positive	Positive	Negative	Pre	T3	N0	M0	II		Negative	LIVING	YES	No	YES	Primary Tumor	575	0	575	0	high	1
79	<60	FEMALE	Infiltrating Ductal Carcinoma	LumA	Positive	Positive	Negative	Pre	T2	N0	M0	II		Positive	LIVING	NO	No	YES	Primary Tumor	631	0	631	0	high	1
80	<60	FEMALE	Infiltrating Ductal Carcinoma	LumA	Positive	Positive		Post	T2	N1	M0	II		Close	LIVING	YES	No	YES	Primary Tumor	990	0	798	1	high	1
81	>=60	FEMALE	Infiltrating Lobular Carcinoma	LumA	Positive	Positive		Post	T3	N0	M0	II		Negative	LIVING	NO	No	YES	Primary Tumor	769	0	769	0	high	1
82	<60	FEMALE	Infiltrating Ductal Carcinoma	Basal	Negative	Negative	Negative	Post	T2	N1	M0	II		Negative	LIVING	YES	No	YES	Primary Tumor	554	0	554	0	low	1
83	>=60	FEMALE	Infiltrating Ductal Carcinoma	LumA	Positive	Negative	Negative	Post	T1	N0	M0	I		Negative	LIVING	NO	No	YES	Primary Tumor	1535	0	1535	0	high	1
84	>=60	FEMALE	Infiltrating Ductal Carcinoma	LumB	Positive	Positive	Positive	Post	T2	N3	M0	III		Negative	LIVING	YES	No	YES	Primary Tumor	666	0	666	0	low	1
85	<60	FEMALE	Infiltrating Ductal Carcinoma	LumB	Positive	Positive	Negative	Post	T2	N2	M0	III		Negative	LIVING	YES	No	YES	Primary Tumor	659	0	659	0	low	1
86	>=60	FEMALE	Infiltrating Ductal Carcinoma	LumA	Positive	Positive	Negative	Post	T1	N0	M0	I		Negative	LIVING	YES	No	YES	Primary Tumor	1505	0	1505	0	high	1
87	<60	FEMALE	Infiltrating Ductal Carcinoma	Basal	Positive	Negative	Negative	Pre	T3	N2	M0	III		Negative	LIVING	YES	No	YES	Primary Tumor	566	0	559	1	low	1
88	>=60	FEMALE	Infiltrating Lobular Carcinoma	Normal	Positive	Negative	Negative	Post	T2	N0	M0	II		Close	LIVING	NO	No	YES	Primary Tumor	588	0	588	0	high	1
89	<60	FEMALE	Infiltrating Lobular Carcinoma	LumA	Positive	Positive	Negative	Pre	T3	N2	M0	III		Negative	LIVING	YES	No	YES	Primary Tumor	1474	0	1474	0	high	1
90	>=60	FEMALE	Infiltrating Ductal Carcinoma	Basal	Negative	Negative		Post	T2	N0	M0	II		Negative	LIVING	YES	No	NO	Primary Tumor	965	0	965	0	high	1
91	<60	FEMALE	Infiltrating Ductal Carcinoma	LumB	Positive	Negative		Post	T4	N2	M0	III		Negative	DECEASED	YES	Yes	YES	Primary Tumor	723	1	723	0	high	1
92	>=60	FEMALE	Infiltrating Lobular Carcinoma	LumA	Positive	Positive	Negative	Post	T3	N0	M0	II	YES	Negative	LIVING	YES	No	YES	Primary Tumor	714	0	714	0	low	1
93	>=60	FEMALE	Infiltrating Ductal Carcinoma	LumB	Positive	Negative	Negative	Post	T3	N2	M0	III	YES	Negative	LIVING	YES	No	YES	Primary Tumor	528	0	528	0	high	1
94	>=60	FEMALE	Infiltrating Ductal Carcinoma	LumB	Positive	Positive		Post	T3	N2	M0	III	YES	Positive	LIVING	YES	No	YES	Primary Tumor	1847	0	1847	0	high	1
95	>=60	FEMALE	Infiltrating Ductal Carcinoma	LumA	Positive	Positive	Negative	Post	T2	N0	M0	II	YES	Negative	LIVING	NO	No	YES	Primary Tumor	683	0	683	0	high	1
96	<60	FEMALE	Other	LumA	Positive	Positive	Equivocal	Pre	T2	N1	M0	II	YES	Negative	LIVING	YES	No	YES	Primary Tumor	616	0	616	0	high	1
97	>=60	FEMALE	Infiltrating Ductal Carcinoma	Basal	Negative	Negative	Equivocal	Post	T2	N1	M0	II	YES	Negative	LIVING	YES	No	NO	Primary Tumor	584	0	584	0	high	1
98	>=60	FEMALE	Infiltrating Ductal Carcinoma	LumB	Positive	Positive	Negative	Post	T3	N1	M0	III	YES	Negative	LIVING	NO	No	YES	Primary Tumor	595	0	595	0	high	1
99	<60	FEMALE	Infiltrating Ductal Carcinoma	Normal	Negative	Negative	Negative	Pre	T2	N2	M0	III	YES	Negative	LIVING	YES	No	YES	Primary Tumor	501	0	501	0	high	1
100	>=60	FEMALE	Infiltrating Ductal Carcinoma	LumA	Positive	Positive	Negative	Post	T1	N0	M0	I	YES	Close	LIVING	NO	No	YES	Primary Tumor	1596	0	1596	0	high	1
101	<60	FEMALE	Infiltrating Lobular Carcinoma	Normal	Positive	Positive	Equivocal	Pre	T2	N0	M0	II	YES	Negative	LIVING	YES	No	YES	Primary Tumor	3276	0	3276	0	high	1
102	<60	FEMALE	Infiltrating Ductal Carcinoma	LumB	Positive	Positive	Equivocal	Pre	T2	N1	M0	II	YES	Close	LIVING	YES	No	YES	Primary Tumor	1291	0	1290	1	high	1
103	<60	FEMALE	Infiltrating Ductal Carcinoma	LumB	Positive	Positive	Negative	Pre	T2	N1	M0	II	YES	Negative	LIVING	YES	No	YES	Primary Tumor	523	0	523	0	high	1
104	>=60	FEMALE	Infiltrating Lobular Carcinoma	LumA	Positive	Negative	Negative	Post	T2	N3	M0	III	YES	Positive	LIVING	YES	No	YES	Primary Tumor	552	0	552	0	high	1
105	<60	FEMALE	Infiltrating Ductal Carcinoma	LumB	Positive	Positive	Equivocal	Pre	T2	N2	M0	III	YES	Negative	LIVING	YES	No	YES	Primary Tumor	3204	0	2989	1	high	1
106	>=60	FEMALE	Infiltrating Ductal Carcinoma	Basal	Negative	Positive	Negative	Post	T2	N0	M0	II	YES	Negative	LIVING	YES	No	YES	Primary Tumor	322	0	322	0	high	1
107	<60	FEMALE	Infiltrating Lobular Carcinoma	LumA	Positive	Positive	Equivocal	Pre	T2	N1	M0	II	YES	Negative	LIVING	YES	No		Primary Tumor	1102	0	1102	0	high	1
108	<60	FEMALE	Other	LumA	Positive	Positive	Negative	Pre	T3	N1	M0	III	YES	Positive	LIVING	YES	No		Primary Tumor	1206	0	1206	0	high	1
109	>=60	FEMALE	Infiltrating Ductal Carcinoma		Negative	Negative		Post	T1	N2	M0	III	YES	Positive	DECEASED	NO	No	YES	Primary Tumor	1032	1	682	1	low	1
110	<60	FEMALE	Infiltrating Ductal Carcinoma		Negative	Negative	Negative	Pre	T2	N1	M0	II	YES	Negative	LIVING	YES	No		Primary Tumor	2770	0	2770	0	high	1
111	<60	FEMALE	Infiltrating Ductal Carcinoma		Negative	Negative		Post	T2	N1	M0	II	YES	Negative	DECEASED	YES	No		Primary Tumor	912	1	596	1	low	1
112	<60	FEMALE	Infiltrating Ductal Carcinoma		Positive	Negative	Equivocal	Pre	T2	N0	M0	II	YES	Negative	LIVING	YES	No		Primary Tumor	996	0	996	0	high	1
113	<60	FEMALE	Infiltrating Ductal Carcinoma		Positive	Negative	Negative	Pre	T2	N1	M0	II	YES	Negative	LIVING	YES	No		Primary Tumor	1712	0	1712	0	high	1
114	<60	FEMALE	Infiltrating Ductal Carcinoma		Negative	Negative	Negative	Post	T2	N0	M0	II	YES	Negative	DECEASED	NO	No		Primary Tumor	1439	1	1439	0	low	1
115	<60	FEMALE	Infiltrating Ductal Carcinoma		Negative	Negative	Negative	Post	T2	N1	M0	II	YES	Negative	DECEASED	YES	No		Primary Tumor	1093	1	1072	1	high	1
116	<60	FEMALE	Infiltrating Ductal Carcinoma		Negative	Negative	Positive	Pre	T1	N0	M0	I	YES	Negative	LIVING	NO	No		Primary Tumor	1532	0	1532	0	low	1
117	<60	FEMALE	Infiltrating Ductal Carcinoma		Positive	Negative	Negative	Post	T2	N1	M0	II	YES	Close	LIVING	NO	No		Primary Tumor	1546	0	1546	0	high	1
118	<60	FEMALE	Infiltrating Lobular Carcinoma		Positive	Positive	Negative	Pre	T2	N3	M0	III	YES	Negative	LIVING		No		Primary Tumor	222	0	222	0	high	1
119	>=60	FEMALE	Other		Positive	Positive	Negative	Post	T2	N0	M0	II	YES	Negative	LIVING		No		Primary Tumor	742	0	742	0	high	1
120	<60	FEMALE	Infiltrating Lobular Carcinoma		Positive	Positive	Negative	Pre	T3	N3	M0	III	YES	Negative	LIVING	YES	No		Primary Tumor	648	0	648	0	high	1
121	>=60	FEMALE	Other		Positive	Positive	Negative	Post	T2	N0	M0	II	YES	Negative	LIVING	NO	No		Primary Tumor	706	0	706	0	high	1
122	>=60	FEMALE	Other		Positive	Negative	Negative	Post	T2	N0	M0	II	YES	Negative	LIVING	YES	No		Primary Tumor	820	0	820	0	high	1
123	>=60	FEMALE	Infiltrating Lobular Carcinoma		Positive	Positive	Negative	Post	T3	N2	M0	III	YES	Negative	LIVING	YES	No		Primary Tumor	643	0	643	0	low	1
124	<60	FEMALE	Infiltrating Ductal Carcinoma		Positive	Positive	Negative	Post	T2	N1	M0	II	YES	Negative	LIVING		No		Primary Tumor	666	0	666	0	low	1
125	>=60	FEMALE	Infiltrating Ductal Carcinoma	LumA	Positive	Positive	Equivocal	Inde	T1	N0	M0	I		Negative	LIVING	YES	No	YES	Primary Tumor	1165	0	1165	0	low	1
126	<60	FEMALE	Infiltrating Ductal Carcinoma	Basal	Negative	Negative	Equivocal	Inde	T2	N0	M0	II		Negative	LIVING	YES	No	YES	Primary Tumor	1074	0	1074	0	low	1
127	>=60	FEMALE	Other	LumA	Positive	Negative	Negative	Post	T2	N0	M0	II		Close	LIVING	YES	No	NO	Primary Tumor	1043	0	1043	0	high	1
128	>=60	FEMALE	Infiltrating Ductal Carcinoma	LumA				Post	T2	N0	M0	II		Negative	LIVING	NO	No	YES	Primary Tumor	1079	0	1079	0	high	1
129	<60	FEMALE	Infiltrating Ductal Carcinoma	LumB	Positive	Positive	Negative	Post	T2	N0	M0	II		Positive	LIVING	YES	No	YES	Primary Tumor	931	0	931	0	high	1
130	<60	FEMALE	Infiltrating Ductal Carcinoma	LumA	Positive	Negative	Negative	Pre	T2	N0	M0	II		Negative	LIVING	NO	No	YES	Primary Tumor	1139	0	1139	0	low	1
131	>=60	FEMALE	Infiltrating Ductal Carcinoma	Basal	Negative	Negative	Negative	Post	T2	N0	M0	II		Negative	LIVING	YES	No	YES	Primary Tumor	1085	0	1085	0	high	1
132	<60	FEMALE	Infiltrating Ductal Carcinoma	LumA	Positive	Positive	Negative	Post	T2	N0	M0	II		Close	LIVING	YES	No	YES	Primary Tumor	1007	0	1007	0	high	1
133	>=60	FEMALE	Infiltrating Ductal Carcinoma	LumA	Positive	Negative	Negative	Post	T1	N0	M0	I		Negative	LIVING	YES	No	YES	Primary Tumor	906	0	906	0	low	1
134	<60	FEMALE	Infiltrating Ductal Carcinoma	Basal	Negative	Positive	Equivocal	Post	T2	N0	M0	II		Close	LIVING	YES	No	YES	Primary Tumor	965	0	965	0	low	1
135	>=60	FEMALE	Infiltrating Ductal Carcinoma	Basal	Positive	Negative	Equivocal	Post	T2	N1	MX	II		Negative	DECEASED	NO	No	YES	Primary Tumor	614	1	556	1	low	1
136	<60	FEMALE	Infiltrating Ductal Carcinoma	LumB	Positive	Positive	Equivocal	Pre	T3	N1	M0	III		Negative	LIVING	YES	No	YES	Primary Tumor	765	0	765	0	high	1
137	>=60	FEMALE	Infiltrating Ductal Carcinoma	LumA	Positive	Positive	Negative	Post	T2	N0	MX	II	YES	Negative	LIVING	NO	No	YES	Primary Tumor	718	0	586	1	high	1
138	>=60	FEMALE	Infiltrating Lobular Carcinoma		Positive	Positive	Equivocal	Post	T2	N1	MX	II	YES	Negative	LIVING	NO	No		Primary Tumor	899	0	795	1	high	1
139	>=60	FEMALE	Infiltrating Lobular Carcinoma	LumA	Positive	Positive	Negative	Post	T3	N1	MX	III	YES	Negative	LIVING	YES	No	YES	Primary Tumor	954	0	954	0	high	1
140	<60	FEMALE	Other	Basal	Negative	Negative	Equivocal	Post	T1	N0	M0	I	YES	Close	LIVING	YES	No	YES	Primary Tumor	738	0	738	0	high	1
141	<60	FEMALE	Other	Basal	Negative	Negative	Negative	Pre	T2	N0	M0	II	YES	Negative	LIVING	NO	No	YES	Primary Tumor	722	0	722	0	low	1
142	>=60	FEMALE	Infiltrating Ductal Carcinoma	LumA	Positive	Negative	Equivocal	Post	T1	N1	M0	II	YES	Negative	LIVING	NO	No	YES	Primary Tumor	724	0	311	1	high	1
143	>=60	FEMALE	Infiltrating Ductal Carcinoma	Basal	Negative	Negative	Equivocal	Post	T2	N0	M0	II	YES	Close	LIVING	YES	No	YES	Primary Tumor	661	0	661	0	high	1
144	<60	FEMALE	Infiltrating Ductal Carcinoma	LumA	Positive	Positive	Negative	Pre	T2	N0	M0	II	YES	Negative	LIVING	NO	No	YES	Primary Tumor	627	0	627	0	low	1
145	<60	FEMALE	Infiltrating Ductal Carcinoma	LumB	Positive	Positive	Positive	Post	T2	N2	MX	III	YES	Negative	LIVING	YES	No	YES	Primary Tumor	679	0	679	0	high	1
146	>=60	FEMALE	Other	LumA	Positive	Positive	Negative	Post	T1	N0	M0	I	YES	Close	LIVING	YES	No	YES	Primary Tumor	345	0	345	0	high	1
147	>=60	FEMALE	Infiltrating Lobular Carcinoma	LumA	Positive	Negative	Equivocal	Post	T2	N0	M0	II	YES	Positive	LIVING	YES	No		Primary Tumor	322	0	322	0	high	1
148	>=60	FEMALE	Other	LumA	Positive	Positive	Negative	Post	T2	N0	M0	II	YES	Negative	LIVING	YES	No		Primary Tumor	313	0	313	0	high	1
149	>=60	FEMALE	Infiltrating Lobular Carcinoma	LumA	Positive	Positive	Negative	Post	T1	N0	MX	I	YES	Negative	LIVING	YES	No		Primary Tumor	343	0	343	0	low	1
150	>=60	FEMALE	Other		Positive	Positive	Negative	Post	T2	N0	M0	II	YES	Positive	LIVING	YES	No		Primary Tumor	408	0	174	1	high	1
151	>=60	FEMALE	Infiltrating Lobular Carcinoma		Positive	Positive	Indeterminate	Post	T3	N3	MX	III	YES	Negative	LIVING	YES	No		Primary Tumor	447	0	419	1	low	1
152	<60	FEMALE	Infiltrating Lobular Carcinoma		Positive	Positive	Negative	Pre	T3	N3	MX	III	YES	Negative	LIVING	YES	No		Primary Tumor	364	0	364	0	high	1
153	<60	FEMALE	Infiltrating Lobular Carcinoma		Positive	Negative	Negative	Pre	T2	N1	M0	II	YES	Negative	LIVING	NO	No		Primary Tumor	454	0	454	0	high	1
154	<60	FEMALE	Infiltrating Lobular Carcinoma		Positive	Positive	Negative	Post	T3	N1	M0	III	YES	Positive	LIVING	YES	No		Primary Tumor	418	0	418	0	low	1
155	>=60	FEMALE	Infiltrating Lobular Carcinoma		Positive	Negative	Equivocal	Post	T3	N0	MX	II	YES	Negative	LIVING	YES	No		Primary Tumor	446	0	446	0	high	1
156	<60	FEMALE	Infiltrating Ductal Carcinoma		Negative	Negative	Equivocal	Post	T2	N0	M0	II	YES	Negative	LIVING	NO	No		Primary Tumor	441	0	441	0	low	1
157	<60	FEMALE	Infiltrating Ductal Carcinoma		Negative	Negative	Negative	Post	T2	N0	M0	II	YES	Negative	LIVING	NO	No		Primary Tumor	644	0	644	0	low	1
158	<60	FEMALE	Infiltrating Ductal Carcinoma		Positive	Negative	Positive	Post	T2	N0	M0	II	YES	Positive	LIVING	YES	No		Primary Tumor	545	0	545	0	low	1
159	>=60	FEMALE	Infiltrating Ductal Carcinoma		Positive	Positive	Negative	Post	T2	N0	M0	II	YES	Negative	LIVING	NO	No		Primary Tumor	448	0	448	0	low	1
160	>=60	FEMALE	Other		Negative	Negative	Equivocal	Post	T2	N0	M0	II	YES	Negative	LIVING	YES	No		Primary Tumor	368	0	368	0	high	1
161	<60	FEMALE	Infiltrating Ductal Carcinoma		Positive	Positive	Negative	Peri	T1	N1	M0	II	YES	Negative	LIVING	YES	No		Primary Tumor	326	0	326	0	high	1
162	<60	FEMALE	Infiltrating Lobular Carcinoma		Positive	Positive	Negative	Pre	T2	N3	M0	III	YES		LIVING	YES	No		Primary Tumor	336	0	336	0	high	1
163	<60	FEMALE	Infiltrating Ductal Carcinoma		Negative	Negative	Negative	Peri	T2	N0	M0	II	YES	Negative	LIVING	NO	No		Primary Tumor	313	0	313	0	low	1
164	<60	FEMALE	Infiltrating Ductal Carcinoma		Negative	Negative	Negative	Post	T2	N0	M0	II	YES	Close	LIVING	YES	No		Primary Tumor	285	0	285	0	high	1
165	>=60	FEMALE	Infiltrating Ductal Carcinoma		Positive	Positive	Negative	Post	T2	N0	M0	II	YES	Negative	LIVING	YES	No		Primary Tumor	317	0	317	0	high	1
166	<60	FEMALE	Infiltrating Ductal Carcinoma		Negative	Negative	Negative	Post	T2	N1	M0	II	YES	Negative	LIVING	YES	No		Primary Tumor	266	0	266	0	low	1
167	>=60	FEMALE	Infiltrating Ductal Carcinoma	LumB	Positive	Negative	Negative	Post	T4	N0	M0	III		Negative	LIVING		No		Primary Tumor					low	1
168	>=60	FEMALE	Infiltrating Ductal Carcinoma	LumB	Positive	Positive	Negative	Post	T1	N0	M0	I		Negative	LIVING	NO	No		Primary Tumor	396	0	396	0	low	1
169	>=60	FEMALE	Infiltrating Ductal Carcinoma	LumA	Positive	Positive	Negative	Post	T1	N2	M0	III		Negative	LIVING	YES	No		Primary Tumor	396	0			high	1
170	>=60	FEMALE	Infiltrating Ductal Carcinoma	LumB	Positive	Positive	Negative	Post	T3	N2	M0	III		Negative	LIVING		No		Primary Tumor	31	0			low	1
171	>=60	FEMALE	Infiltrating Ductal Carcinoma	LumB	Positive	Negative	Positive	Post	T2	N1	M0	II		Negative	LIVING	YES	No		Primary Tumor	547	0	547	0	high	1
172	>=60	FEMALE	Infiltrating Ductal Carcinoma	LumA	Positive	Positive	Positive	Post	T3	N1	M0	III		Negative	LIVING	NO	No		Primary Tumor	1614	0			low	1
173	>=60	FEMALE	Infiltrating Ductal Carcinoma	LumA	Positive	Positive	Positive	Post	T2	N1	M0	II		Negative	DECEASED	NO	No		Primary Tumor	883	1			low	1
174	>=60	FEMALE	Infiltrating Ductal Carcinoma	LumB	Positive	Negative	Positive	Post	T3	N0	M0	II		Negative	DECEASED	YES	No		Primary Tumor	943	1			low	1
175	>=60	FEMALE	Infiltrating Ductal Carcinoma	LumA	Positive	Positive	Negative	Post	T2	N0	M0	II		Negative	LIVING	YES	No		Primary Tumor	791	0	791	1	high	1
176	>=60	FEMALE	Infiltrating Ductal Carcinoma	LumB	Positive	Positive	Negative	Post	T3	N0	M0	II			LIVING		No		Primary Tumor	31	0			low	1
177	<60	FEMALE	Infiltrating Ductal Carcinoma	LumB	Positive	Positive	Positive	Pre	T2	N1	M0	II		Negative	LIVING	YES	No		Primary Tumor	518	0	518	0	low	1
178	>=60	FEMALE	Infiltrating Ductal Carcinoma	LumB	Positive	Positive	Positive	Post	T2	N0	M0	II		Negative	LIVING	NO	No		Primary Tumor	1642	0	1642	0	high	1
179	>=60	FEMALE	Infiltrating Ductal Carcinoma	LumB	Positive	Positive	Negative	Post	T4	N3	M0	III		Negative	LIVING	YES	No		Primary Tumor	274	0			low	1
180	>=60	FEMALE	Infiltrating Ductal Carcinoma	LumA	Positive	Positive	Positive	Post	T2	N0	M0	II		Negative	LIVING	NO	No		Primary Tumor	1308	0			low	1
181	<60	FEMALE	Infiltrating Ductal Carcinoma	Basal	Negative	Negative	Negative	Post	T2	N0	M0	II		Negative	LIVING	YES	No		Primary Tumor	1034	0	1034	0	high	1
182	>=60	FEMALE	Infiltrating Ductal Carcinoma	LumA	Positive	Positive	Negative	Post	T4	N3	MX	X		Negative	LIVING	NO	No		Primary Tumor	608	0	608	0	high	1
183	>=60	FEMALE	Infiltrating Ductal Carcinoma	LumA	Positive	Positive	Negative	Post	T2	N1	M0	II		Negative	LIVING	YES	No		Primary Tumor	577	0	577	0	high	1
184	>=60	FEMALE	Infiltrating Ductal Carcinoma	LumA	Positive	Positive	Negative	Post	T1	N1	M0	II		Negative	LIVING	YES	No		Primary Tumor	577	0	577	0	high	1
185	>=60	FEMALE	Infiltrating Ductal Carcinoma	Her2	Positive	Negative	Positive	Post	T2	N2	M0	III		Negative	LIVING	YES	No		Primary Tumor	426	0	426	0	low	1
186	<60	FEMALE	Infiltrating Ductal Carcinoma	LumA	Positive	Positive	Negative	Pre	T2	N1	M0	II		Negative	LIVING	YES	No		Primary Tumor	365	0	365	0	high	1
187	<60	FEMALE	Infiltrating Ductal Carcinoma	LumB	Positive	Positive	Negative	Post	T3	N1	M0	III		Negative	LIVING	YES	No		Primary Tumor	975	0	975	0	low	1
188	<60	FEMALE	Infiltrating Ductal Carcinoma	Basal	Negative	Negative	Negative	Post	T2	N0	M0	II		Negative	LIVING	YES	No		Primary Tumor	304	0	304	0	high	1
189	>=60	FEMALE	Infiltrating Ductal Carcinoma	LumA	Positive	Positive	Positive	Post	T2	N1	M0	II		Negative	LIVING	YES	No		Primary Tumor	334	0			low	1
190	>=60	FEMALE	Infiltrating Ductal Carcinoma	Basal	Negative	Negative	Positive		T2	N3	M0	III		Positive	LIVING		No		Primary Tumor	273	0			low	1
191	>=60	FEMALE	Other	LumB	Positive	Negative	Negative	Post	T2	N0	M0	II		Positive	LIVING	YES	No		Primary Tumor	243	0	243	0	high	1
192	>=60	FEMALE	Infiltrating Ductal Carcinoma	Basal	Negative	Positive	Negative	Post	T2	N2	M0	III		Negative	LIVING	YES	No		Primary Tumor	760	0	760	0	low	1
193	>=60	FEMALE	Infiltrating Ductal Carcinoma	LumB	Positive	Positive	Negative	Post	T2	NX	M1	IV		Positive	LIVING	NO	No		Primary Tumor	304	0			low	1
194	>=60	FEMALE	Infiltrating Ductal Carcinoma		Positive	Positive	Negative	Post	T2	N0	M0	II		Negative	LIVING	NO	No		Primary Tumor	1371	0	1371	0	low	1
195	>=60	FEMALE	Infiltrating Ductal Carcinoma	LumB	Positive	Positive	Negative	Post	T2	N0	M0	II		Negative	LIVING		No		Primary Tumor					high	1
196	<60	FEMALE	Infiltrating Ductal Carcinoma	LumB	Positive	Positive	Negative	Post	T2	N1	M0	II		Negative	LIVING	NO	No		Primary Tumor					high	1
197	>=60	FEMALE	Infiltrating Ductal Carcinoma	LumA	Positive	Positive	Negative	Post	T3	N0	M0	II		Negative	LIVING		No		Primary Tumor					high	1
198	>=60	FEMALE	Infiltrating Ductal Carcinoma	LumB	Positive	Negative	Negative	Post	T2	N1	M0	II		Positive	LIVING	YES	Yes		Primary Tumor	458	0			high	1
199	<60	MALE	Infiltrating Ductal Carcinoma	LumB	Positive	Positive	Negative		T2	N1	M0	II		Negative	LIVING	NO	No		Primary Tumor	1124	0	1124	0	high	1
200	<60	FEMALE	Infiltrating Ductal Carcinoma	LumA	Positive	Positive	Negative	Post	T1	N1	M0	II		Negative	LIVING	YES	No		Primary Tumor	396	0	396	0	high	1
201	>=60	FEMALE	Infiltrating Ductal Carcinoma		Positive	Positive	Negative	Post	T1	N0	M0	I		Negative	LIVING		No		Primary Tumor	30	0			high	1
202	<60	FEMALE	Infiltrating Ductal Carcinoma	Her2	Positive	Negative	Positive	Pre	T2	N0	M0	II		Negative	LIVING	YES	No		Primary Tumor	1156	0	1156	0	low	1
203	>=60	FEMALE	Infiltrating Ductal Carcinoma	LumA	Positive	Positive	Positive	Post	T2	N0	M0	II		Negative	LIVING	YES	No		Primary Tumor	881	0	881	0	high	1
204	<60	FEMALE	Infiltrating Ductal Carcinoma	LumB	Positive	Positive	Negative	Post	T2	N3	M0	III		Negative	LIVING	YES	Yes		Primary Tumor	1004	0	1004	0	low	1
205	<60	FEMALE	Infiltrating Ductal Carcinoma	LumB	Positive	Positive	Positive	Pre	T2	N0	M0	II		Negative	LIVING	YES	No		Primary Tumor	607	0	607	0	low	1
206	>=60	FEMALE	Infiltrating Ductal Carcinoma	Normal	Positive	Positive	Positive	Post	T2	N0	M0	II		Negative	LIVING		No		Primary Tumor					high	1
207	<60	FEMALE	Infiltrating Ductal Carcinoma	LumB	Positive	Positive	Negative	Post	T2	N0	M0	II		Negative	LIVING	YES	No		Primary Tumor	365	0	365	0	low	1
208	<60	FEMALE	Infiltrating Ductal Carcinoma	Her2	Positive	Negative	Negative	Post	T4	N3	M1	IV		Positive	DECEASED	NO	No		Primary Tumor	1127	1			high	1
209	>=60	FEMALE	Infiltrating Ductal Carcinoma	Her2	Positive	Negative	Negative	Post	T3	N2	M0	III		Negative	DECEASED	YES	No		Primary Tumor	304	1			low	1
210	<60	FEMALE	Infiltrating Ductal Carcinoma	LumA	Positive	Positive	Negative	Pre	T2	N3	M1	IV		Positive	LIVING	NO	No		Primary Tumor	943	0	762	1	high	1
211	>=60	FEMALE	Infiltrating Ductal Carcinoma	LumB	Positive	Positive	Positive	Post	T2	N2	M0	III		Negative	LIVING	YES	No		Primary Tumor	943	0	943	0	low	1
212	<60	FEMALE	Infiltrating Ductal Carcinoma	Basal	Negative	Negative	Negative	Post	T2	N1	M0	II		Negative	LIVING		No		Primary Tumor	30	0			low	1
213	>=60	FEMALE	Infiltrating Ductal Carcinoma	LumB	Positive	Positive	Positive	Post	T1	N1	M0	II		Negative	LIVING	YES	Yes		Primary Tumor	1004	0	1004	0	low	1
214	>=60	FEMALE	Infiltrating Ductal Carcinoma	LumA	Positive	Positive	Positive	Post	T2	N1	M1	IV		Positive	DECEASED	NO	No		Primary Tumor	3409	1	2557	1	high	1
215	<60	FEMALE	Infiltrating Ductal Carcinoma	Her2	Negative	Negative	Positive	Pre	T4	N3	M0	III		Negative	LIVING	YES	No		Primary Tumor	1308	0	366	1	low	1
216	>=60	FEMALE	Infiltrating Ductal Carcinoma	LumA	Positive	Positive	Negative	Post	T4	N3	M0			Negative	LIVING		No		Primary Tumor	1217	0			high	1
217	>=60	FEMALE	Infiltrating Ductal Carcinoma	LumA	Positive	Positive	Positive	Post	T2	N0	M0	II		Negative	LIVING		No		Primary Tumor					high	1
218	>=60	FEMALE	Infiltrating Ductal Carcinoma	LumA	Positive	Negative	Negative	Post	T2	N0	M0	II		Negative	LIVING	YES	No		Primary Tumor	1004	0	243	1	high	1
219	<60	FEMALE	Infiltrating Ductal Carcinoma	LumB	Positive	Positive	Negative	Pre	T2	N2	M0	III		Negative	LIVING	YES	No		Primary Tumor	942	0	942	0	low	1
220	>=60	FEMALE	Infiltrating Ductal Carcinoma	LumA	Positive	Positive	Negative	Post	T2	N0	M0	II		Negative	LIVING	YES	No		Primary Tumor	546	0	546	0	low	1
221	>=60	FEMALE	Infiltrating Ductal Carcinoma	Her2	Positive	Negative	Negative	Post	T2	N0	M0	II		Negative	LIVING		No		Primary Tumor					high	1
222	<60	FEMALE	Infiltrating Ductal Carcinoma	LumB	Positive	Positive	Negative	Pre	T1	N0	M0	I		Negative	LIVING	YES	No		Primary Tumor	1277	0	1277	0	high	1
223	>=60	FEMALE	Infiltrating Ductal Carcinoma	LumB	Positive	Positive	Negative	Post	T2	N0	M0	II		Negative	LIVING		No		Primary Tumor					high	1
224	>=60	FEMALE	Infiltrating Ductal Carcinoma	LumA	Positive	Positive	Positive	Post	T2	N1	M0	II		Negative	LIVING	YES	No		Primary Tumor	365	0	365	0	high	1
225	>=60	FEMALE	Infiltrating Ductal Carcinoma	LumA	Positive	Positive	Positive	Post	T4	N3	MX	X			LIVING	YES	No		Primary Tumor	304	0	304	0	low	1
226	<60	FEMALE	Infiltrating Ductal Carcinoma	LumA	Positive	Positive	Negative	Pre	T2	NX	M0	X		Positive	LIVING	YES	No		Primary Tumor	304	0			high	1
227	<60	FEMALE	Infiltrating Ductal Carcinoma	LumA	Positive	Positive	Negative	Post	T4	N1	M0	III		Negative	LIVING	YES	No		Primary Tumor	365	0			high	1
228	>=60	FEMALE	Infiltrating Ductal Carcinoma	LumB	Positive	Positive	Negative	Post	T2	N0	MX	X			LIVING		No		Primary Tumor	31	0			low	1
229	<60	FEMALE	Infiltrating Ductal Carcinoma	LumA	Positive	Positive	Negative	Post	T2	N1	M0	II		Negative	LIVING	YES	No		Primary Tumor	1522	0	1522	0	low	1
230	>=60	FEMALE	Infiltrating Ductal Carcinoma		Positive	Positive	Positive	Post	T4	N1	M0	III		Positive	LIVING	YES	Yes		Primary Tumor	1492	0	1492	0	low	1
231	>=60	FEMALE	Infiltrating Ductal Carcinoma	Her2	Positive	Negative	Positive	Post	T3	N3	M0	III		Negative	LIVING		No		Primary Tumor					low	1
232	>=60	FEMALE	Infiltrating Ductal Carcinoma	LumB	Positive	Positive	Positive	Post	T2	N0	M0	II		Negative	LIVING	NO	No		Primary Tumor	1371	0	1371	0	low	1
233	>=60	FEMALE	Infiltrating Ductal Carcinoma	LumA	Positive	Positive	Negative	Post	T1	N1	M0	II		Negative	LIVING	NO	Yes		Primary Tumor	912	0	912	0	high	1
234	>=60	FEMALE	Infiltrating Ductal Carcinoma	LumB	Positive	Positive	Negative	Post	T2	N3	M0	III		Negative	LIVING	YES	No		Primary Tumor	1006	0	1006	0	high	1
235	<60	FEMALE	Infiltrating Ductal Carcinoma	LumB	Positive	Positive	Positive	Post	T2	N3	M0	III		Negative	LIVING		No		Primary Tumor	31	0			high	1
236	>=60	FEMALE	Infiltrating Ductal Carcinoma	LumB	Positive	Positive	Negative	Post	T4	N2	M0	III		Positive	LIVING	NO	No		Primary Tumor	761	0			high	1
237	>=60	FEMALE	Infiltrating Ductal Carcinoma	LumB	Positive	Positive	Negative	Post	T2	N1	M0	II		Negative	LIVING	YES	No		Primary Tumor	273	0	273	0	low	1
238	>=60	FEMALE	Infiltrating Lobular Carcinoma	LumA	Positive	Positive	Negative	Post	T1	N0	MX	X		Negative	LIVING	YES	No		Primary Tumor	579	0	579	0	high	1
239	<60	FEMALE	Infiltrating Lobular Carcinoma	LumA	Positive	Positive	Negative	Pre	T2	N0	M0	II		Negative	LIVING	YES	No		Primary Tumor	457	0	457	0	high	1
240	>=60	FEMALE	Infiltrating Lobular Carcinoma	LumB	Positive	Positive	Negative	Post	T2	N3	M0	III			LIVING		No		Primary Tumor	30	0			high	1
241	>=60	FEMALE	Infiltrating Lobular Carcinoma	Her2	Negative	Negative	Negative	Post	T2	N3	M0	III			DECEASED		No		Primary Tumor	426	1			high	1
242	>=60	FEMALE	Infiltrating Lobular Carcinoma		Positive	Negative	Negative	Post	T3	N0	M0	II		Positive	LIVING		No		Primary Tumor					low	1
243	>=60	FEMALE	Infiltrating Lobular Carcinoma	LumA	Positive	Positive	Negative	Post	T2	N0	M0	II		Negative	LIVING		No		Primary Tumor	365	0			high	1
244	>=60	FEMALE	Infiltrating Lobular Carcinoma	LumA	Positive	Positive	Negative	Post	T2	N0	M0	II		Negative	LIVING		No		Primary Tumor	579	0			high	1
245	>=60	FEMALE	Infiltrating Lobular Carcinoma	LumA	Positive	Positive	Negative	Post	T2	N0	M0	II		Negative	LIVING	NO	No		Primary Tumor	396	0	396	0	low	1
246	>=60	FEMALE	Infiltrating Lobular Carcinoma	LumA	Positive	Positive	Negative	Post	T2	N3	M0	III		Negative	LIVING	YES	No		Primary Tumor	640	0	640	0	high	1
247	<60	FEMALE	Infiltrating Lobular Carcinoma	Her2	Negative	Negative	Positive	Post	T2	N1	M0	II		Negative	LIVING		No		Primary Tumor	30	0			high	1
248	>=60	FEMALE	Infiltrating Ductal Carcinoma	LumA	Positive	Positive	Negative	Post	T2	N0	M0	II		Negative	LIVING	YES	No		Primary Tumor	822	0	822	0	high	1
249	<60	FEMALE	Infiltrating Lobular Carcinoma	LumA	Positive	Positive	Positive	Post	T2	N0	M0	II		Negative	LIVING	NO	No		Primary Tumor	518	0	518	0	low	1
250	>=60	FEMALE	Other	LumA	Positive	Positive	Negative	Post	T1	N0	M0	I		Negative	LIVING	NO	No		Primary Tumor	1157	0	1157	0	high	1
251	>=60	FEMALE	Infiltrating Ductal Carcinoma	LumA	Positive	Positive	Positive	Post	T2	N1	MX	II	YES	Negative	LIVING	NO	No		Primary Tumor	585	0	585	0	low	1
252	<60	FEMALE	Infiltrating Ductal Carcinoma	LumA	Positive	Positive			T2	N1	MX	II	YES	Negative	LIVING	YES	No		Primary Tumor	698	0	698	0	high	1
253	>=60	FEMALE	Infiltrating Lobular Carcinoma	LumA	Positive	Positive	Positive	Post	T1	N1	MX	II	YES	Negative	LIVING	NO	No		Primary Tumor	2248	0	2248	0	high	1
254	>=60	FEMALE	Infiltrating Ductal Carcinoma	Her2	Positive	Negative	Positive	Post	T2	NX	M0	II	NO	Negative	DECEASED	NO	No		Primary Tumor	174	1	174	0	high	1
255	>=60	FEMALE	Infiltrating Lobular Carcinoma	LumA	Positive	Positive	Negative	Post	T3	N0	M0	II	YES	Negative	LIVING	YES	No		Primary Tumor	677	0	654	1	low	1
256	>=60	FEMALE	Infiltrating Ductal Carcinoma	Basal	Negative	Negative	Negative	Post	T2	N2	MX	III	YES	Negative	LIVING	YES	No		Primary Tumor	2222	0	2222	0	low	1
257	<60	FEMALE	Infiltrating Ductal Carcinoma	LumB	Positive	Positive			T2	N1	MX	II	YES	Negative	LIVING	NO	No		Primary Tumor	3022	0	3022	0	high	1
258	>=60	FEMALE	Infiltrating Lobular Carcinoma	LumA	Positive	Positive	Positive		T2	N0	MX	II	YES	Negative	LIVING	NO	No		Primary Tumor	1234	0	1234	0	high	1
259	>=60	FEMALE	Infiltrating Lobular Carcinoma		Positive	Positive		Post	T3	N3	MX	III	YES	Negative	DECEASED	YES	No		Primary Tumor	2636	1	2496	1	low	1
260	<60	FEMALE	Infiltrating Lobular Carcinoma	LumA	Positive	Positive			T2	N1	MX	II	YES	Negative	LIVING	YES	No		Primary Tumor	2759	0	2759	0	high	1
261	>=60	FEMALE	Infiltrating Lobular Carcinoma	LumA	Positive	Negative		Post	T2	N1	MX	II	YES	Negative	LIVING	NO	No		Primary Tumor	1853	0	1853	0	high	1
262	<60	FEMALE	Infiltrating Lobular Carcinoma	Normal	Positive	Positive			T2	N3	M0	III	YES	Negative	LIVING	YES	No		Primary Tumor	2650	0	2650	0	high	1
263	>=60	FEMALE	Infiltrating Lobular Carcinoma					Post	T2	N1	M0	II	YES	Negative	DECEASED	NO	No		Primary Tumor	792	1	780	1	low	1
264	>=60	FEMALE	Infiltrating Lobular Carcinoma	LumA	Positive	Negative	Negative	Post	T2	N1	MX	II	YES	Negative	LIVING	NO	No		Primary Tumor	2255	0	2255	0	high	1
265	<60	FEMALE	Other	Basal	Negative	Negative	Negative	Post	T3	N0	MX	II	YES	Negative	LIVING	YES	No		Primary Tumor	1005	0	1005	0	high	1
266	>=60	FEMALE	Infiltrating Lobular Carcinoma		Positive	Negative	Negative	Post	T3	N1	MX	III	YES	Negative	LIVING	YES	No		Primary Tumor	588	0	588	0	high	1
267	<60	FEMALE	Other		Negative	Negative	Negative	Peri	T4	N0	M0	III	YES	Negative	DECEASED	YES	No		Primary Tumor	446	1	237	1	low	1
268	<60	FEMALE	Infiltrating Lobular Carcinoma		Positive	Positive	Negative		T3	N2	MX	III		Negative	LIVING	YES	No		Primary Tumor	987	0	987	0	low	1
269	>=60	FEMALE	Infiltrating Lobular Carcinoma		Positive	Negative	Negative	Post	T3	N3	M0	III	YES	Negative	DECEASED	NO	No		Primary Tumor	197	1	197	0	low	1
270	>=60	FEMALE	Infiltrating Lobular Carcinoma	LumA	Positive	Positive	Negative	Post	T2	N1	MX	II	YES	Negative	LIVING	NO	No		Primary Tumor	496	0	496	0	high	1
271	>=60	FEMALE	Infiltrating Lobular Carcinoma	LumA	Positive	Positive	Negative	Post	T2	N1	MX	II	YES	Negative	LIVING	YES	No		Primary Tumor	451	0	451	0	low	1
272	>=60	FEMALE	Infiltrating Lobular Carcinoma		Positive	Positive	Equivocal	Post	T2	N1	MX	II	YES	Negative	LIVING	YES	No		Primary Tumor	675	0	675	0	high	1
273	<60	FEMALE	Infiltrating Lobular Carcinoma		Positive	Positive	Positive	Peri	T1	N0	MX	I	YES	Close	LIVING	NO	No		Primary Tumor	734	0	734	0	low	1
274	<60	FEMALE	Infiltrating Lobular Carcinoma		Positive	Positive	Equivocal	Peri	T3	N1	M0	III	YES	Negative	LIVING	YES	No		Primary Tumor	762	0	762	0	high	1
275	>=60	FEMALE	Infiltrating Lobular Carcinoma		Positive	Positive	Positive	Post	T3	N0	MX	II	YES	Negative	LIVING	YES	No		Primary Tumor	456	0	456	0	high	1
276	>=60	FEMALE	Infiltrating Lobular Carcinoma		Positive	Positive			T2	N0	MX	II	YES	Close	LIVING	YES	No		Primary Tumor	504	0	504	0	high	1
277	>=60	FEMALE	Infiltrating Lobular Carcinoma		Positive	Positive	Negative	Post	T3	N1	MX	III	YES	Negative	LIVING	NO	No		Primary Tumor	602	0	602	0	high	1
278	>=60	FEMALE	Infiltrating Lobular Carcinoma		Positive	Negative	Negative	Post	T2	N1	MX	II	YES	Negative	LIVING	NO	No		Primary Tumor	471	0	471	0	high	1
279	>=60	FEMALE	Infiltrating Lobular Carcinoma		Positive	Positive	Positive	Post	T1	N3	MX	III	YES	Negative	LIVING	YES	No		Primary Tumor	707	0	707	0	high	1
280	>=60	FEMALE	Other		Positive	Positive		Post	T2	N0	MX	II	YES	Negative	LIVING	NO	No		Primary Tumor	754	0	754	0	high	1
281	>=60	FEMALE	Infiltrating Lobular Carcinoma		Positive	Positive	Positive	Post	T3	N0	M0	II	YES	Negative	LIVING	NO	No		Primary Tumor	890	0	890	0	high	1
282	>=60	FEMALE	Infiltrating Ductal Carcinoma		Positive	Negative	Negative		T2	N1	MX	II	YES	Negative	LIVING	YES	No		Primary Tumor	511	0	511	0	low	1
283	>=60	FEMALE	Infiltrating Lobular Carcinoma		Positive	Positive	Negative		T2	N0	MX	II	YES	Negative	LIVING	NO	No		Primary Tumor	588	0	588	0	high	1
284	>=60	FEMALE	Infiltrating Ductal Carcinoma		Positive	Positive	Negative		T3	N0	MX	II	YES	Negative	LIVING	YES	No		Primary Tumor	455	0	455	0	low	1
285	<60	MALE	Infiltrating Ductal Carcinoma		Positive	Positive			T2	N1	M1	IV	YES	Negative	DECEASED	YES	No		Primary Tumor	348	1	348	0	low	1
286	>=60	FEMALE	Infiltrating Ductal Carcinoma		Positive	Negative		Post	T2	N0	MX	II	YES	Negative	LIVING	NO	No		Primary Tumor	417	0	417	0	high	1
287	>=60	FEMALE	Infiltrating Lobular Carcinoma		Positive	Positive	Negative	Post	T2	N1	MX	II	YES	Positive	LIVING	YES	No		Primary Tumor	530	0	530	0	low	1
288	<60	FEMALE	Infiltrating Lobular Carcinoma		Positive	Positive	Equivocal		T2	N1	MX	II	YES	Negative	LIVING	YES	No		Primary Tumor	568	0	568	0	high	1
289	>=60	FEMALE	Infiltrating Ductal Carcinoma		Negative	Negative	Negative	Post	T2	N0	MX	II	YES	Negative	LIVING	NO	No		Primary Tumor	413	0	413	0	high	1
290	<60	FEMALE	Infiltrating Lobular Carcinoma		Positive	Positive		Peri	T2	N3	MX	III	YES	Negative	LIVING	YES	No		Primary Tumor	373	0	373	0	high	1
291	<60	FEMALE	Infiltrating Lobular Carcinoma		Positive	Positive		Peri	T2	N3	MX	III	YES	Negative	LIVING	YES	No		Metastatic	373	0	373	0	high	1
292	<60	FEMALE	Infiltrating Ductal Carcinoma		Positive	Positive	Negative		T2	N1	MX	II	YES	Negative	LIVING		No		Primary Tumor	51	0	51	0	high	1
293	<60	FEMALE	Infiltrating Ductal Carcinoma		Positive	Negative			T1	N1	MX	II	YES	Negative	LIVING	YES	No		Primary Tumor	250	0	250	0	high	1
294	<60	FEMALE	Other		Negative	Negative	Negative	Post	T3	N0	MX	II	YES	Negative	LIVING		No		Primary Tumor	1	0	1	0	high	1
295	>=60	FEMALE	Infiltrating Ductal Carcinoma		Positive	Positive	Indeterminate	Post	T1	N0	MX	I	YES	Negative	LIVING	NO	No		Primary Tumor	614	0	614	0	high	1
296	>=60	FEMALE	Infiltrating Ductal Carcinoma		Negative	Negative	Indeterminate	Post	T2	N1	MX	II	YES	Negative	LIVING		No		Primary Tumor	34	0	34	0	low	1
297	>=60	FEMALE	Other		Positive	Positive	Negative	Post	T1	N0	MX	I	YES	Negative	LIVING		No		Primary Tumor	40	0	40	0	high	1
298	>=60	FEMALE	Infiltrating Lobular Carcinoma		Positive	Positive	Positive	Post	T2	N0	MX	II	YES	Negative	LIVING		No		Primary Tumor	70	0	70	0	high	1
299	>=60	FEMALE	Infiltrating Ductal Carcinoma	LumA	Positive	Positive	Positive	Post	T2	N0	M0	II		Negative	LIVING	NO	No		Primary Tumor	10	0			low	1
300	>=60	FEMALE	Infiltrating Ductal Carcinoma	LumB	Positive	Positive	Negative	Post	T2	N0	M0	II		Negative	LIVING	NO	No		Primary Tumor	10	0			high	1
301	<60	FEMALE	Infiltrating Ductal Carcinoma	LumA	Positive	Negative	Positive	Pre	T2	N1	M0	II	YES	Negative	LIVING	NO	No		Primary Tumor	7	0			low	1
302	>=60	FEMALE	Infiltrating Ductal Carcinoma	LumA	Positive	Positive	Negative	Post	T2	N0	M0	II		Negative	LIVING	NO	No		Primary Tumor	10	0			high	1
303	>=60	FEMALE	Infiltrating Ductal Carcinoma	LumA	Positive	Positive	Negative	Post	T2	N0	M0	II		Positive	LIVING		No		Primary Tumor	19	0			high	1
304	<60	FEMALE	Infiltrating Ductal Carcinoma	LumA	Positive	Positive	Negative	Peri	T2	N2	M0	III		Positive	LIVING		No		Primary Tumor	90	0			low	1
305	<60	FEMALE	Infiltrating Ductal Carcinoma	Her2	Negative	Negative	Positive	Post	T2	N1	M0	II		Positive	LIVING		No		Primary Tumor	54	0			high	1
306	<60	FEMALE	Infiltrating Ductal Carcinoma	Basal	Negative	Negative	Negative	Post	T2	N1	M0	II		Positive	LIVING		No		Primary Tumor	52	0			high	1
307	>=60	FEMALE	Infiltrating Ductal Carcinoma	LumB	Positive	Positive	Positive	Post	T3	N0	M0	II		Negative	LIVING	NO	No		Primary Tumor	303	0	303	0	low	1
308	>=60	FEMALE	Infiltrating Ductal Carcinoma	LumB	Positive	Negative	Positive	Post	T2	N0	M0	II		Negative	LIVING	NO	No		Primary Tumor	224	0	224	0	high	1
309	<60	FEMALE	Infiltrating Ductal Carcinoma	Basal	Negative	Negative	Negative	Pre	T4	N0	M0	III		Negative	LIVING	NO	No		Primary Tumor	227	0	227	0	high	1
310	<60	FEMALE	Infiltrating Ductal Carcinoma	LumB	Positive	Negative	Negative	Post	T2	N0	M0	II		Negative	LIVING	NO	No		Primary Tumor	5	0			low	1
311	<60	FEMALE	Infiltrating Ductal Carcinoma		Negative	Negative	Negative	Pre	T2	N0	M0	II		Negative	LIVING	NO	No		Primary Tumor	10	0			low	1
312	>=60	FEMALE	Infiltrating Ductal Carcinoma	LumA	Positive	Negative	Negative	Post	T2	N2	M0	III		Negative	LIVING	NO	No		Primary Tumor	10	0			high	1
313	>=60	FEMALE	Infiltrating Ductal Carcinoma	Basal	Negative	Negative	Negative	Post	T2	N0	M0	II		Negative	LIVING	NO	No		Primary Tumor	10	0			high	1
314	>=60	FEMALE	Infiltrating Ductal Carcinoma	LumA	Positive	Positive	Positive	Post	T2	N0	M0	II		Negative	LIVING	NO	No		Primary Tumor	196	0			low	1
315	<60	FEMALE	Infiltrating Ductal Carcinoma	LumB	Positive	Positive	Negative	Pre	T1	N0	M0	I		Negative	LIVING	NO	No		Primary Tumor	172	0	172	0	low	1
316	<60	FEMALE	Infiltrating Ductal Carcinoma	Basal	Positive	Negative	Positive	Peri	T2	N2	M1	IV		Negative	LIVING	NO	No		Primary Tumor	242	0			low	1
317	>=60	FEMALE	Infiltrating Ductal Carcinoma	LumA	Positive	Positive	Positive	Post	T4	N0	M0	III		Negative	LIVING	NO	No		Primary Tumor	213	0			high	1
318	>=60	FEMALE	Infiltrating Ductal Carcinoma	Basal	Negative	Negative	Positive	Post	T2	N0	M0	II		Negative	LIVING	NO	No		Primary Tumor	231	0			low	1
319	>=60	FEMALE	Infiltrating Lobular Carcinoma	LumA	Positive	Positive	Positive	Post	T1	N0	M0	I		Negative	LIVING	NO	No		Primary Tumor	218	0			high	1
320	<60	FEMALE	Infiltrating Lobular Carcinoma	LumA	Positive	Negative	Positive	Peri	T1	N0	M0	I		Negative	LIVING	NO	No		Primary Tumor	210	0			high	1
321	>=60	FEMALE	Infiltrating Ductal Carcinoma	LumA	Positive	Positive	Positive	Post	T2	N1	M0	II		Negative	LIVING	NO	No		Primary Tumor	214	0			low	1
322	<60	FEMALE	Infiltrating Ductal Carcinoma	Her2	Negative	Negative	Positive	Post	T2	N0	M0	II		Negative	LIVING	NO	No		Primary Tumor	10	0			low	1
323	>=60	FEMALE	Infiltrating Ductal Carcinoma	LumA	Positive	Indeterminate	Negative	Post	T2	N2	M0	III		Negative	LIVING	NO	No		Primary Tumor	11	0	11	0	low	1
324	<60	FEMALE	Infiltrating Ductal Carcinoma	Basal	Negative	Negative	Positive	Post	T2	N0	M0	II		Negative	LIVING	NO	No		Primary Tumor	10	0			high	1
325	<60	FEMALE	Infiltrating Ductal Carcinoma	LumB	Positive	Positive	Negative	Post	T1	N0	M0	I		Negative	LIVING	NO	No		Primary Tumor	10	0			low	1
326	<60	FEMALE	Infiltrating Ductal Carcinoma	LumA	Positive	Negative	Positive	Pre	T2	N2	M0	III		Negative	LIVING	NO	No		Primary Tumor	10	0			high	1
327	<60	FEMALE	Infiltrating Ductal Carcinoma	Basal	Negative	Negative	Negative	Post	T2	N0	M0	II		Negative	LIVING	YES	No		Primary Tumor	16	0			low	1
328	>=60	FEMALE	Infiltrating Ductal Carcinoma	LumA	Positive	Positive	Negative	Post	T2	N0	M0	II	YES	Negative	LIVING	NO	No		Primary Tumor	163	0			low	1
329	>=60	FEMALE	Infiltrating Ductal Carcinoma	LumA	Negative	Positive	Negative	Post	T2	N2	M0	III	YES	Negative	LIVING	NO	No		Primary Tumor	10	0			high	1
330	<60	FEMALE	Infiltrating Ductal Carcinoma	LumA	Positive	Negative	Negative	Post	T2	N2	M0	III	YES	Negative	LIVING	NO	No		Primary Tumor	375	0			high	1
331	>=60	FEMALE	Infiltrating Ductal Carcinoma	LumA	Positive	Positive	Positive	Post	T2	N2	M0	III	YES	Negative	LIVING	NO	No		Primary Tumor	9	0			high	1
332	<60	FEMALE	Infiltrating Ductal Carcinoma	LumB	Positive	Negative	Negative	Post	T2	N2	M0	III	YES	Negative	LIVING	NO	No		Primary Tumor	10	0			high	1
333	>=60	FEMALE	Infiltrating Ductal Carcinoma	LumA	Negative	Positive	Negative	Post	T2	N2	M0	III	YES	Negative	LIVING	NO	No		Primary Tumor	10	0	10	0	high	1
334	<60	FEMALE	Infiltrating Ductal Carcinoma	LumA	Positive	Negative	Negative	Post	T2	N2	M0	III	YES	Negative	LIVING	NO	No		Primary Tumor	10	0			high	1
335	<60	FEMALE	Infiltrating Ductal Carcinoma	Basal	Negative	Negative	Negative	Post	T2	N0	M0	II	YES	Negative	LIVING	NO	No		Primary Tumor	10	0			low	1
336	>=60	FEMALE	Infiltrating Ductal Carcinoma	LumA	Positive	Positive	Positive	Post	T2	N2	M0	III	YES	Negative	LIVING	NO	No		Primary Tumor	162	0	162	0	high	1
337	<60	FEMALE	Infiltrating Ductal Carcinoma	LumA	Positive	Positive	Positive	Pre	T2	N2	M0	III	YES	Negative	LIVING	NO	No		Primary Tumor	170	0	170	0	low	1
338	<60	FEMALE	Infiltrating Ductal Carcinoma	LumA	Positive	Positive	Positive	Pre	T3	N2	M0	III		Negative	LIVING	YES	No	YES	Primary Tumor	2442	0	2442	0	high	1
339	<60	FEMALE	Infiltrating Ductal Carcinoma	LumA	Positive	Positive	Negative	Pre	T1	N0	M0	I		Negative	LIVING	NO	No	YES	Primary Tumor	1866	0	1866	0	high	1
340	<60	FEMALE	Infiltrating Ductal Carcinoma	LumB	Positive	Positive	Negative	Post	T2	N1	M0	II		Negative	LIVING	NO	No	YES	Primary Tumor	2031	0	1645	1	high	1
341	>=60	FEMALE	Infiltrating Ductal Carcinoma	LumB	Positive	Positive	Negative	Post	T2	N0	M0	II		Negative	DECEASED	NO	No	YES	Primary Tumor	2483	1			high	1
342	<60	FEMALE	Infiltrating Ductal Carcinoma	LumB	Positive	Positive	Negative	Post	T2	N1	M0	II		Close	DECEASED	YES	No	NO	Primary Tumor	2911	1	1922	1	high	1
343	<60	FEMALE	Infiltrating Ductal Carcinoma	Normal	Positive	Positive	Negative	Post	T2	N1	M0	II		Negative	LIVING	YES	No	YES	Primary Tumor	2091	0	2091	0	low	1
344	<60	FEMALE	Infiltrating Ductal Carcinoma	Normal	Positive	Positive	Negative	Pre	T2	N1	M0	II		Negative	LIVING	NO	No	YES	Primary Tumor	2124	0	2124	0	high	1
345	<60	FEMALE	Other	Normal	Negative	Negative	Negative	Pre	T1	N0	M0	I		Negative	DECEASED	NO	No	YES	Primary Tumor	1793	1	1614	1	low	1
346	<60	FEMALE	Infiltrating Ductal Carcinoma	LumA	Positive	Positive	Negative	Peri	T1	N0	M0	I		Negative	LIVING	NO	No	YES	Primary Tumor	1351	0	1351	0	high	1
347	<60	FEMALE	Infiltrating Ductal Carcinoma	Her2	Negative	Negative	Equivocal	Pre	T1	N0	M0	I		Negative	LIVING	NO	No	YES	Primary Tumor	997	0	997	0	high	1
348	>=60	FEMALE	Other	LumB	Positive	Positive	Equivocal	Post	T2	N1	M0	II		Negative	LIVING	YES	No	YES	Primary Tumor	651	0	651	0	high	1
349	<60	FEMALE	Infiltrating Ductal Carcinoma	Basal	Negative	Negative	Negative	Pre	T1	N0	M0	I		Negative	LIVING	YES	No	YES	Primary Tumor	1587	0	1587	0	high	1
350	<60	FEMALE	Other	LumA	Positive	Negative	Equivocal	Pre	T4	N1	M1	IV		Close	DECEASED	YES	Yes	YES	Primary Tumor	792	1	792	0	high	1
351	>=60	FEMALE	Infiltrating Ductal Carcinoma	Basal	Negative	Negative	Negative	Post	T2	N0	M0	II		Negative	LIVING	YES	No	YES	Primary Tumor	1140	0	1140	0	high	1
352	>=60	FEMALE	Other	LumB	Positive	Positive	Negative	Post	T2	N1	M0	II		Negative	LIVING	YES	No	YES	Primary Tumor	618	0	618	0	high	1
353	>=60	FEMALE	Infiltrating Lobular Carcinoma	LumA	Positive	Positive	Negative	Post	T2	N0	M0	II		Negative	LIVING	YES	No	YES	Primary Tumor	680	0	680	0	high	1
354	>=60	FEMALE	Infiltrating Lobular Carcinoma	LumA	Positive	Positive		Post	T2	N3	M0	III		Positive	LIVING	YES	No	YES	Primary Tumor	1613	0	1066	1	high	1
355	<60	FEMALE	Infiltrating Ductal Carcinoma	LumA	Positive	Positive	Negative	Pre	T2	N3	M0	III		Negative	LIVING	NO	No	YES	Primary Tumor	655	0	143	1	low	1
356	<60	FEMALE	Infiltrating Ductal Carcinoma		Positive	Positive	Negative	Pre	T3	N1	M0	III		Negative	LIVING	YES	No	YES	Primary Tumor	1542	0	1542	0	high	1
357	>=60	FEMALE	Infiltrating Ductal Carcinoma	LumA	Positive	Positive	Negative	Post	T2	N0	M0	II		Negative	LIVING	YES	No	YES	Primary Tumor	1547	0	1547	0	high	1
358	<60	FEMALE	Infiltrating Ductal Carcinoma	LumB	Positive	Positive	Negative	Post	T3	N1	M0	III		Negative	LIVING	YES	No	YES	Primary Tumor	2190	0	2190	0	high	1
359	<60	FEMALE	Infiltrating Ductal Carcinoma	Her2	Negative	Negative	Positive	Post	T2	N2	M0	III		Positive	LIVING	YES	No	YES	Primary Tumor	2335	0	2335	0	high	1
360	>=60	FEMALE	Infiltrating Ductal Carcinoma	LumA	Positive	Positive	Negative	Post	T1	N1	M0	II		Negative	LIVING	YES	No	YES	Primary Tumor	1980	0	1980	0	high	1
361	<60	FEMALE	Other	LumA	Positive	Positive	Negative	Post	T2	N2	M0	III		Close	LIVING	YES	No	YES	Primary Tumor	798	0	798	0	high	1
362	<60	FEMALE	Infiltrating Ductal Carcinoma	LumA	Positive	Negative	Negative	Post	T1	N1	M0	II		Negative	LIVING	NO	No	YES	Primary Tumor	1528	0	1528	0	high	1
363	<60	FEMALE	Infiltrating Lobular Carcinoma	LumA	Positive	Positive	Negative	Post	T2	N1	M0	II		Negative	LIVING	YES	No	YES	Primary Tumor	1887	0	1887	0	high	1
364	<60	FEMALE	Infiltrating Ductal Carcinoma	Basal	Negative	Negative	Negative	Post	T2	N2	M0	III		Negative	LIVING	YES	No	YES	Primary Tumor	1683	0	1683	0	low	1
365	<60	FEMALE	Infiltrating Ductal Carcinoma	LumB	Positive	Positive	Positive	Pre	T2	N1	M0	II		Negative	LIVING	YES	No	YES	Primary Tumor	2184	0	2184	0	low	1
366	<60	FEMALE	Other	Basal	Negative	Negative	Negative	Pre	T2	N0	M0	II		Negative	LIVING	NO	No	YES	Primary Tumor	3506	0	3506	0	low	1
367	>=60	FEMALE	Other	LumA	Positive	Positive	Negative	Post	T2	N0	M0	II		Negative	LIVING	NO	No	YES	Primary Tumor	3456	0	3456	0	high	1
368	<60	FEMALE	Infiltrating Ductal Carcinoma	LumA	Positive	Positive	Negative	Pre	T2	N0	M0	II		Negative	LIVING	YES	No	YES	Primary Tumor	3307	0	267	1	high	1
369	>=60	FEMALE	Infiltrating Ductal Carcinoma	Basal	Negative	Negative	Negative	Post	T2	N0	M0	II		Negative	LIVING	YES	No	YES	Primary Tumor	3248	0	3248	0	low	1
370	<60	FEMALE	Infiltrating Ductal Carcinoma	Basal	Negative	Negative	Negative	Pre	T2	N1	M0	II		Negative	LIVING	YES	No	YES	Primary Tumor	3286	0	3286	0	low	1
371	<60	FEMALE	Infiltrating Ductal Carcinoma	LumA	Positive	Positive	Negative	Pre	T2	N0	M0	II		Close	LIVING	NO	No	YES	Primary Tumor	3112	0	3112	0	high	1
372	>=60	FEMALE	Infiltrating Ductal Carcinoma	LumA	Positive	Positive	Negative	Post	T2	N0	M0	II		Negative	LIVING	NO	No	YES	Primary Tumor	2989	0	2989	0	high	1
373	<60	FEMALE	Infiltrating Ductal Carcinoma	LumA	Positive	Positive	Positive	Pre	T2	N1	M0	II		Positive	LIVING	YES	No	YES	Primary Tumor	2372	0	2372	0	high	1
374	<60	FEMALE	Infiltrating Ductal Carcinoma	Her2	Negative	Negative	Positive	Pre	T1	N1	M0	II		Negative	LIVING	YES	No	YES	Primary Tumor	2515	0	2515	0	low	1
375	<60	FEMALE	Infiltrating Lobular Carcinoma	LumA	Positive	Positive	Negative	Pre	T3	N0	M0	II		Negative	LIVING	YES	No	YES	Primary Tumor	2142	0	2142	0	high	1
376	<60	FEMALE	Infiltrating Ductal Carcinoma	Basal	Negative	Negative	Negative	Pre	T2	N0	M0	II		Negative	LIVING	YES	No	YES	Primary Tumor	1842	0	1842	0	low	1
377	>=60	FEMALE	Other	LumA	Positive	Positive	Positive	Post	T2	N0	M0	II		Negative	LIVING	NO	No	YES	Primary Tumor	1639	0	1639	0	low	1
378	>=60	FEMALE	Other	LumA	Positive	Positive	Negative	Pre	T2	N0	M0	II		Negative	LIVING	NO	No	YES	Primary Tumor	1234	0	1234	0	high	1
379	<60	FEMALE	Infiltrating Lobular Carcinoma	Normal	Positive	Positive	Negative	Pre	T3	N0	M0	II	YES	Negative	LIVING	NO	No	YES	Primary Tumor	622	0	622	0	high	1
380	>=60	FEMALE	Infiltrating Ductal Carcinoma	LumB	Positive	Positive	Negative	Post	T1	N1	M0	II	YES	Negative	LIVING	NO	No	YES	Primary Tumor	2953	0	2953	0	high	1
381	>=60	MALE	Infiltrating Ductal Carcinoma	LumB	Positive	Positive	Negative		T4	N1	M0	III	YES	Negative	LIVING	NO	No	YES	Primary Tumor	1882	0	1882	0	low	1
382	<60	FEMALE	Infiltrating Ductal Carcinoma	Basal	Negative	Negative	Negative	Pre	T2	N0	M0	II	YES	Negative	LIVING	NO	No	YES	Primary Tumor	2513	0	2513	0	low	1
383	>=60	FEMALE	Infiltrating Lobular Carcinoma	LumB	Positive	Positive	Equivocal	Post	T2	N0	M0	II	YES	Negative	LIVING	YES	No	YES	Primary Tumor	350	0	350	0	high	1
384	>=60	FEMALE	Infiltrating Ductal Carcinoma	LumB	Positive	Positive	Equivocal	Post	T1	N1	M0	II	YES	Negative	LIVING	YES	No	YES	Primary Tumor	541	0			high	1
385	>=60	FEMALE	Infiltrating Ductal Carcinoma	LumB	Positive	Positive	Indeterminate	Post	T2	N2	MX	III		Negative	LIVING	YES	No	YES	Primary Tumor	754	0	754	0	high	1
386	<60	FEMALE	Infiltrating Ductal Carcinoma	Basal	Negative	Negative	Negative	Pre	T2	N0	M0	II		Negative	LIVING	NO	No	YES	Primary Tumor	819	0	819	0	high	1
387	<60	FEMALE	Infiltrating Ductal Carcinoma	LumA	Positive	Negative	Positive	Peri	T2	N0	MX	II		Negative	LIVING	NO	No	YES	Primary Tumor	3957	0	3957	0	high	1
388	>=60	FEMALE	Infiltrating Ductal Carcinoma	LumA	Positive	Positive	Positive	Post	T2	N2	MX	III	YES	Negative	DECEASED	NO	Yes	YES	Primary Tumor	172	1			high	1
389	>=60	FEMALE	Infiltrating Ductal Carcinoma	LumA	Positive	Positive	Indeterminate	Post	T2	N2	MX	III	YES	Negative	LIVING	YES	No	YES	Primary Tumor	475	0	475	0	high	1
390	<60	FEMALE	Infiltrating Ductal Carcinoma	LumA	Positive	Positive	Negative	Pre	T2	N3	MX	III	YES	Negative	LIVING	YES	No	YES	Primary Tumor	989	0	989	0	high	1
391	<60	FEMALE	Infiltrating Ductal Carcinoma		Negative	Negative	Equivocal	Post	T2	N0	M0	II	YES	Negative	LIVING	NO	No		Primary Tumor	78	0	78	0	high	1
392	<60	MALE	Infiltrating Ductal Carcinoma		Positive	Positive	Negative		T2	N0	M0	II	YES	Negative	LIVING	NO	No		Primary Tumor	1001	0	1001	0	low	1
393	<60	FEMALE	Infiltrating Lobular Carcinoma		Positive	Positive	Negative	Post	T2	N2	M0	III	YES	Negative	DECEASED	YES	No		Primary Tumor	584	1	584	0	low	1
394	<60	FEMALE	Infiltrating Ductal Carcinoma	Basal	Positive	Negative	Negative	Pre	T2	N0	M0	II		Negative	LIVING	YES	No	YES	Primary Tumor	4275	0	4275	0	low	1
395	<60	FEMALE	Infiltrating Ductal Carcinoma	LumB	Positive	Negative	Equivocal	Pre	T3	N1	M0	III		Negative	LIVING	YES	No	YES	Primary Tumor	2991	0	2991	0	high	1
396	>=60	FEMALE	Infiltrating Ductal Carcinoma	LumA	Positive	Positive	Equivocal	Post	T2	N1	M0	II		Negative	DECEASED	NO	No	YES	Primary Tumor	160	1	160	0	high	1
397	<60	FEMALE	Infiltrating Ductal Carcinoma	Basal	Negative	Negative	Negative	Pre	T2	N1	M0	II		Negative	LIVING	YES	No	YES	Primary Tumor	2558	0	2558	0	low	1
398	<60	FEMALE	Infiltrating Ductal Carcinoma	LumB	Positive	Negative	Negative	Pre	T2	N2	M0	III		Negative	LIVING	YES	No	YES	Primary Tumor	3316	0	3316	0	low	1
399	<60	FEMALE	Infiltrating Ductal Carcinoma	Basal	Negative	Negative	Negative	Pre	T2	N0	M0	II		Negative	LIVING	NO	No	YES	Primary Tumor	709	0	709	0	high	1
400	>=60	FEMALE	Infiltrating Ductal Carcinoma	LumB	Positive	Positive	Equivocal	Post	T2	N0	M0	II		Negative	LIVING	NO	No	NO	Primary Tumor	2288	0	2288	0	low	1
401	<60	FEMALE	Infiltrating Ductal Carcinoma	LumA	Positive	Positive	Equivocal	Pre	T3	N1	M0	III		Negative	LIVING	NO	No	YES	Primary Tumor	3009	0	3009	0	high	1
402	>=60	FEMALE	Infiltrating Ductal Carcinoma	Her2	Positive	Positive	Positive	Post	T1	N1	M0	II		Negative	LIVING	YES	No		Primary Tumor	1972	0	1972	0	high	1
403	<60	FEMALE	Infiltrating Ductal Carcinoma	LumB	Positive	Negative	Negative	Post	T2	N0	M0	II		Negative	DECEASED	NO	No	YES	Primary Tumor	1699	1	544	1	low	1
404	<60	FEMALE	Infiltrating Ductal Carcinoma	LumA	Positive	Positive	Equivocal	Pre	T2	N2	M1	III		Negative	DECEASED	YES	No	YES	Primary Tumor	3262	1	1313	1	high	1
405	>=60	FEMALE	Infiltrating Ductal Carcinoma	Basal	Negative	Negative		Post	T2	N1	M0	II		Negative	LIVING	YES	No		Primary Tumor	1988	0	1988	0	high	1
406	<60	FEMALE	Infiltrating Ductal Carcinoma	Basal	Negative	Negative	Negative	Pre	T2	N1	M0	II		Negative	LIVING	YES	No	YES	Primary Tumor	4052	0	4052	0	high	1
407	<60	FEMALE	Infiltrating Ductal Carcinoma	LumB	Positive	Positive	Negative	Pre	T2	N2	M0	III		Negative	DECEASED	YES	No	YES	Primary Tumor	2551	1	1609	1	low	1
408	<60	FEMALE	Infiltrating Ductal Carcinoma	LumA	Positive	Positive	Negative	Post	T2	N1	M0	II		Negative	LIVING	YES	No	YES	Primary Tumor	4080	0	4080	0	high	1
409	<60	FEMALE	Infiltrating Ductal Carcinoma	Basal	Negative	Negative	Negative	Pre	T2	N0	M0	II		Negative	LIVING	NO	No	YES	Primary Tumor	3261	0	3261	0	low	1
410	<60	FEMALE	Infiltrating Ductal Carcinoma	Basal	Positive	Negative	Negative	Post	T2	N1	M0	II	YES	Negative	LIVING	NO	No	YES	Primary Tumor	3807	0	3807	0	high	1
411	<60	FEMALE	Other	Basal	Negative	Negative	Equivocal	Post	T2	N0	M0	II	YES	Negative	LIVING	NO	No	YES	Primary Tumor	3296	0	3296	0	high	1
412	>=60	FEMALE	Infiltrating Ductal Carcinoma	Basal	Positive	Negative	Negative	Post	T1	N0	M0	I	YES	Negative	LIVING	YES	No	NO	Primary Tumor	3072	0	3072	0	low	1
413	>=60	FEMALE	Infiltrating Lobular Carcinoma	LumA	Positive	Positive	Negative	Post	T1	N0	M0	I	YES	Negative	LIVING	NO	No	YES	Primary Tumor	3159	0	3159	0	low	1
414	>=60	FEMALE	Infiltrating Lobular Carcinoma	LumA	Positive	Positive	Negative	Post	T3	N1	M0	III	YES	Negative	LIVING	YES	No	YES	Primary Tumor	2971	0	2971	0	high	1
415	<60	FEMALE	Infiltrating Lobular Carcinoma		Positive	Positive	Equivocal	Post	T3	N1	M0	III	YES	Negative	LIVING	NO	No		Primary Tumor	2991	0	2991	0	high	1
416	<60	FEMALE	Infiltrating Ductal Carcinoma	LumA	Positive	Positive	Negative	Pre	T2	N0	M0	II	YES	Negative	LIVING	YES	No	YES	Primary Tumor	2920	0	2920	0	high	1
417	<60	FEMALE	Infiltrating Ductal Carcinoma	Normal	Positive	Negative	Negative	Pre	T1	N1	M0	II	YES	Negative	LIVING	YES	No	YES	Primary Tumor	2618	0	2618	0	low	1
418	>=60	FEMALE	Infiltrating Ductal Carcinoma	LumA	Positive	Positive	Equivocal	Post	T1	N0	M0	I	YES	Positive	LIVING	NO	No	YES	Primary Tumor	2856	0	2856	0	high	1
419	<60	FEMALE	Infiltrating Ductal Carcinoma	Basal	Negative	Negative	Equivocal	Post	T2	N0	M0	II	YES	Negative	LIVING	YES	No	YES	Primary Tumor	3021	0	3021	0	high	1
420	<60	FEMALE	Infiltrating Ductal Carcinoma	Basal	Negative	Negative	Negative	Post	T1	N2	M0	III		Negative	DECEASED	YES	No	YES	Primary Tumor	524	1	387	1	high	1
421	<60	FEMALE	Infiltrating Ductal Carcinoma	LumA	Positive	Positive	Negative	Post	T2	N1	M0	II	YES	Negative	LIVING	YES	No	NO	Primary Tumor	1150	0	1150	0	high	1
422	>=60	FEMALE	Infiltrating Lobular Carcinoma		Positive	Positive	Positive	Post	T2	N0	M0	II	YES	Negative	DECEASED	YES	No	YES	Primary Tumor	1272	1	1272	0	high	1
423	<60	FEMALE	Infiltrating Ductal Carcinoma	LumA	Positive	Positive	Equivocal	Pre	T2	N2	M0	III	YES	Negative	LIVING	YES	No	YES	Primary Tumor	2868	0	2868	0	high	1
424	>=60	MALE	Infiltrating Ductal Carcinoma	LumA	Positive	Positive	Negative		T2	N1	M0	II	YES	Negative	LIVING	YES	No	YES	Primary Tumor	1864	0	1864	0	high	1
425	>=60	FEMALE	Infiltrating Ductal Carcinoma	LumB	Positive	Positive	Equivocal	Post	T2	N0	M0	II	YES	Negative	LIVING	YES	No	YES	Primary Tumor	2632	0	2632	0	high	1
426	>=60	FEMALE	Infiltrating Ductal Carcinoma	LumA	Positive	Positive	Positive	Post	T1	N0	M0	I	YES	Negative	LIVING	YES	No	YES	Primary Tumor	2629	0	2629	0	low	1
427	>=60	FEMALE	Infiltrating Ductal Carcinoma	Basal	Negative	Negative	Negative	Post	T1	N0	M0	I	YES	Negative	LIVING	YES	No	YES	Primary Tumor	1026	0	1026	0	high	1
428	>=60	FEMALE	Infiltrating Lobular Carcinoma	LumB	Positive	Positive	Negative	Post	T2	N0	M0	II	YES	Negative	LIVING	YES	No	YES	Primary Tumor	4894	0	4894	0	high	1
429	<60	FEMALE	Infiltrating Ductal Carcinoma	LumB	Positive	Positive	Equivocal	Pre	T2	N0	M0	II	YES	Negative	LIVING	YES	No	YES	Primary Tumor	1548	0	1548	0	high	1
430	<60	FEMALE	Infiltrating Ductal Carcinoma	LumA	Positive	Positive	Equivocal	Pre	T2	N1	M0	II	YES	Negative	DECEASED	YES	No	YES	Primary Tumor	2866	1	1414	1	high	1
431	<60	FEMALE	Other	LumA	Positive	Positive	Negative	Pre	T2	N2	M0	III	YES	Negative	LIVING	YES	No	YES	Primary Tumor	3660	0	3660	0	high	1
432	<60	FEMALE	Infiltrating Ductal Carcinoma	LumB	Positive	Positive	Equivocal	Peri	T1	N0	M0	I	YES	Negative	LIVING	NO	No	NO	Primary Tumor	3035	0	3035	0	high	1
433	<60	FEMALE	Other	LumA	Positive	Positive	Negative	Pre	T3	N2	M0	III	YES	Positive	LIVING	YES	No	YES	Primary Tumor	3607	0	2561	1	high	1
434	<60	FEMALE	Infiltrating Ductal Carcinoma	LumA	Positive	Positive	Equivocal	Post	T1	N0	M0	I	YES	Negative	LIVING		No		Primary Tumor	84	0	84	0	high	1
435	<60	FEMALE	Infiltrating Ductal Carcinoma	Basal	Positive	Negative	Negative	Post	T3	N0	M0	II	YES	Negative	LIVING	YES	No	YES	Primary Tumor	3172	0	3172	0	low	1
436	<60	FEMALE	Infiltrating Ductal Carcinoma	LumB	Positive	Positive	Negative	Pre	T1	N2	M0	III	YES	Negative	LIVING	YES	No	YES	Primary Tumor	3430	0	3430	0	low	1
437	>=60	FEMALE	Infiltrating Ductal Carcinoma	LumB	Positive	Positive	Negative	Post	T1	N0	M0	I	YES	Negative	LIVING	YES	No	YES	Primary Tumor	2976	0	2976	0	low	1
438	<60	FEMALE	Infiltrating Lobular Carcinoma	LumA	Positive	Positive	Equivocal	Pre	T3	N3	M0	III	YES	Negative	LIVING	YES	No	YES	Primary Tumor	3202	0	3202	0	high	1
439	<60	FEMALE	Infiltrating Ductal Carcinoma	Her2	Negative	Negative	Positive	Pre	T1	N1	M0	II	YES	Positive	LIVING	YES	No	YES	Primary Tumor	3128	0	3128	0	low	1
440	<60	FEMALE	Infiltrating Ductal Carcinoma	LumA	Positive	Positive	Negative	Peri	T2	N1	M0	II	YES	Negative	LIVING	YES	No	YES	Primary Tumor	3203	0	3203	0	high	1
441	<60	FEMALE	Infiltrating Ductal Carcinoma	LumA	Positive	Positive	Negative	Post	T2	N1	M0	II	YES	Negative	LIVING	NO	No	YES	Primary Tumor	991	0	991	0	low	1
442	<60	FEMALE	Other	LumA	Positive	Positive	Equivocal	Pre	T2	N0	M0	II	YES	Negative	LIVING	NO	No	YES	Primary Tumor	3004	0	3004	0	high	1
443	<60	FEMALE	Infiltrating Ductal Carcinoma	LumB	Positive	Positive	Negative	Post	T2	N0	M0	II	YES	Negative	LIVING	NO	No	YES	Primary Tumor	3001	0	3001	0	high	1
444	<60	FEMALE	Infiltrating Ductal Carcinoma	LumB	Positive	Negative	Equivocal	Post	T2	N0	M0	II	YES	Positive	LIVING	NO	No	YES	Primary Tumor	2707	0	2707	0	high	1
445	<60	FEMALE	Infiltrating Ductal Carcinoma	Basal	Positive	Negative	Equivocal	Pre	T2	N2	M0	III	YES	Positive	LIVING	YES	No	YES	Primary Tumor	3030	0	3030	0	high	1
446	<60	FEMALE	Infiltrating Ductal Carcinoma	LumA	Positive	Positive	Negative	Pre	T1	N0	M0	I	YES	Negative	LIVING	YES	No	YES	Primary Tumor	2838	0	2838	0	high	1
447	<60	FEMALE	Infiltrating Ductal Carcinoma	Her2	Positive	Positive	Positive	Pre	T2	N2	M0	III	YES	Negative	LIVING	YES	No	YES	Primary Tumor	2605	0	2605	0	high	1
448	>=60	FEMALE	Infiltrating Ductal Carcinoma	LumA	Positive	Positive	Positive	Post	T1	N0	M0	I	YES	Negative	LIVING	YES	No	YES	Primary Tumor	2161	0	2161	0	high	1
449	<60	FEMALE	Infiltrating Ductal Carcinoma	Basal	Negative	Negative	Negative	Pre	T2	N0	M0	II	YES	Negative	DECEASED	NO	No	YES	Primary Tumor	2854	1	1640	1	low	1
450	>=60	FEMALE	Infiltrating Lobular Carcinoma	LumA	Positive	Negative		Post	T1	N0	M0	I	YES	Negative	LIVING	YES	No		Primary Tumor	5062	0	5062	0	high	1
451	<60	FEMALE	Infiltrating Lobular Carcinoma	Normal	Negative	Negative	Equivocal	Post	T3	N3	M0	III	YES	Negative	DECEASED	YES	No		Primary Tumor	616	1	434	1	high	1
452	<60	FEMALE	Infiltrating Lobular Carcinoma		Positive	Positive	Positive	Pre	T3	N1	MX	III	YES	Negative	LIVING	YES	No		Primary Tumor	2632	0	2632	0	high	1
453	>=60	FEMALE	Infiltrating Lobular Carcinoma	LumB	Positive	Positive	Equivocal	Post	T3	N2	M0	III	YES	Positive	DECEASED	YES	No		Primary Tumor	1649	1	1304	1	low	1
454	>=60	FEMALE	Infiltrating Lobular Carcinoma	LumB	Positive	Positive	Equivocal	Post	T3	N0	M0	II	YES	Negative	LIVING	NO	No		Primary Tumor	2012	0	2012	0	high	1
455	<60	FEMALE	Infiltrating Lobular Carcinoma	LumA	Positive	Positive		Pre	T1	N1	M0	II	YES	Negative	LIVING	NO	No		Primary Tumor	1935	0	1935	0	high	1
456	>=60	FEMALE	Infiltrating Lobular Carcinoma	LumA	Positive	Positive	Negative	Post	T2	N0	M0	II	YES	Negative	LIVING	NO	No		Primary Tumor	1161	0	1161	0	high	1
457	<60	FEMALE	Infiltrating Lobular Carcinoma	LumA	Positive	Positive	Equivocal	Pre	T2	N1	M0	II	YES	Negative	LIVING	YES	No		Primary Tumor	1198	0	1198	0	low	1
458	<60	FEMALE	Infiltrating Lobular Carcinoma	Normal	Positive	Positive	Negative	Post	T3	N0	M0	II	YES	Negative	LIVING	YES	No		Primary Tumor	1233	0	1233	0	high	1
459	<60	FEMALE	Other	Basal	Negative	Negative	Negative	Post	T1	N0	M0	I	YES	Negative	LIVING	NO	No		Primary Tumor	1742	0	1742	0	high	1
460	>=60	FEMALE	Infiltrating Lobular Carcinoma		Positive	Positive	Equivocal	Post	T2	N0	M0	II	YES		LIVING	YES	No		Primary Tumor	2231	0	2231	0	high	1
461	>=60	FEMALE	Infiltrating Lobular Carcinoma		Positive	Positive	Positive	Post	T2	N3	M0	III	YES		LIVING	YES	No		Primary Tumor	1013	0	1013	0	low	1
462	<60	FEMALE	Infiltrating Lobular Carcinoma		Positive	Positive	Equivocal	Post	T2	N1	M0	II	YES		LIVING	YES	No		Primary Tumor	1185	0	1185	0	high	1
463	>=60	FEMALE	Other		Negative	Negative	Negative	Post	T3	N1	M0	III	YES		DECEASED	YES	No		Primary Tumor	322	1	301	1	low	1
464	>=60	FEMALE	Infiltrating Ductal Carcinoma	Basal	Negative	Negative		Post	T2	N0	M0	II	YES	Negative	DECEASED	NO	No		Primary Tumor	2361	1	1120	1	low	1
465	<60	FEMALE	Infiltrating Ductal Carcinoma	Basal				Inde	T1	N0	M0	I			LIVING	YES	No	YES	Primary Tumor	4361	0	4361	0	high	1
466	<60	FEMALE	Infiltrating Ductal Carcinoma	LumA	Positive	Positive		Inde	T2	N1	M0	II		Negative	LIVING	NO	No	YES	Primary Tumor	8556	0	8556	0	high	1
467	<60	FEMALE	Infiltrating Ductal Carcinoma	Basal	Negative	Negative		Inde	T1	N1	M0	II		Negative	DECEASED	NO	No	YES	Primary Tumor	991	1	859	1	high	1
468	<60	FEMALE	Infiltrating Ductal Carcinoma	LumA				Inde	T1	NX	M0	X			DECEASED	NO	No	YES	Primary Tumor	749	1	746	1	low	1
469	>=60	FEMALE	Infiltrating Ductal Carcinoma	Her2	Indeterminate	Positive		Inde	T3	NX	M1	IV			DECEASED	YES	No	YES	Primary Tumor	362	1	362	0	low	1
470	<60	FEMALE	Other	LumA	Positive	Positive		Inde	T2	N0	M0	II		Negative	LIVING	NO	No	YES	Primary Tumor	8391	0	8391	0	high	1
471	>=60	FEMALE	Infiltrating Ductal Carcinoma	LumB	Positive	Positive		Inde	T3	N3	M1	IV		Negative	DECEASED	NO	No	YES	Primary Tumor	3941	1	2717	1	low	1
472	>=60	FEMALE	Other	LumA	Positive	Positive		Post	T2	NX	MX	X		Negative	DECEASED	NO	No	NO	Primary Tumor	1542	1	1542	0	low	1
473	<60	FEMALE	Other	LumA	Negative	Negative		Pre	T3	N1	M0	III		Close	DECEASED	YES	No	YES	Primary Tumor	1993	1	834	1	high	1
474	<60	FEMALE	Infiltrating Ductal Carcinoma	LumA	Positive	Positive		Inde	T2	N1	M0	II		Negative	DECEASED	YES	No	YES	Primary Tumor	4456	1			high	1
475	>=60	FEMALE	Infiltrating Lobular Carcinoma	LumA	Positive	Positive		Post	T3	N1	M0	III	YES	Positive	DECEASED	YES	No	YES	Primary Tumor	3418	1			high	1
476	<60	FEMALE	Infiltrating Ductal Carcinoma	Basal	Positive	Positive		Inde	T3	N0	M0	II		Negative	LIVING	NO	No	YES	Primary Tumor	7106	0	7106	0	high	1
477	>=60	FEMALE	Infiltrating Ductal Carcinoma	Her2	Negative	Negative		Inde	T4	N1	M0	III		Positive	DECEASED	NO	No	YES	Primary Tumor	571	1	489	1	low	1
478	>=60	FEMALE	Other	LumA	Positive	Positive		Post	T3	N0	M0	II		Positive	DECEASED	NO	No	YES	Primary Tumor	3873	1	3873	0	low	1
479	<60	FEMALE	Other	LumB	Positive	Negative		Inde	T1	NX	MX	X		Positive	DECEASED	NO	No	YES	Primary Tumor	2573	1	1412	1	high	1
480	>=60	FEMALE	Infiltrating Ductal Carcinoma	LumA	Positive	Indeterminate		Inde	T2	N0	M0	II		Negative	LIVING	NO	No	YES	Primary Tumor	5042	0	5042	0	low	1
481	>=60	FEMALE	Infiltrating Lobular Carcinoma	LumA	Positive	Positive		Post	T1	N0	M0	I	YES	Negative	DECEASED	NO	No	NO	Primary Tumor	3926	1	3926	0	high	1
482	<60	FEMALE	Infiltrating Ductal Carcinoma	Basal	Negative	Negative		Inde	T3	N1	M0	III		Negative	LIVING	YES	No	YES	Primary Tumor	4285	0	4285	0	high	1
483	>=60	FEMALE	Infiltrating Ductal Carcinoma	Basal	Negative	Negative		Inde	TX	N0	M0	X		Negative	LIVING	YES	No	NO	Primary Tumor	7777	0	7777	0	high	1
484	<60	FEMALE	Infiltrating Ductal Carcinoma	LumA	Negative	Negative		Inde	T3	N0	M0	II		Negative	LIVING	NO	No	YES	Primary Tumor	2082	0	2082	0	high	1
485	<60	FEMALE	Infiltrating Ductal Carcinoma	Her2	Positive	Positive		Inde	T2	N0	M0	II	YES	Positive	DECEASED	NO	No	YES	Primary Tumor	6456	1	6456	0	high	1
486	<60	FEMALE	Infiltrating Ductal Carcinoma	LumA	Positive	Positive		Inde	T4	N1	M0	III		Negative	LIVING	YES	No	YES	Primary Tumor	7126	0	1100	1	high	1
487	>=60	FEMALE	Infiltrating Ductal Carcinoma	LumB	Positive	Positive			T2	N0	M0	II		Negative	DECEASED	NO	No	YES	Primary Tumor	2469	1	2469	0	high	1
488	<60	FEMALE	Infiltrating Ductal Carcinoma	LumA	Positive	Positive		Inde	TX	NX	MX	X			DECEASED	NO	No	NO	Primary Tumor	2373	1	2373	0	high	1
489	>=60	FEMALE	Infiltrating Ductal Carcinoma	LumA	Negative	Negative		Post	T1	N0	M0	I		Negative	LIVING	YES	No	YES	Primary Tumor	8008	0	8008	0	high	1
490	>=60	FEMALE	Infiltrating Ductal Carcinoma	LumA	Positive	Positive		Post	T4	N1	M0	III		Negative	LIVING	NO	No	YES	Primary Tumor	4929	0	4929	0	high	1
491	>=60	FEMALE	Other	LumA	Positive	Positive		Post	T2	N1	M0			Positive	DECEASED	NO	No	YES	Primary Tumor	3126	1	2787	1	high	1
492	>=60	FEMALE	Infiltrating Lobular Carcinoma	Normal	Positive	Positive		Post	T3	N0	M0	II	YES		DECEASED	NO	No	YES	Primary Tumor	4267	1	4267	0	high	1
493	<60	FEMALE	Infiltrating Ductal Carcinoma	Her2	Negative	Negative		Inde	T2	N0	M0	II		Negative	DECEASED	NO	No	YES	Primary Tumor	3063	1	2041	1	low	1
494	<60	FEMALE	Infiltrating Ductal Carcinoma	Basal	Negative	Negative		Inde	T3	N1	M0	III		Close	LIVING	YES	No	YES	Primary Tumor	2721	0	2721	0	high	1
495	<60	FEMALE	Other	Basal	Negative	Negative		Inde	T1	N0	M0	I		Negative	LIVING	YES	No	YES	Primary Tumor	8605	0	8605	0	high	1
496	<60	FEMALE	Other	LumA	Positive	Positive		Inde	T3	N2	M0	III		Negative	LIVING	YES	No	YES	Primary Tumor	5156	0	5156	0	high	1
497	<60	FEMALE	Infiltrating Ductal Carcinoma	LumA	Positive	Positive		Inde	T1	NX	MX	X	NO	Positive	DECEASED	NO	No	NO	Primary Tumor	2965	1	2965	0	high	1
498	>=60	FEMALE	Infiltrating Ductal Carcinoma	LumA	Positive	Positive		Post	T2	N1	M0	II		Negative	LIVING	NO	No	YES	Primary Tumor	5739	0	3862	1	low	1
499	>=60	FEMALE	Infiltrating Ductal Carcinoma	LumB	Positive	Positive		Post	T2	N1	M0	II		Negative	DECEASED	NO	No	YES	Primary Tumor	2417	1	2417	0	high	1
500	<60	FEMALE	Infiltrating Ductal Carcinoma	LumB	Positive	Positive		Inde	T2	N1	MX	X		Negative	DECEASED	YES	No	NO	Primary Tumor	558	1	447	1	high	1
501	<60	FEMALE	Other	Basal	Negative	Negative		Pre	T3	N1	M0	III		Negative	DECEASED	NO	No	YES	Primary Tumor	639	1	563	1	high	1
502	<60	FEMALE	Infiltrating Ductal Carcinoma	LumA	Positive	Negative		Pre	T3	N1	M0	III		Negative	DECEASED	YES	No	YES	Primary Tumor	3461	1	2011	1	high	1
503	<60	FEMALE	Infiltrating Ductal Carcinoma	LumA	Positive	Positive		Inde	T2	N1	M0	II		Negative	LIVING	YES	No	YES	Primary Tumor	6292	0	5117	1	high	1
504	<60	FEMALE	Other	LumA	Positive	Positive		Inde	T1	N0	M0	I	YES	Negative	DECEASED	NO	No	YES	Primary Tumor	3945	1	3945	0	high	1
505	<60	FEMALE	Infiltrating Ductal Carcinoma	Basal	Negative	Negative		Inde	T2	N1	M1	II		Negative	DECEASED	NO	No	YES	Primary Tumor	7455	1	7455	0	high	1
506	>=60	FEMALE	Infiltrating Ductal Carcinoma	LumA	Positive	Positive		Post	T2	N1	M0	II		Negative	DECEASED	NO	No	YES	Primary Tumor	860	1	716	1	high	1
507	>=60	FEMALE	Infiltrating Ductal Carcinoma	LumB	Positive	Positive		Post	T2	N1	M0	II		Negative	DECEASED	NO	No	YES	Primary Tumor	2097	1	1343	1	low	1
508	>=60	FEMALE	Other	LumA	Positive	Positive		Post	T1	NX	MX	X			DECEASED	YES	No	YES	Primary Tumor	1781	1	1104	1	high	1
509	>=60	FEMALE	Infiltrating Ductal Carcinoma	LumB	Positive	Negative	Negative	Post	T2	N1	M0	II	YES	Negative	LIVING	YES	No	YES	Primary Tumor	1326	0	1326	0	high	1
510	>=60	FEMALE	Infiltrating Ductal Carcinoma	Basal	Negative	Negative	Equivocal	Post	T2	N1	M0	II	YES	Negative	LIVING	YES	No	YES	Primary Tumor	3088	0	3088	0	low	1
511	>=60	FEMALE	Infiltrating Ductal Carcinoma	LumA	Positive	Positive	Equivocal	Post	T1	N0	M0	I	YES	Negative	LIVING	YES	No	YES	Primary Tumor	2236	0	2236	0	high	1
512	<60	FEMALE	Infiltrating Ductal Carcinoma	LumB	Negative	Negative		Post	T4	N1	M0	III	YES	Negative	LIVING	YES	No	YES	Primary Tumor	4233	0	4233	0	low	1
513	>=60	FEMALE	Infiltrating Lobular Carcinoma	LumA	Positive	Positive		Inde	T2	N0	M0	II	YES	Negative	LIVING	YES	No		Primary Tumor	5176	0	4224	1	high	1
514	<60	FEMALE	Other		Negative	Negative	Negative		T3	N1	M1	IV	YES	Close	DECEASED	YES	No		Primary Tumor	1152	1	994	1	low	1
515	<60	FEMALE	Infiltrating Ductal Carcinoma		Negative	Negative	Negative		T2	N2	M0	III	YES	Negative	LIVING	YES	No		Primary Tumor	215	0	215	0	low	1
516	<60	FEMALE	Infiltrating Ductal Carcinoma		Positive	Positive	Negative		T1	N1	M0	II	YES	Negative	LIVING	NO	No		Primary Tumor	2596	0	2596	0	high	1
517	<60	FEMALE	Infiltrating Ductal Carcinoma		Negative	Negative	Negative		T1	N0	M0	I	YES	Negative	LIVING	YES	No		Primary Tumor	2134	0	2330	1	high	1
518	<60	FEMALE	Other		Positive	Positive	Equivocal		T2	N3	M0	III	YES	Negative	LIVING	YES	No		Primary Tumor	2072	0	2072	0	high	1
519	<60	FEMALE	Infiltrating Ductal Carcinoma		Negative	Negative	Equivocal	Pre	T1	N2	M0	III	YES	Negative	DECEASED	NO	No		Primary Tumor	573	1			high	1
520	>=60	FEMALE	Infiltrating Lobular Carcinoma		Positive	Positive	Negative	Post	T1	N0	M0	I	YES	Negative	LIVING	NO	No		Primary Tumor	3152	0	3152	0	low	1
521	<60	FEMALE	Infiltrating Lobular Carcinoma		Positive	Positive	Negative		T3	N0	M0	II	YES	Negative	LIVING	YES	No		Primary Tumor	2164	0	2164	0	high	1
522	<60	FEMALE	Infiltrating Ductal Carcinoma	LumB	Positive	Positive	Positive	Pre	T2	N0	M0	II	YES	Negative	LIVING	YES	No		Primary Tumor	1914	0	1914	0	low	1
523	<60	FEMALE	Infiltrating Ductal Carcinoma	Basal	Negative	Negative			T1	N0	M0	I	YES	Negative	LIVING	YES	No		Primary Tumor	1820	0	1820	0	high	1
524	<60	FEMALE	Infiltrating Ductal Carcinoma	Her2	Positive	Negative	Positive	Post	T1	N1	M0	II		Negative	LIVING	YES	No	YES	Primary Tumor	622	0	622	0	high	1
525	>=60	FEMALE	Infiltrating Ductal Carcinoma	LumA	Positive	Positive	Negative	Post	T2	N0	M0	II		Negative	LIVING	NO	No	YES	Primary Tumor	777	0	777	0	low	1
526	<60	FEMALE	Infiltrating Ductal Carcinoma	LumA	Positive	Positive	Negative	Pre	T3	N1	M0	III	YES	Negative	LIVING	NO	No		Primary Tumor	1919	0	1919	0	low	1
527	<60	FEMALE	Infiltrating Ductal Carcinoma	LumA	Positive	Positive	Negative	Peri	T1	N0	M0	I	YES	Negative	LIVING	YES	No		Primary Tumor	2477	0	2477	0	high	1
528	>=60	FEMALE	Infiltrating Ductal Carcinoma	LumA	Positive	Positive	Negative	Post	T2	N1	M0	II		Negative	LIVING	YES	No	YES	Primary Tumor	1148	0	1148	0	low	1
529				LumA															Primary Tumor					low	1
530	<60	FEMALE	Infiltrating Ductal Carcinoma	Basal	Negative	Negative	Negative	Post	T2	N1	M0	II		Negative	LIVING	YES	No	YES	Primary Tumor	1203	0	1203	0	high	1
531	>=60	MALE	Infiltrating Ductal Carcinoma	LumA	Positive	Positive	Equivocal		T2	N2	M0	III		Negative	LIVING	YES	No	YES	Primary Tumor	1191	0	1191	0	high	1
532	<60	FEMALE	Infiltrating Lobular Carcinoma	LumA	Positive	Positive	Negative	Pre	T2	N2	M0	III	YES	Positive	LIVING	YES	No		Primary Tumor	2136	0	2136	0	low	1
533	<60	FEMALE	Infiltrating Ductal Carcinoma		Positive	Positive	Positive		T1	N0	M0	I	YES	Negative	LIVING	YES	Yes		Primary Tumor	2483	0	2483	0	low	1
534	<60	FEMALE	Infiltrating Ductal Carcinoma	Her2	Positive	Positive	Positive	Pre	T2	N1	M0	II	YES	Negative	LIVING	YES	No		Primary Tumor	2559	0	2559	0	high	1
535	>=60	FEMALE	Infiltrating Ductal Carcinoma	LumA	Positive	Positive	Equivocal	Post	T1	N0	M0	I		Negative	LIVING	YES	No	YES	Primary Tumor	1569	0	1569	0	low	1
536	<60	FEMALE	Infiltrating Ductal Carcinoma		Negative	Negative	Negative	Pre	T1	N0	M0	I		Negative	LIVING	YES	No	YES	Primary Tumor	1572	0	1572	0	high	1
537	<60	FEMALE	Other	LumA	Positive	Positive	Negative	Pre	T3	N3	M0	III		Negative	LIVING	YES	No	YES	Primary Tumor	1132	0	1132	0	low	1
538	>=60	FEMALE	Infiltrating Ductal Carcinoma	LumA	Positive	Positive	Negative	Post	T2	N3	M0	III		Negative	LIVING	YES	No	YES	Primary Tumor	974	0			high	1
539	<60	FEMALE	Infiltrating Ductal Carcinoma	LumB	Positive	Positive	Negative	Pre	T1	N1	M0	II		Negative	LIVING	YES	No	YES	Primary Tumor	554	0	554	0	high	1
540	<60	FEMALE	Infiltrating Ductal Carcinoma	LumB	Positive	Positive	Negative	Post	T2	N1	M0	II	YES	Negative	DECEASED	NO	No		Primary Tumor	1324	1	1324	0	high	1
541	>=60	FEMALE	Infiltrating Ductal Carcinoma	Basal	Negative	Negative	Negative	Post	T1	N0	M0	I	YES	Negative	LIVING	YES	No		Primary Tumor	1871	0	1871	0	low	1
542	<60	FEMALE	Infiltrating Ductal Carcinoma	LumA	Positive	Positive	Negative	Pre	T2	N1	M0	II		Negative	LIVING	YES	No	YES	Primary Tumor	660	0			high	1
543	<60	FEMALE	Infiltrating Ductal Carcinoma	Basal	Negative	Negative	Negative	Pre	T1	N0	M0	I	YES	Negative	LIVING	NO	No		Primary Tumor	2278	0	2278	0	low	1
544	<60	FEMALE	Infiltrating Ductal Carcinoma	LumA	Positive	Negative	Negative	Post	T2	N1	M0	II		Negative	LIVING	NO	No	YES	Primary Tumor	1876	0	1876	0	high	1
545	<60	FEMALE	Infiltrating Ductal Carcinoma	LumA	Positive	Positive	Negative	Pre	T1	N0	M0	I	YES	Negative	LIVING	YES	No		Primary Tumor	2197	0	2197	0	high	1
546	>=60	FEMALE	Infiltrating Ductal Carcinoma	LumA	Positive	Positive	Negative	Post	T1	N0	M0	I	YES	Negative	DECEASED	YES	No		Primary Tumor	2296	1	2296	0	low	1
547	<60	FEMALE	Infiltrating Ductal Carcinoma	LumA	Positive	Positive	Positive	Pre	T1	N0	M0	I	YES	Negative	LIVING	NO	No		Primary Tumor	2255	0	1709	1	high	1
548	<60	FEMALE	Infiltrating Ductal Carcinoma	LumA	Positive	Positive	Negative	Post	T1	N0	M0	I	YES	Negative	LIVING	YES	No		Primary Tumor	2330	0	2330	0	high	1
549	<60	FEMALE	Infiltrating Ductal Carcinoma	LumA	Positive	Positive		Post	T3	N1	M0	III	YES	Negative	LIVING	YES	No		Primary Tumor	2612	0	2612	0	high	1
550	<60	FEMALE	Infiltrating Ductal Carcinoma	LumA	Positive	Positive	Negative		T1	N1	M0	II		Negative	LIVING	YES	No		Primary Tumor	2365	0	2365	0	high	1
551	>=60	FEMALE	Infiltrating Ductal Carcinoma	LumA	Positive	Positive	Negative	Post	T2	N1	M0	II		Negative	LIVING	NO	No	YES	Primary Tumor	1519	0			high	1
552	>=60	FEMALE	Infiltrating Ductal Carcinoma	Basal	Negative	Negative		Post	T1	N0	M0	I	YES	Negative	LIVING	YES	No		Primary Tumor	2371	0	2371	0	low	1
553	<60	FEMALE	Infiltrating Ductal Carcinoma	LumB	Positive	Positive	Negative	Post	T3	N1	M0	III	YES	Negative	LIVING	YES	No		Primary Tumor	2255	0	2255	0	low	1
554	>=60	FEMALE	Infiltrating Ductal Carcinoma	LumB	Positive	Positive	Equivocal	Post	T1	N1	M0	II		Negative	LIVING	YES	No	YES	Primary Tumor	1270	0			low	1
555	>=60	FEMALE	Infiltrating Lobular Carcinoma	LumA	Positive	Positive	Negative	Post	T3	N2	M0	III	YES	Negative	DECEASED	YES	No		Primary Tumor	1411	1	1123	1	low	1
556	<60	FEMALE	Other	LumB	Positive	Negative	Negative	Pre	T1	N0	M0	I	YES	Negative	LIVING	YES	No		Primary Tumor	2709	0	2674	1	low	1
557	<60	FEMALE	Infiltrating Ductal Carcinoma	LumB	Positive	Negative		Peri	T2	N1	M0	II	YES	Negative	LIVING	NO	No		Primary Tumor	2767	0	2767	0	high	1
558	<60	MALE	Infiltrating Ductal Carcinoma	LumB	Positive	Positive	Positive		T2	N1	M0	II	YES	Negative	LIVING	NO	No		Primary Tumor	2486	0	2486	0	low	1
559	>=60	FEMALE	Infiltrating Ductal Carcinoma	LumA	Positive	Positive	Negative	Post	T2	N0	M0	II	YES	Negative	LIVING	YES	No		Primary Tumor	2372	0	2372	0	high	1
560	<60	FEMALE	Infiltrating Ductal Carcinoma	LumA	Positive	Negative	Negative	Pre	T2	N0	M0	II	YES	Negative	LIVING	YES	No		Primary Tumor	2041	0	2041	0	high	1
561	>=60	FEMALE	Infiltrating Ductal Carcinoma	LumA	Positive	Positive	Negative	Post	T2	N1	M0	II		Positive	LIVING	YES	No	YES	Primary Tumor	1156	0			high	1
562	>=60	FEMALE	Infiltrating Ductal Carcinoma	LumA	Positive	Positive	Negative	Post	T2	N1	M0	II	YES	Negative	LIVING	YES	No		Primary Tumor	912	0	912	0	high	1
563	<60	FEMALE	Infiltrating Ductal Carcinoma	LumA	Positive	Positive	Negative	Pre	T2	N0	M0	II		Negative	LIVING	NO	No	YES	Primary Tumor	423	0			high	1
564	>=60	FEMALE	Other	Basal	Positive	Negative	Negative	Post	T2	N0	M0	II	YES	Negative	LIVING	YES	No		Primary Tumor	2381	0	2381	0	high	1
565	>=60	FEMALE	Infiltrating Ductal Carcinoma	LumA	Positive	Positive	Negative	Post	T1	N0	M0	I	YES	Negative	LIVING	NO	No		Primary Tumor	1644	0	1644	0	high	1
566	>=60	FEMALE	Infiltrating Lobular Carcinoma	LumA	Positive	Positive	Negative	Post	T3	N0	M0	II		Negative	LIVING	YES	No	YES	Primary Tumor	476	0			high	1
567	<60	FEMALE	Infiltrating Ductal Carcinoma	LumA	Positive	Positive	Negative	Pre	T2	N1	M0	II		Negative	LIVING	YES	No	YES	Primary Tumor	98	0			high	1
568	>=60	FEMALE	Infiltrating Ductal Carcinoma	LumA	Positive	Positive	Negative	Post	T2	N2	M0	III		Negative	LIVING	YES	No	YES	Primary Tumor	78	0			high	1
569	<60	FEMALE	Infiltrating Ductal Carcinoma	LumA	Positive	Positive	Negative	Pre	T1	N1	M0	II	YES	Negative	LIVING	YES	No		Primary Tumor	2403	0	2403	0	high	1
570	<60	FEMALE	Infiltrating Ductal Carcinoma	LumA	Positive	Positive	Negative	Peri	T2	N2	M0	III	YES	Negative	LIVING	YES	No		Primary Tumor	2064	0	2064	0	high	1
571	>=60	FEMALE	Infiltrating Ductal Carcinoma	LumA	Positive	Positive	Negative	Post	T1	N0	M0	I	YES	Negative	LIVING	YES	No		Primary Tumor	2156	0	2156	0	low	1
572	<60	FEMALE	Infiltrating Ductal Carcinoma	LumA	Positive	Positive	Positive	Pre	T2	N1	M0	II		Negative	LIVING	NO	No	YES	Primary Tumor	495	0			low	1
573	<60	FEMALE	Infiltrating Ductal Carcinoma	Basal	Negative	Negative	Negative	Pre	T3	N3	M0	III		Negative	LIVING	YES	No	YES	Primary Tumor	134	0			high	1
574	<60	FEMALE	Infiltrating Ductal Carcinoma	LumA	Positive	Positive	Equivocal	Peri	T2	N1	M0	II		Negative	LIVING	NO	No	YES	Primary Tumor	477	0			high	1
575	<60	FEMALE	Infiltrating Ductal Carcinoma	LumA	Positive	Positive	Negative	Pre	T2	N2	M0	III		Negative	LIVING	NO	No	YES	Primary Tumor	435	0			high	1
576	>=60	FEMALE	Infiltrating Ductal Carcinoma	Basal	Negative	Negative	Equivocal	Post	T1	N0	M0	I		Negative	LIVING	YES	No	YES	Primary Tumor	293	0			low	1
577	>=60	FEMALE	Infiltrating Ductal Carcinoma	LumA	Positive	Positive	Negative	Post	T2	N1	M0	II		Negative	LIVING	YES	No	YES	Primary Tumor	1363	0			high	1
578	<60	FEMALE	Infiltrating Lobular Carcinoma	LumA	Positive	Positive	Negative	Post	T2	N1	M0	II	YES	Negative	LIVING	YES	No		Primary Tumor	2489	0	2489	0	high	1
579	>=60	FEMALE	Infiltrating Ductal Carcinoma	LumA	Positive	Positive	Negative	Post	T1	N1	M0	II	YES	Negative	DECEASED	NO	No		Primary Tumor	991	1	991	0	high	1
580	>=60	FEMALE	Infiltrating Ductal Carcinoma	LumA	Positive	Positive	Equivocal	Post	T1	N0	M0	I		Negative	LIVING	YES	No	YES	Primary Tumor	745	0			high	1
581	>=60	FEMALE	Infiltrating Ductal Carcinoma	Her2	Negative	Negative	Positive	Post	T3	N0	M0	II		Negative	LIVING	NO	No	YES	Primary Tumor	943	0			high	1
582	<60	FEMALE	Infiltrating Ductal Carcinoma	LumA	Positive	Positive	Negative	Peri	T1	N1	M0	II	YES	Negative	LIVING	YES	No		Primary Tumor	1926	0	1926	0	high	1
583	>=60	FEMALE	Infiltrating Ductal Carcinoma	LumA	Positive	Positive	Negative	Post	T2	N1	M0	II		Negative	LIVING	YES	No	YES	Primary Tumor	923	0			high	1
584	>=60	FEMALE	Infiltrating Ductal Carcinoma	LumA	Positive	Positive	Equivocal	Post	T1	N1	M0	II		Negative	LIVING	YES	No	YES	Primary Tumor	328	0			high	1
585	>=60	FEMALE	Infiltrating Ductal Carcinoma	LumB	Positive	Positive	Negative	Post	T1	N0	M0	I		Negative	LIVING	YES	No	YES	Primary Tumor	461	0			low	1
586	<60	FEMALE	Infiltrating Ductal Carcinoma	LumA	Positive	Positive		Pre	T1	N0	M0	I	YES	Negative	LIVING	YES	No		Primary Tumor	1928	0	1928	0	high	1
587	<60	FEMALE	Infiltrating Ductal Carcinoma	LumA	Positive	Positive		Post	T1	N0	M0	I	YES	Negative	LIVING	NO	No		Primary Tumor	1620	0	1620	0	high	1
588	>=60	FEMALE	Infiltrating Ductal Carcinoma	LumA	Positive	Positive	Negative	Post	T1	NX	M0	I		Negative	LIVING	YES	No	YES	Primary Tumor	747	0			high	1
589	>=60	FEMALE	Infiltrating Ductal Carcinoma	LumA	Positive	Positive	Negative	Post	T1	N2	M0	III		Negative	LIVING	YES	No	YES	Primary Tumor	702	0			low	1
590	>=60	FEMALE	Infiltrating Ductal Carcinoma	LumA	Positive	Positive	Equivocal	Post	T2	N0	M0	II		Negative	LIVING	YES	No	YES	Primary Tumor	1247	0			high	1
591	<60	FEMALE	Infiltrating Ductal Carcinoma	LumA	Positive	Positive		Pre	T1	N0	M0	I	YES	Negative	LIVING	NO	No	NO	Primary Tumor	1611	0	1611	0	high	1
592	<60	FEMALE	Infiltrating Ductal Carcinoma	LumA	Positive	Positive	Equivocal	Post	T1	N0	M0	I		Negative	LIVING	YES	No	YES	Primary Tumor	806	0			high	1
593	>=60	FEMALE	Infiltrating Ductal Carcinoma	LumA	Positive	Positive	Negative	Post	T1	N0	M0	I		Negative	LIVING	YES	No	YES	Primary Tumor	727	0			high	1
594	>=60	FEMALE	Infiltrating Ductal Carcinoma	LumA	Positive	Positive	Negative	Post	T1	N0	M0	I		Negative	LIVING	YES	No	YES	Primary Tumor	620	0			high	1
595	>=60	FEMALE	Infiltrating Ductal Carcinoma	LumA	Positive	Negative	Negative	Post	T2	N1	M0	II		Negative	LIVING	NO	No	YES	Primary Tumor	178	0			high	1
596	<60	FEMALE	Infiltrating Ductal Carcinoma		Positive	Positive	Equivocal	Post	T2	N1	M0	II		Negative	LIVING	NO	No	YES	Primary Tumor	72	0			low	1
597	>=60	FEMALE	Infiltrating Ductal Carcinoma		Positive	Positive	Equivocal	Post	T1	N0	M0	I		Positive	LIVING	NO	No	YES	Primary Tumor	516	0			high	1
598	<60	FEMALE	Infiltrating Ductal Carcinoma	LumA	Positive	Positive	Negative	Pre	T1	N1	M0	II		Negative	LIVING	YES	No	YES	Primary Tumor	76	0			high	1
599	>=60	FEMALE	Infiltrating Lobular Carcinoma	LumA	Positive	Negative	Negative	Post	T3	N2	M0	III		Negative	LIVING	YES	No	YES	Primary Tumor	414	0			high	1
600	<60	FEMALE	Infiltrating Ductal Carcinoma	LumA	Positive	Positive	Negative	Post	T2	N0	M0	II		Negative	LIVING	YES	No	YES	Primary Tumor	1121	0			high	1
601	<60	FEMALE	Infiltrating Ductal Carcinoma	LumB	Positive	Positive	Negative	Peri	T1	N0	M0	I		Negative	LIVING	YES	No	YES	Primary Tumor	392	0			low	1
602	>=60	FEMALE	Infiltrating Ductal Carcinoma	LumB	Positive	Negative	Equivocal	Post	T1	N0	M0	I		Negative	LIVING	YES	No	YES	Primary Tumor	1561	0			high	1
603	<60	FEMALE	Infiltrating Ductal Carcinoma	LumA	Positive	Positive	Negative	Post	T2	N1	M0	II		Negative	LIVING	NO	No	YES	Primary Tumor	829	0			low	1
604	>=60	FEMALE	Infiltrating Ductal Carcinoma	LumB	Positive	Negative	Positive	Post	T1	N0	M0	I	YES	Negative	LIVING	NO	No	YES	Primary Tumor	1545	0	1545	0	high	1
605	<60	FEMALE	Infiltrating Ductal Carcinoma	Basal	Negative	Negative	Negative	Post	T2	N0	M0	II		Negative	LIVING	YES	No	YES	Primary Tumor	170	0			low	1
606	<60	FEMALE	Infiltrating Ductal Carcinoma	LumB	Positive	Positive	Equivocal	Inde	T1	N1	M0	II			LIVING	YES	No	NO	Primary Tumor	728	0	728	0	high	1
607	<60	FEMALE	Infiltrating Ductal Carcinoma	LumA	Positive	Positive	Negative		T2	N0	M0	II			LIVING	NO	No	NO	Primary Tumor	759	0	759	0	high	1
608	>=60	FEMALE	Infiltrating Ductal Carcinoma	LumA	Positive	Positive	Equivocal		T1	N1	M0	II		Negative	LIVING	YES	No	YES	Primary Tumor	1288	0	1288	0	high	1
609	<60	FEMALE	Infiltrating Ductal Carcinoma	LumA	Positive	Positive	Negative		T1	N0	M0	I		Negative	LIVING	YES	No	YES	Primary Tumor	1363	0	1363	0	high	1
610	>=60	FEMALE		Basal	Negative	Negative	Negative		T1	N0	M0	I		Negative	LIVING	NO	No	NO	Primary Tumor	701	0	701	0	low	1
611	<60	FEMALE	Infiltrating Ductal Carcinoma	LumA	Positive	Positive	Negative	Peri	T2	N0	M0	II	YES	Negative	LIVING	YES	No		Primary Tumor	1001	0	1001	0	high	1
612	>=60	FEMALE	Infiltrating Ductal Carcinoma	Basal	Negative	Negative	Negative	Post	T1	N0	M0	I	YES	Negative	LIVING	YES	No		Primary Tumor	149	0	149	0	high	1
613	>=60	FEMALE	Infiltrating Ductal Carcinoma	LumA	Positive	Positive	Positive	Post	T1	N0	M0	I	YES	Negative	LIVING	YES	No		Primary Tumor	652	0	652	0	high	1
614	<60	FEMALE	Infiltrating Ductal Carcinoma	LumA	Positive	Positive	Positive	Post	T1	N1	M0	II	YES	Positive	LIVING	NO	No		Primary Tumor	1093	0	1093	0	high	1
615	<60	FEMALE	Infiltrating Ductal Carcinoma	LumA	Positive	Positive	Negative		T4	N2	M1	IV		Negative	DECEASED		No		Primary Tumor	612	1			low	1
616	<60	FEMALE	Infiltrating Ductal Carcinoma	LumA	Positive	Positive	Negative		T1	N0	M0	I	YES	Negative	DECEASED		No		Primary Tumor	2763	1			low	1
617	<60	FEMALE	Infiltrating Ductal Carcinoma	LumB	Positive	Positive	Negative		T3	N1	M0	III	YES	Negative	DECEASED		No		Primary Tumor	811	1			low	1
618	<60	FEMALE	Infiltrating Ductal Carcinoma	LumA	Positive	Positive	Positive		T3	N1	M0	III	YES	Negative	DECEASED		No		Primary Tumor	2207	1			high	1
619	>=60	FEMALE	Infiltrating Ductal Carcinoma	LumA	Positive	Positive	Negative		T2	N1	M0	II	YES	Negative	DECEASED	NO	No		Primary Tumor	1148	1			high	1
620	>=60	FEMALE	Infiltrating Ductal Carcinoma	Her2	Positive	Negative	Positive		T1	N0	M0	I	YES	Negative	DECEASED		No		Primary Tumor	921	1			high	1
621	<60	FEMALE	Infiltrating Ductal Carcinoma	Basal	Negative	Negative	Positive		T2	N1	M0	II	YES	Negative	DECEASED		No		Primary Tumor	1692	1			high	1
622	<60	FEMALE	Infiltrating Ductal Carcinoma	Her2	Indeterminate	Negative	Positive		T2	N1	M0	II	YES	Negative	DECEASED		No		Primary Tumor	1142	1			high	1
623	>=60	FEMALE	Other	LumA	Positive	Positive	Negative	Post	T1	N0	M0	I	YES	Negative	DECEASED		No		Primary Tumor	2009	1			high	1
624	>=60	FEMALE	Infiltrating Ductal Carcinoma	Basal	Negative	Negative	Positive	Post	T2	N0	M0	II		Negative	DECEASED		No		Primary Tumor	224	1			high	1
625	>=60	FEMALE	Infiltrating Ductal Carcinoma	LumB	Positive	Positive	Positive	Post	T2	N2	M0	III	YES	Negative	DECEASED		No		Primary Tumor	1563	1			low	1
626	<60	FEMALE	Infiltrating Ductal Carcinoma	Basal	Negative	Negative	Negative		T2	N1	M0	II	YES	Negative	DECEASED		No		Primary Tumor	1556	1			low	1
627	<60	FEMALE	Infiltrating Ductal Carcinoma	Basal	Negative	Negative	Negative		T2	N1	M0	II	YES	Negative	DECEASED		No		Metastatic	1556	1			low	1
628	>=60	FEMALE	Infiltrating Ductal Carcinoma	Her2	Negative	Negative	Positive	Post	T2	NX	M0	II		Negative	DECEASED		No		Primary Tumor	2127	1			low	1
629	>=60	FEMALE	Other	LumA	Positive	Positive	Negative	Post	T1	N1	M0	II	YES		DECEASED		No		Primary Tumor	2798	1			high	1
630	<60	FEMALE	Infiltrating Ductal Carcinoma	LumA	Positive	Positive	Negative	Pre	T2	N1	M0	II	YES		DECEASED		No		Primary Tumor	3462	1			high	1
631	<60	FEMALE	Infiltrating Ductal Carcinoma		Positive	Positive	Negative	Pre	T2	N1	M0	II	YES		DECEASED		No		Metastatic	3462	1			high	1
632	<60	FEMALE	Infiltrating Ductal Carcinoma	LumA	Positive	Positive	Negative		T1	N0	M0	I	YES		DECEASED		No		Primary Tumor	2520	1			high	1
633	>=60	FEMALE	Infiltrating Ductal Carcinoma	LumA	Positive	Positive	Negative	Post	T1	N0	M0	I	NO		DECEASED		No		Primary Tumor	1286	1			low	1
634	<60	FEMALE	Infiltrating Ductal Carcinoma	Her2	Positive	Positive	Positive		T3	N1	M0	III	YES		DECEASED	YES	No		Primary Tumor	365	1	365	0	low	1
635	<60	FEMALE	Infiltrating Ductal Carcinoma	LumA	Negative	Negative	Negative	Pre	T2	N1	M0	II	YES		DECEASED		No		Primary Tumor	1694	1			high	1
636	>=60	FEMALE	Infiltrating Ductal Carcinoma	LumA	Positive	Positive	Positive	Post	T2	N1	M0	II	YES		DECEASED		No		Primary Tumor	1508	1			high	1
637	>=60	FEMALE	Infiltrating Ductal Carcinoma	LumA	Positive	Positive	Negative	Post	T2	N0	M0	II	YES		DECEASED	NO	No		Primary Tumor	538	1	396	1	low	1
638	>=60	FEMALE	Infiltrating Ductal Carcinoma	Basal	Negative	Indeterminate	Negative	Post	T1	N1	M0	II	YES		DECEASED		No		Primary Tumor	785	1			low	1
639	<60	FEMALE	Infiltrating Ductal Carcinoma	LumB	Positive	Positive	Positive		T4	N1	M0	III	YES		DECEASED		No		Primary Tumor	959	1			high	1
640	>=60	FEMALE	Infiltrating Ductal Carcinoma	LumA	Positive	Positive	Negative		T1	N1	M0	II	YES		DECEASED		No		Primary Tumor	2712	1			high	1
641	<60	FEMALE	Infiltrating Ductal Carcinoma	Basal	Negative	Negative	Negative		T4	N2	MX		YES		DECEASED		No		Primary Tumor	2965	1			high	1
642	>=60	FEMALE	Infiltrating Ductal Carcinoma	LumB	Positive	Positive	Positive	Post	T4	N2	M0	III	YES		DECEASED		No		Primary Tumor	763	1			low	1
643	>=60	FEMALE	Infiltrating Ductal Carcinoma	LumA	Positive	Positive	Negative	Post	T2	N1	M0	II	YES		DECEASED		No		Primary Tumor	3669	1			high	1
644	>=60	FEMALE	Other	Basal	Negative	Negative	Negative	Post	T1	N1	M0	II	YES		DECEASED		No		Primary Tumor	3472	1			high	1
645	>=60	FEMALE	Infiltrating Ductal Carcinoma	LumB	Positive	Positive	Negative	Post	T1	N0	M0	I	YES		DECEASED		No		Primary Tumor	1009	1			low	1
646	<60	FEMALE	Infiltrating Ductal Carcinoma	LumA	Positive	Positive			T2	N1	M0	II	YES		DECEASED		No		Primary Tumor	2273	1			high	1
647	<60	FEMALE	Infiltrating Ductal Carcinoma	Normal	Positive	Positive			T2	N1	M0	II	YES		DECEASED		No		Metastatic	2273	1			high	1
648	>=60	FEMALE	Infiltrating Ductal Carcinoma	LumA	Positive	Positive	Negative	Post	T1	NX	M0	I			DECEASED		No		Primary Tumor	3736	1			high	1
649	<60	FEMALE	Infiltrating Ductal Carcinoma	LumA	Positive	Negative			T2	N1	M1	IV	YES		DECEASED		No		Primary Tumor	1034	1			high	1
650	>=60	FEMALE	Infiltrating Ductal Carcinoma	LumB	Negative	Positive			T3	N1	M0	III	YES		DECEASED		No		Primary Tumor	1927	1			high	1
651	>=60	FEMALE	Infiltrating Ductal Carcinoma	LumA	Positive	Positive			T2	N1	M0	II	YES		DECEASED		No		Primary Tumor	1673	1			high	1
652	<60	FEMALE	Infiltrating Ductal Carcinoma	LumB	Positive	Negative			T2	N2	M0	III	YES		DECEASED		No		Primary Tumor	1388	1			high	1
653	<60	FEMALE	Infiltrating Ductal Carcinoma	LumB	Positive	Positive			T2	N0	M0	II	YES		DECEASED		No		Primary Tumor	2192	1			low	1
654	>=60	FEMALE	Other	LumA	Positive	Positive			T4	N1	M0	III	YES		DECEASED		No		Primary Tumor	1642	1			high	1
655	<60	FEMALE	Infiltrating Ductal Carcinoma	Normal	Negative	Negative			T1	N0	M0	I	YES		DECEASED		No		Primary Tumor	1688	1			high	1
656	>=60	FEMALE	Infiltrating Ductal Carcinoma	LumA	Positive	Positive	Negative	Post	T1	N0	M0	I	YES		LIVING	YES	No		Primary Tumor	856	0	856	0	high	1
657	>=60	FEMALE	Infiltrating Ductal Carcinoma	LumB	Positive	Positive	Positive	Post	T2	N0	M0	II	YES		LIVING	YES	No		Primary Tumor	795	0	795	0	high	1
658	>=60	FEMALE	Infiltrating Ductal Carcinoma	Her2				Post	T2	N1	M0	II	YES		DECEASED		No		Primary Tumor	1174	1			low	1
659	>=60	FEMALE	Infiltrating Ductal Carcinoma	LumB				Post	T2	N1	M0	II	YES		DECEASED		No		Primary Tumor	2534	1			high	1
660	<60	FEMALE	Infiltrating Ductal Carcinoma	Normal					T2	N1	M0	II	YES		DECEASED		No		Primary Tumor	1759	1			low	1
661	>=60	FEMALE	Other	LumB	Positive	Positive		Post	T1	N0	M0	I	YES		DECEASED		No		Primary Tumor	3959	1			high	1
662	<60	FEMALE	Infiltrating Lobular Carcinoma		Positive	Positive	Negative		T3	N3	M0	III	YES	Negative	LIVING	YES	No		Primary Tumor	1120	0	1120	0	high	1
663	<60	FEMALE	Infiltrating Lobular Carcinoma	LumA	Positive	Positive	Negative	Pre	T2	N1	M0	II	YES		LIVING	NO	No		Primary Tumor	1119	0	1119	0	high	1
664	<60	FEMALE	Infiltrating Lobular Carcinoma	LumA	Positive	Positive	Negative	Pre	T2	N0	M0	II	YES	Negative	LIVING	NO	No		Primary Tumor	612	0	612	0	high	1
665	>=60	FEMALE	Infiltrating Lobular Carcinoma		Positive	Positive	Positive	Post	T2	N0	M0	II	YES	Negative	DECEASED	NO	No		Primary Tumor	320	1	320	0	low	1
666	>=60	FEMALE	Infiltrating Lobular Carcinoma		Negative	Negative	Negative	Post	T2	N0	M0	II	YES	Negative	LIVING	NO	No		Primary Tumor	3364	0	3364	0	low	1
667	<60	FEMALE	Infiltrating Ductal Carcinoma		Positive	Positive	Negative	Pre	T1	N1	M0	I	YES	Positive	LIVING	YES	No		Primary Tumor	635	0	635	0	high	1
668	<60	FEMALE	Infiltrating Ductal Carcinoma		Positive	Negative	Negative	Post	T2	N1	M0	II	YES	Negative	LIVING	YES	No		Primary Tumor	567	0	567	0	low	1
669	>=60	FEMALE	Infiltrating Ductal Carcinoma		Positive	Positive	Negative	Post	T1	N0	M0	I	YES	Negative	LIVING	NO	No		Primary Tumor	715	0	715	0	low	1
670	<60	FEMALE	Infiltrating Ductal Carcinoma		Positive	Positive			T2	N0	M0	II	YES	Negative	LIVING	YES	No		Primary Tumor	293	0	293	0	high	1
671	>=60	FEMALE	Other		Negative	Positive	Negative	Post	T2	N0	M0	II		Negative	LIVING	NO	No		Primary Tumor	160	0	160	0	low	1
672	>=60	FEMALE	Infiltrating Lobular Carcinoma		Positive	Positive	Negative	Post	T1	N0	M0	I	YES	Negative	DECEASED	NO	No		Primary Tumor	295	1	295	0	high	1
673	<60	FEMALE	Infiltrating Lobular Carcinoma		Positive	Positive	Equivocal	Post	T1	N0	M0	I	YES	Negative	LIVING	YES	No		Primary Tumor	574	0	574	0	high	1
674	<60	FEMALE	Infiltrating Lobular Carcinoma		Positive	Positive	Negative	Peri	T2	N1	M0	II	YES	Negative	LIVING	NO	No		Primary Tumor	662	0	662	0	high	1
675	<60	FEMALE	Infiltrating Lobular Carcinoma		Positive	Positive	Negative		T3	N1	M0	III	YES	Negative	LIVING	NO	No		Primary Tumor	287	0	287	0	high	1
676	>=60	FEMALE	Infiltrating Ductal Carcinoma	Basal				Post	T2	N1	M0	II		Negative	LIVING		No		Primary Tumor					high	1
677	>=60	FEMALE	Infiltrating Ductal Carcinoma	Her2	Negative	Negative	Equivocal	Post	T2	N0	M0	II		Negative	LIVING	NO	No	NO	Primary Tumor	363	0	363	0	low	1
678	>=60	FEMALE	Infiltrating Ductal Carcinoma	LumB	Positive	Negative	Negative	Post	T2	N0	M0	II		Negative	LIVING	NO	No	YES	Primary Tumor	358	0	358	0	high	1
679	<60	FEMALE	Infiltrating Ductal Carcinoma	LumA	Positive	Positive	Negative	Post	T2	N0	M0	II		Negative	LIVING	NO	No	YES	Primary Tumor	358	0	358	0	high	1
680	<60	FEMALE	Infiltrating Ductal Carcinoma	LumA	Positive	Positive	Negative	Pre	T2	N0	M0	II		Negative	LIVING	NO	No	YES	Primary Tumor	385	0	385	0	high	1
681	<60	FEMALE	Infiltrating Ductal Carcinoma	Her2	Negative	Negative	Positive	Post	T2	N1	M0	II		Negative	LIVING	NO	No	NO	Primary Tumor	358	0	358	0	low	1
682	>=60	FEMALE	Infiltrating Ductal Carcinoma	Her2	Negative	Negative	Positive	Post	T1	N2	M0	III		Negative	DECEASED	NO	No	NO	Primary Tumor	385	1			low	1
683	<60	FEMALE	Infiltrating Ductal Carcinoma	Her2	Positive	Positive	Positive	Pre	T2	N0	M0	II	YES	Negative	LIVING		No		Primary Tumor					low	1
684	<60	FEMALE	Infiltrating Ductal Carcinoma	LumB	Positive	Positive	Negative	Pre	T2	N1	M0	II	YES	Negative	LIVING	NO	No	NO	Primary Tumor	385	0	385	0	high	1
685	<60	FEMALE	Infiltrating Ductal Carcinoma	Basal	Negative	Negative	Negative	Post	T2	N0	M0	II	YES		LIVING	NO	No	YES	Primary Tumor	385	0	385	0	low	1
686	<60	FEMALE	Infiltrating Ductal Carcinoma	LumB	Positive	Positive	Negative	Pre	T4	N1	M0	III	YES	Negative	LIVING	NO	No	YES	Primary Tumor	385	0	385	0	low	1
687	>=60	FEMALE	Other	LumA	Positive	Positive	Negative	Post	T2	N1	M0	II	YES	Negative	LIVING	NO	No	YES	Primary Tumor	385	0	385	0	low	1
688	<60	FEMALE	Infiltrating Ductal Carcinoma	LumA				Pre	T2	N1	M0	II	YES	Negative	LIVING	YES	No		Primary Tumor	1476	0	1476	0	high	1
689	<60	FEMALE	Infiltrating Ductal Carcinoma	Her2	Negative	Negative	Positive	Peri	T2	N1	M0	II	YES	Negative	LIVING	NO	No		Primary Tumor	382	0	382	0	low	1
690	<60	FEMALE	Infiltrating Ductal Carcinoma	LumB	Positive	Positive	Equivocal	Peri	T3	N2	M0	III	YES	Negative	LIVING	NO	No	YES	Primary Tumor	370	0	370	0	high	1
691	>=60	FEMALE	Infiltrating Ductal Carcinoma	Basal	Negative	Negative	Negative	Post	T2	N2	M0	III	YES	Negative	LIVING	NO	No	YES	Primary Tumor	411	0	411	0	high	1
692	<60	FEMALE	Infiltrating Ductal Carcinoma	LumA	Positive	Positive		Post	T2	N1	M0	II	YES	Negative	LIVING	NO	No	YES	Primary Tumor	383	0	383	0	low	1
693	>=60	FEMALE	Other	LumA	Positive	Positive		Post	T3	N1	M0	III	YES	Negative	LIVING		No		Primary Tumor					high	1
694	<60	FEMALE	Infiltrating Ductal Carcinoma	Basal	Negative	Negative	Equivocal	Peri	T2	N0	M0	II		Negative	LIVING	NO	No	YES	Primary Tumor	383	0	383	0	high	1
695	>=60	FEMALE	Infiltrating Ductal Carcinoma	Her2	Negative	Negative	Positive	Post	T2	N1	M0	II	YES	Negative	LIVING	NO	No	NO	Primary Tumor	393	0	393	0	high	1
696	<60	FEMALE	Infiltrating Ductal Carcinoma	Her2	Negative	Negative	Positive	Pre	T2	N1	M0	II	YES	Negative	LIVING	NO	No	YES	Primary Tumor	379	0	136	1	low	1
697	<60	FEMALE	Infiltrating Ductal Carcinoma	Her2	Positive	Negative	Equivocal	Post	T2	N2	M0	III	YES	Negative	LIVING	NO	No	NO	Primary Tumor	380	0	380	0	low	1
698	<60	FEMALE	Infiltrating Ductal Carcinoma	LumA	Positive	Positive	Equivocal	Post	T2	N0	M0	II	YES	Negative	LIVING	NO	No	YES	Primary Tumor	375	0	375	0	high	1
699	<60	FEMALE	Infiltrating Ductal Carcinoma	Her2	Negative	Positive	Positive	Pre	T2	N0	M0	II	YES	Negative	LIVING	NO	No	YES	Primary Tumor	332	0	332	0	high	1
700	<60	FEMALE	Infiltrating Ductal Carcinoma	LumB	Positive	Positive	Negative	Pre	T2	N0	M0	II	NO	Negative	LIVING	NO	No	YES	Primary Tumor	345	0	345	0	low	1
701	<60	FEMALE	Infiltrating Ductal Carcinoma	LumA	Positive	Positive	Negative	Pre	T2	N2	M0	III	YES	Negative	LIVING	NO	Yes	YES	Primary Tumor	343	0	343	0	high	1
702	<60	FEMALE	Infiltrating Ductal Carcinoma	Basal	Negative	Negative	Negative	Peri	T2	N0	M0	II	YES	Negative	LIVING		No		Primary Tumor	5	0			high	1
703	<60	FEMALE	Infiltrating Ductal Carcinoma	Her2	Negative	Negative	Positive	Peri	T2	N1	M0	II	YES	Negative	LIVING	NO	No	NO	Primary Tumor	366	0	366	0	high	1
704	<60	FEMALE	Other	LumB	Positive	Negative	Equivocal	Pre	T3	N1	M0	III	YES	Negative	LIVING	NO	No	NO	Primary Tumor	317	0	317	0	high	1
705	>=60	FEMALE	Infiltrating Ductal Carcinoma	LumB	Positive	Positive	Negative	Post	T2	N0	M0	II	NO	Negative	LIVING	NO	No	YES	Primary Tumor	375	0	375	0	low	1
706	<60	FEMALE	Infiltrating Ductal Carcinoma	LumB	Positive	Positive	Equivocal	Post	T2	N0	M0	II	NO	Negative	LIVING	NO	No	YES	Primary Tumor	394	0	394	0	high	1
707	<60	FEMALE	Infiltrating Ductal Carcinoma	LumA	Positive	Positive	Negative	Pre	T3	N3	M0	III	NO	Negative	LIVING	NO	No		Primary Tumor	375	0	375	0	high	1
708	<60	FEMALE	Infiltrating Ductal Carcinoma	LumB	Positive	Positive	Negative	Peri	T3	N2	M0	III	NO	Negative	LIVING	YES	No		Primary Tumor	616	0	616	0	high	1
709	<60	FEMALE	Infiltrating Ductal Carcinoma	LumB	Positive	Positive	Equivocal	Post	T2	N1	M0	II	NO	Negative	LIVING	NO	No		Primary Tumor	381	0	381	0	low	1
710	<60	FEMALE	Infiltrating Ductal Carcinoma	Her2	Negative	Negative	Negative	Post	T1	N1	M0	II	NO	Negative	LIVING	NO	No		Primary Tumor	376	0	376	0	low	1
711	>=60	FEMALE	Infiltrating Ductal Carcinoma	Her2	Negative	Negative	Negative	Post	T2	N0	M0	II	NO	Negative	LIVING	NO	No		Primary Tumor	394	0	394	0	high	1
712	<60	FEMALE	Infiltrating Ductal Carcinoma	LumA	Positive	Positive	Negative	Post	T2	N0	M0	II	NO	Negative	LIVING	NO	No	NO	Primary Tumor	470	0	470	0	low	1
713	<60	FEMALE	Infiltrating Ductal Carcinoma	LumA	Positive	Positive	Negative	Pre	T2	N1	M0	II	YES	Negative	LIVING	NO	No	YES	Primary Tumor	513	0	513	0	high	1
714	>=60	FEMALE	Infiltrating Ductal Carcinoma	LumB	Positive	Positive	Negative	Post	T2	N0	M0	II	NO	Negative	LIVING	NO	No	YES	Primary Tumor	508	0	508	0	low	1
715	<60	FEMALE	Infiltrating Ductal Carcinoma	Her2				Post	T1	N1	M0	II	NO	Negative	LIVING		No		Primary Tumor	1	0			high	1
716	>=60	FEMALE	Infiltrating Ductal Carcinoma	Her2	Negative	Negative	Positive	Post	T2	N2	M0	III	NO	Negative	LIVING	NO	No	YES	Primary Tumor	297	0	297	0	high	1
717	<60	FEMALE	Infiltrating Ductal Carcinoma	LumB	Positive	Positive	Negative	Peri	T2	N1	M0	II	NO	Negative	LIVING	NO	No		Primary Tumor	747	0	747	0	high	1
718	<60	FEMALE	Infiltrating Ductal Carcinoma	Basal	Negative	Negative	Negative	Peri	T3	N0	M0	II	NO	Negative	LIVING	NO	No		Primary Tumor	439	0	439	0	high	1
719	>=60	FEMALE	Infiltrating Lobular Carcinoma	LumA	Negative	Negative	Negative	Post	T4	N0	M0	III	YES	Negative	DECEASED	YES	No		Primary Tumor	1034	1	1034	1	low	1
720	>=60	FEMALE	Infiltrating Lobular Carcinoma	LumB	Positive	Positive	Positive	Post	T1	N0	M0	I	YES	Negative	LIVING	NO	No		Primary Tumor	394	0	394	0	low	1
721	<60	FEMALE	Other		Negative	Negative	Positive	Post	T2	N2	M0	III	YES	Negative	LIVING	NO	No		Primary Tumor	396	0	396	0	low	1
722	<60	FEMALE	Other		Positive	Positive	Negative	Post	T2	N1	M0	II	YES	Negative	LIVING	NO	No		Primary Tumor	380	0	380	0	low	1
723	<60	FEMALE	Infiltrating Lobular Carcinoma					Peri	T3	N2	M0	III	YES	Negative	LIVING	NO	No		Primary Tumor	408	0	408	0	low	1
724	<60	FEMALE	Infiltrating Ductal Carcinoma	LumB	Positive	Positive	Negative	Post	T1	N0	M0	I		Negative	LIVING	NO	No	YES	Primary Tumor	1728	0	1728	0	low	1
725	<60	FEMALE	Infiltrating Ductal Carcinoma	Her2	Negative	Negative	Negative	Post	T2	N2	M0		YES	Negative	LIVING	YES	No	YES	Primary Tumor	635	0	635	0	low	1
726	>=60	FEMALE	Infiltrating Ductal Carcinoma	LumA	Positive	Positive	Positive	Post	T2	N1	M0	II	YES	Negative	LIVING	NO	No	YES	Primary Tumor	403	0	403	0	high	1
727	<60	FEMALE	Infiltrating Ductal Carcinoma	LumA	Positive	Positive	Negative	Inde	T1	N1	M0		YES	Negative	LIVING	NO	No	YES	Primary Tumor	626	0	626	0	high	1
728	>=60	FEMALE	Infiltrating Ductal Carcinoma	Basal	Negative	Negative	Equivocal	Post	T3	N0	M0	II	YES	Negative	LIVING	NO	No	YES	Primary Tumor	425	0	425	0	low	1
729	<60	FEMALE	Infiltrating Ductal Carcinoma	Basal	Negative	Negative	Negative	Post	T2	N0	M0	II	YES	Negative	LIVING	NO	No	YES	Primary Tumor	431	0	431	0	high	1
730	>=60	FEMALE	Infiltrating Ductal Carcinoma	LumA	Positive	Positive	Equivocal	Post	T1	N1	M0	II	YES	Negative	LIVING	NO	No	YES	Primary Tumor	410	0	410	0	high	1
731	<60	FEMALE	Infiltrating Ductal Carcinoma	LumA	Positive	Positive	Negative	Post	T2	N0	MX	II	YES	Negative	LIVING	NO	Yes	YES	Primary Tumor	643	0	643	0	low	1
732	<60	FEMALE	Infiltrating Ductal Carcinoma	Basal	Negative	Negative	Negative	Inde	T2	N0	M0		YES	Negative	LIVING	YES	No	YES	Primary Tumor	584	0	584	0	low	1
733	>=60	FEMALE	Infiltrating Ductal Carcinoma	LumB	Positive	Positive	Negative	Post	T2	N1	M0	II		Negative	LIVING	NO	No	YES	Primary Tumor	431	0	431	0	high	1
734	<60	FEMALE	Infiltrating Ductal Carcinoma	LumB	Positive	Negative	Positive	Post	T1	N0	M0	I		Negative	LIVING	NO	No	YES	Primary Tumor	532	0	532	0	low	1
735	>=60	FEMALE	Infiltrating Ductal Carcinoma	Her2	Negative	Negative	Positive	Post	T4	NX	M0		NO	Negative	LIVING	YES	No	YES	Primary Tumor	502	0	431	1	high	1
736	<60	FEMALE	Infiltrating Ductal Carcinoma	LumA	Positive	Positive	Equivocal	Post	T2	N1	M0	II	YES	Negative	LIVING	YES	No	YES	Primary Tumor	1688	0	1688	0	high	1
737	<60	FEMALE	Infiltrating Ductal Carcinoma	LumB	Positive	Positive	Negative	Post	T2	N2	M0	III	YES	Negative	LIVING	YES	No	YES	Primary Tumor	480	0	480	0	low	1
738	<60	FEMALE	Infiltrating Ductal Carcinoma	LumB	Positive	Positive	Negative	Pre	T2	N1	M0	II		Negative	LIVING	YES	No	YES	Primary Tumor	552	0	552	0	low	1
739	>=60	FEMALE	Infiltrating Ductal Carcinoma	LumB	Positive	Positive	Negative	Post	T1	N1	M0	II	YES	Negative	LIVING	NO	No	YES	Primary Tumor	575	0	575	0	high	1
740	>=60	FEMALE	Infiltrating Ductal Carcinoma	Her2	Negative	Negative	Negative	Post	T1	N2	M0	III	YES	Negative	LIVING	NO	No	YES	Primary Tumor	366	0	366	0	low	1
741	>=60	FEMALE	Infiltrating Ductal Carcinoma	Her2	Negative	Negative	Equivocal	Post	T2	N0	M0	II	YES	Negative	LIVING	YES	No	YES	Primary Tumor	1612	0	1612	0	low	1
742	<60	FEMALE	Infiltrating Ductal Carcinoma	LumA	Positive	Positive	Negative	Post	T1	N0	M0	I	YES	Negative	LIVING	YES	No	YES	Primary Tumor	426	0	426	0	high	1
743	<60	FEMALE	Infiltrating Ductal Carcinoma	LumB	Positive	Positive	Negative	Post	T1	N1	MX	II	YES	Negative	LIVING	YES	No	YES	Primary Tumor	577	0	577	0	high	1
744	<60	FEMALE	Infiltrating Ductal Carcinoma	LumB	Positive	Positive	Negative	Post	T2	N0	M0	II	YES	Negative	LIVING	YES	No	YES	Primary Tumor	611	0	611	0	high	1
745	>=60	FEMALE	Infiltrating Ductal Carcinoma	Basal	Negative	Positive	Negative	Post	T2	N0	M0	II	YES	Negative	LIVING	NO	No	NO	Primary Tumor	612	0	612	0	high	1
746	>=60	FEMALE	Infiltrating Ductal Carcinoma	Basal	Negative	Negative	Negative	Post	T2	N0	M0	II	YES	Negative	LIVING	NO	No	YES	Primary Tumor	611	0	611	0	high	1
747	<60	FEMALE	Infiltrating Ductal Carcinoma	Basal	Positive	Negative	Negative	Post	T2	N1	M0	II	YES	Negative	LIVING	YES	No	YES	Primary Tumor	590	0	590	0	high	1
748	>=60	FEMALE	Infiltrating Lobular Carcinoma	LumA	Positive	Positive	Indeterminate	Post	T3	N3	MX	III	YES	Negative	LIVING	NO	No	YES	Primary Tumor	620	0	620	0	high	1
749	>=60	FEMALE	Infiltrating Ductal Carcinoma	LumA	Positive	Positive	Negative	Post	T1	N0	M0	I	YES	Negative	LIVING	NO	No	YES	Primary Tumor	639	0	639	0	high	1
750	>=60	FEMALE	Other	LumA	Positive	Positive	Negative	Post	T1	N0	M0	I	YES	Negative	LIVING	NO	No	YES	Primary Tumor	371	0	371	0	high	1
751	>=60	FEMALE	Other	LumB	Positive	Positive	Equivocal	Post	T2	N0	M0	II	YES	Negative	LIVING	NO	No	YES	Primary Tumor	405	0	405	0	high	1
752	<60	FEMALE	Infiltrating Ductal Carcinoma	LumA	Positive	Positive	Negative	Post	T1	N0	M0	I	YES	Negative	LIVING	NO	No	YES	Primary Tumor	447	0	447	0	high	1
753	>=60	FEMALE	Infiltrating Ductal Carcinoma	LumB	Positive	Positive	Positive	Post	T2	N3	MX	III	YES	Negative	LIVING	YES	No	YES	Primary Tumor	565	0	565	0	high	1
754	>=60	FEMALE	Infiltrating Ductal Carcinoma	LumB	Positive	Positive	Negative	Post	T3	N2	MX	III	YES	Negative	LIVING	NO	No	YES	Primary Tumor	541	0	541	0	high	1
755	<60	FEMALE	Other	LumB	Positive	Positive	Negative	Pre	T2	N0	MX	II	YES	Negative	LIVING	NO	No	YES	Primary Tumor	509	0	509	0	high	1
756	>=60	FEMALE	Infiltrating Lobular Carcinoma	LumA	Positive	Indeterminate	Negative	Post	T1	N2	M0	III	YES	Negative	LIVING	YES	No	YES	Primary Tumor	783	0	783	0	high	1
757	>=60	FEMALE	Infiltrating Ductal Carcinoma	LumA	Positive	Positive	Indeterminate	Post	T2	N1	M0	II	YES		LIVING	YES	No	YES	Primary Tumor	727	0	727	0	high	1
758	>=60	FEMALE	Infiltrating Ductal Carcinoma	LumA	Positive	Positive	Equivocal	Post	T1	N0	M0	I	YES	Negative	LIVING	YES	No	NO	Primary Tumor	839	0	839	0	low	1
759	>=60	FEMALE	Infiltrating Ductal Carcinoma	LumA	Positive	Positive	Negative	Post	T2	N1	M0	II	YES	Negative	LIVING	YES	No	NO	Primary Tumor	552	0	552	0	high	1
760	>=60	FEMALE	Other	LumA	Positive	Positive	Negative	Post	T4	N1	M0	III	YES	Negative	DECEASED	NO	No	NO	Primary Tumor	377	1			high	1
761	<60	FEMALE	Infiltrating Ductal Carcinoma	LumA	Positive	Positive	Negative	Pre	T1	N2	M0	III	YES	Negative	LIVING	YES	No	NO	Primary Tumor	522	0	522	0	high	1
762	<60	FEMALE	Infiltrating Ductal Carcinoma	LumB	Positive	Positive	Negative	Pre	T2	N0	M0	II	YES		LIVING	NO	No	YES	Primary Tumor	463	0	463	0	high	1
763	>=60	FEMALE	Infiltrating Ductal Carcinoma	LumA	Positive	Negative	Negative	Post	T4	N1	M0	III	YES	Negative	LIVING	NO	No	NO	Primary Tumor	448	0	448	0	high	1
764	>=60	FEMALE	Other	Her2	Positive	Positive	Positive	Post	T3	N1	MX	III	YES	Negative	LIVING	NO	No	YES	Primary Tumor	663	0	663	0	high	1
765	<60	FEMALE	Infiltrating Ductal Carcinoma	Basal	Negative	Negative	Negative	Post	T2	N1	MX	II	YES	Negative	LIVING	YES	No	YES	Primary Tumor	441	0	441	0	high	1
766	<60	FEMALE	Infiltrating Ductal Carcinoma	LumB	Positive	Positive	Equivocal	Pre	T2	N1	MX	II	YES	Negative	LIVING	YES	No	YES	Primary Tumor	606	0	606	0	high	1
767	<60	FEMALE	Infiltrating Ductal Carcinoma	LumA	Positive	Positive	Negative	Post	T1	N0	M0	I	YES	Negative	LIVING	YES	No	NO	Primary Tumor	538	0	538	0	high	1
768	<60	FEMALE	Infiltrating Lobular Carcinoma	LumA	Positive	Positive	Negative	Post	T2	N1	M0	II	YES	Negative	LIVING	YES	No	YES	Primary Tumor	1682	0	1682	0	high	1
769	>=60	FEMALE	Infiltrating Ductal Carcinoma	Basal	Negative	Negative	Negative	Post	T2	N0	M0	II	YES	Negative	LIVING	NO	No	NO	Primary Tumor	499	0	499	0	high	1
770	<60	FEMALE	Infiltrating Ductal Carcinoma	LumB	Positive	Positive	Negative	Post	T2	N1	M0	II	YES	Negative	LIVING	NO	No	YES	Primary Tumor	482	0	482	0	high	1
771	<60	MALE	Other	LumB	Positive	Positive	Positive		T2	N3	M0	III	YES	Negative	LIVING	YES	No	YES	Primary Tumor	496	0	496	0	high	1
772	>=60	FEMALE	Infiltrating Ductal Carcinoma	Her2	Negative	Negative	Positive	Post	T1	N1	M0	II	YES	Negative	LIVING	NO	No	YES	Primary Tumor	506	0	506	0	high	1
773	<60	FEMALE	Infiltrating Ductal Carcinoma	LumA	Positive	Positive	Negative	Post	T1	N0	M0	I	YES	Negative	LIVING	NO	No	NO	Primary Tumor	395	0	395	0	high	1
774	>=60	FEMALE	Other	LumA	Positive	Positive	Equivocal	Post	T2	N0	M0	II	YES	Negative	LIVING	NO	No	NO	Primary Tumor	461	0	461	0	high	1
775	<60	FEMALE	Infiltrating Ductal Carcinoma	Normal	Negative	Positive	Negative	Post	T2	N0	M0	II	YES	Negative	LIVING	NO	No	YES	Primary Tumor	1309	0	1309	0	high	1
776	>=60	FEMALE	Infiltrating Ductal Carcinoma	LumA	Positive	Positive	Positive	Post	T2	N0	MX	II	YES		LIVING	NO	No	YES	Primary Tumor	503	0	503	0	high	1
777	>=60	FEMALE	Infiltrating Ductal Carcinoma	LumB	Positive	Negative	Negative	Post	T1	N2	MX	III	YES	Negative	LIVING	YES	No	YES	Primary Tumor	466	0	466	0	high	1
778	>=60	FEMALE	Infiltrating Ductal Carcinoma	LumA	Positive	Positive	Negative	Post	T1	N2	MX	III	YES		LIVING	YES	No	YES	Primary Tumor	472	0	472	0	high	1
779	>=60	FEMALE	Infiltrating Ductal Carcinoma	LumB	Positive	Positive	Negative	Post	T3	N1	MX	III	YES		DECEASED	NO	No	YES	Primary Tumor	302	1	302	0	low	1
780	>=60	FEMALE	Infiltrating Ductal Carcinoma	LumB	Positive	Positive	Indeterminate	Post	T2	N0	MX	II	YES	Negative	LIVING	NO	No	YES	Primary Tumor	433	0	433	0	high	1
781	>=60	FEMALE	Infiltrating Ductal Carcinoma	LumB	Positive	Positive	Indeterminate	Post	T2	N2	MX	III	YES	Negative	LIVING	YES	No	YES	Primary Tumor	430	0	430	0	high	1
782	>=60	FEMALE	Other	LumA	Positive	Positive	Negative	Post	T1	N0	M0	I	YES	Negative	LIVING	YES	No	YES	Primary Tumor	530	0	530	0	high	1
783	<60	FEMALE	Infiltrating Ductal Carcinoma	Basal	Negative	Negative	Negative	Pre	T2	N0	M0	II	YES	Negative	LIVING	YES	No	YES	Primary Tumor	488	0	488	0	high	1
784	>=60	FEMALE	Infiltrating Lobular Carcinoma	LumA	Positive	Positive	Equivocal	Post	T2	N0	M0	II	YES	Negative	LIVING	NO	No	NO	Primary Tumor	409	0	409	0	low	1
785	>=60	FEMALE	Infiltrating Ductal Carcinoma	Basal	Negative	Negative	Negative	Post	T2	N0	M0	II	YES	Negative	LIVING	NO	No	YES	Primary Tumor	397	0	397	0	low	1
786	<60	FEMALE	Infiltrating Lobular Carcinoma	LumA	Positive	Positive	Negative	Post	T1	N2	M0	III	YES	Negative	LIVING	YES	No	YES	Primary Tumor	439	0	439	0	low	1
787	<60	FEMALE	Infiltrating Ductal Carcinoma	LumA	Positive	Positive	Negative	Post	T2	N1	M0	II	YES	Negative	LIVING	NO	No	YES	Primary Tumor	1461	0	1461	0	high	1
788	<60	FEMALE	Infiltrating Ductal Carcinoma	LumA	Positive	Positive	Negative	Post	T1	N2	M0	III	YES	Negative	LIVING	NO	No	YES	Primary Tumor	499	0	499	0	high	1
789	<60	FEMALE	Infiltrating Ductal Carcinoma	Basal	Negative	Negative	Negative	Post	T1	N0	M0	I	YES	Negative	LIVING	NO	No	YES	Primary Tumor	410	0	410	0	low	1
790	<60	FEMALE	Infiltrating Ductal Carcinoma	LumB	Positive	Positive	Positive	Pre	T2	N2	M0	III	YES	Negative	LIVING	NO	No	YES	Primary Tumor	519	0	519	0	low	1
791	>=60	FEMALE	Infiltrating Ductal Carcinoma	LumA	Positive	Positive	Negative	Post	T1	N0	M0	I	YES	Negative	LIVING	NO	No	NO	Primary Tumor	49	0	49	0	high	1
792	<60	FEMALE	Infiltrating Ductal Carcinoma	LumB	Positive	Positive	Equivocal	Post	T2	N3	M0	III	YES	Negative	LIVING		No		Primary Tumor	29	0			low	1
793	<60	FEMALE	Infiltrating Lobular Carcinoma	LumA	Positive	Positive	Negative	Post	T2	N3	M0	III	YES	Negative	LIVING	YES	No	YES	Primary Tumor	398	0	398	0	low	1
794	>=60	FEMALE	Infiltrating Lobular Carcinoma	LumA	Positive	Positive	Negative	Post	T2	N0	M0	II	YES	Negative	LIVING	NO	No	YES	Primary Tumor	381	0	381	0	high	1
795	<60	FEMALE	Other	LumB	Positive	Positive	Equivocal	Post	T4	N0	M0	III	YES	Negative	LIVING	YES	No	YES	Primary Tumor	373	0	373	0	low	1
796	<60	FEMALE	Infiltrating Lobular Carcinoma		Positive	Positive	Negative	Post	T2	N3	M0	III	YES	Negative	LIVING	NO	No		Primary Tumor	1015	0	1015	0	high	1
797	<60	FEMALE	Infiltrating Lobular Carcinoma		Positive	Positive	Negative	Post	T3	N3	M0	III	YES	Negative	LIVING	YES	No		Primary Tumor	563	0	563	0	high	1
798	>=60	FEMALE	Infiltrating Lobular Carcinoma		Positive	Positive	Negative	Post	T1	N0	M0	I	YES	Negative	LIVING	NO	No		Primary Tumor	659	0	659	0	high	1
799	>=60	FEMALE	Infiltrating Lobular Carcinoma		Positive	Positive	Negative	Post	T2	N0	M0	II	NO	Negative	LIVING	NO	No		Primary Tumor	492	0	492	0	high	1
800	>=60	FEMALE	Other		Positive	Negative	Negative	Post	T3	N1	MX	III	YES	Negative	DECEASED	YES	No		Primary Tumor	385	1	21	1	low	1
801	<60	FEMALE	Other		Positive	Positive	Negative	Post	T2	N0	M0	II	NO	Negative	LIVING	YES	No		Primary Tumor	767	0	767	0	high	1
802	>=60	FEMALE	Infiltrating Ductal Carcinoma	LumA	Positive	Positive	Equivocal	Post	T2	N0	M0	II		Negative	LIVING	YES	No	YES	Primary Tumor	1308	0	1308	0	high	1
803	<60	FEMALE	Infiltrating Ductal Carcinoma	LumA	Positive	Positive	Equivocal	Pre	T1	N1	M0	I		Close	LIVING	NO	No	YES	Primary Tumor	2541	0	2541	0	low	1
804	<60	FEMALE	Infiltrating Lobular Carcinoma		Positive	Negative	Equivocal	Post	T3	N2	M0	III		Negative	LIVING	YES	No	YES	Primary Tumor	1047	0	1047	0	high	1
805	>=60	FEMALE	Infiltrating Ductal Carcinoma	Normal	Positive	Positive	Negative	Post	T2	N2	M0	III		Negative	LIVING	YES	No	YES	Primary Tumor	837	0	837	0	high	1
806	>=60	FEMALE	Infiltrating Ductal Carcinoma	LumB	Positive	Negative	Equivocal	Post	T2	N0	M0	II		Negative	LIVING	NO	No	YES	Primary Tumor	1417	0	1417	0	low	1
807	<60	FEMALE	Infiltrating Ductal Carcinoma	LumA	Positive	Positive	Positive	Pre	T3	N0	M0	II		Negative	LIVING	YES	No	YES	Primary Tumor	1229	0	92	1	low	1
808	>=60	FEMALE	Infiltrating Ductal Carcinoma	LumA	Positive	Positive	Equivocal	Post	T2	N1	M0	II		Close	LIVING	YES	No	YES	Primary Tumor	1141	0	195	1	low	1
809	<60	FEMALE	Infiltrating Ductal Carcinoma	LumB	Positive	Positive	Negative	Post	T2	N1	M0	II		Negative	LIVING	YES	No	YES	Primary Tumor	1220	0	1220	0	low	1
810	>=60	FEMALE	Infiltrating Ductal Carcinoma	LumA	Positive	Positive	Equivocal	Post	T1	N1	M0	II		Negative	LIVING	YES	No	YES	Primary Tumor	865	0	865	0	low	1
811	<60	FEMALE	Infiltrating Lobular Carcinoma	LumA	Positive	Positive	Equivocal	Pre	T2	N0	M0	II		Negative	LIVING	YES	No	YES	Primary Tumor	878	0	878	0	high	1
812	<60	FEMALE	Infiltrating Ductal Carcinoma	Basal	Negative	Negative	Negative	Pre	T2	N1	M0	II	YES	Negative	LIVING	YES	No	YES	Primary Tumor	1434	0	1434	0	high	1
813	>=60	FEMALE	Infiltrating Ductal Carcinoma	LumB	Positive	Positive	Equivocal	Post	T3	N1	M0	III	YES	Negative	LIVING	YES	No	YES	Primary Tumor	1359	0	1359	0	high	1
814	>=60	FEMALE	Infiltrating Ductal Carcinoma	Her2	Negative	Negative	Positive	Post	T2	N3	M0	III	YES	Negative	LIVING	YES	No	NO	Primary Tumor	1246	0	1246	0	low	1
815	<60	FEMALE	Infiltrating Ductal Carcinoma	LumA	Positive	Positive	Negative	Pre	T2	N1	M0	II	YES	Negative	LIVING	NO	No	YES	Primary Tumor	1163	0	1163	0	high	1
816	>=60	FEMALE	Infiltrating Ductal Carcinoma	Basal	Negative	Negative	Negative	Post	T2	N0	M0	II	YES	Negative	LIVING	YES	No	YES	Primary Tumor	1174	0	971	1	high	1
817	>=60	FEMALE	Infiltrating Ductal Carcinoma	LumB	Positive	Positive	Equivocal	Post	T1	N0	M0	I	YES	Negative	LIVING	YES	No	YES	Primary Tumor	1009	0	1009	0	high	1
818	<60	FEMALE	Infiltrating Ductal Carcinoma	LumA	Positive	Positive	Negative	Post	T2	N0	M0	II	YES	Negative	LIVING	NO	No	YES	Primary Tumor	2311	0	2311	0	high	1
819	>=60	FEMALE	Infiltrating Lobular Carcinoma		Positive	Positive	Equivocal	Post	T1	N0	M0	I	YES	Negative	LIVING	NO	No	YES	Primary Tumor	1318	0	1318	0	high	1
820	<60	FEMALE	Infiltrating Ductal Carcinoma	Her2	Positive	Positive	Positive	Post	T2	N1	M0	II	YES	Negative	LIVING	YES	No	YES	Primary Tumor	1042	0	1042	0	high	1
821	>=60	MALE	Infiltrating Ductal Carcinoma	LumB	Positive	Positive			T2	N0	M0	II	YES	Negative	LIVING	NO	No	YES	Primary Tumor	974	0	974	0	high	1
822	<60	FEMALE	Infiltrating Ductal Carcinoma	Basal	Negative	Negative	Negative	Post	T2	N2	M0	III	YES	Negative	LIVING	YES	No	YES	Primary Tumor	972	0	972	0	high	1
823	<60	FEMALE	Infiltrating Ductal Carcinoma	Basal	Positive	Positive	Equivocal	Pre	T2	N0	M0	II	YES	Negative	LIVING	NO	No	YES	Primary Tumor	2109	0	2109	0	low	1
824	>=60	FEMALE	Infiltrating Ductal Carcinoma	LumA	Positive	Positive	Negative	Post	T1	N0	M0	I	YES	Negative	DECEASED	YES	No	YES	Primary Tumor	563	1	188	1	high	1
825	<60	FEMALE	Infiltrating Ductal Carcinoma	Basal	Negative	Negative	Negative	Post	T2	N0	M0	II	YES	Negative	LIVING	YES	No	YES	Primary Tumor	1935	0	1935	0	low	1
826	<60	FEMALE	Infiltrating Ductal Carcinoma	Her2	Positive	Negative	Positive	Post	T1	N0	M0	I	YES	Negative	LIVING	NO	No	YES	Primary Tumor	2128	0	966	1	high	1
827	<60	FEMALE	Infiltrating Ductal Carcinoma	LumA	Positive	Positive	Negative	Pre	T2	N1	M0	II	YES	Negative	LIVING	YES	No	YES	Primary Tumor	707	0	707	0	high	1
828	>=60	FEMALE	Infiltrating Ductal Carcinoma	LumA	Positive	Positive	Negative	Post	T1	N0	M0	I	YES	Negative	LIVING	YES	No	YES	Primary Tumor	591	0	591	0	low	1
829	<60	FEMALE	Infiltrating Ductal Carcinoma	LumB	Positive	Negative	Negative	Post	T2	N1	M0	II	YES	Negative	LIVING	NO	No	YES	Primary Tumor	640	0	640	0	high	1
830	>=60	FEMALE	Infiltrating Ductal Carcinoma	LumA	Positive	Positive	Negative	Post	T1	N0	M0	I	YES	Negative	LIVING	YES	No	YES	Primary Tumor	726	0	726	0	high	1
831	<60	FEMALE	Infiltrating Ductal Carcinoma	Basal	Negative	Negative	Negative	Pre	T1	N1	M0	II	YES	Negative	LIVING	NO	No	YES	Primary Tumor	450	0	450	0	high	1
832	<60	FEMALE	Infiltrating Ductal Carcinoma	Basal	Negative	Negative		Pre	T2	N0	M0	II	YES	Negative	LIVING	YES	No	YES	Primary Tumor	762	0	762	0	high	1
833	<60	FEMALE	Infiltrating Ductal Carcinoma	LumB	Positive	Positive	Negative	Pre	T2	N3	M0	III	YES	Negative	LIVING	YES	No	YES	Primary Tumor	710	0	710	0	low	1
834	<60	FEMALE	Infiltrating Ductal Carcinoma	LumB	Positive	Positive	Negative	Pre	T2	N3	M0	III	YES	Negative	LIVING	YES	No	YES	Metastatic	710	0	710	0	low	1
835	>=60	FEMALE	Infiltrating Ductal Carcinoma	LumA	Positive	Positive	Equivocal	Post	T1	N0	M0	I	YES	Negative	LIVING	YES	No	YES	Primary Tumor	694	0	694	0	high	1
836	<60	FEMALE	Infiltrating Ductal Carcinoma	LumA	Positive	Positive	Equivocal	Pre	T2	N0	M0	II	YES	Negative	LIVING	YES	No	YES	Primary Tumor	526	0	526	0	low	1
837	<60	FEMALE	Infiltrating Ductal Carcinoma	LumA	Positive	Positive		Pre	T1	N1	M0	II	YES	Negative	LIVING	YES	No	YES	Primary Tumor	630	0	630	0	high	1
838	<60	FEMALE	Infiltrating Ductal Carcinoma	LumA	Positive	Positive		Pre	T1	N1	M0	II	YES	Negative	LIVING	YES	No	YES	Metastatic	630	0	630	0	low	1
839	>=60	FEMALE	Infiltrating Ductal Carcinoma		Positive	Positive	Negative	Post	T1	N0	M0	I	YES	Negative	LIVING	YES	No	YES	Primary Tumor	658	0	658	0	high	1
840	>=60	FEMALE	Other	LumA	Positive	Positive	Negative	Post	T2	N0	M0	II	YES	Negative	LIVING	YES	No	YES	Primary Tumor	554	0	554	0	high	1
841	<60	FEMALE	Infiltrating Ductal Carcinoma	LumA	Positive	Positive	Equivocal	Pre	T1	N1	M0	II	YES	Negative	LIVING	NO	No	YES	Primary Tumor	393	0	393	0	low	1
842	<60	FEMALE	Infiltrating Ductal Carcinoma	LumA	Positive	Positive	Equivocal	Pre	T2	N0	M0	II	YES	Negative	LIVING	NO	No	YES	Primary Tumor	1692	0	1692	0	high	1
843	<60	FEMALE	Infiltrating Ductal Carcinoma	LumA	Positive	Positive	Equivocal	Pre	T1	N0	M0	I	YES	Negative	LIVING	NO	No	YES	Primary Tumor	1640	0	1640	0	high	1
844	<60	FEMALE	Infiltrating Ductal Carcinoma	LumB	Positive	Positive	Equivocal	Post	T2	N1	M0	II	YES	Negative	LIVING	YES	No	YES	Primary Tumor	275	0	275	0	low	1
845	<60	FEMALE	Infiltrating Ductal Carcinoma	LumB	Positive	Positive	Equivocal	Post	T2	N1	M0	II	YES	Negative	LIVING	YES	No	YES	Metastatic	275	0	275	0	high	1
846	>=60	FEMALE	Infiltrating Lobular Carcinoma	LumA	Positive	Positive	Equivocal	Post	T2	N0	M0	II	YES	Negative	LIVING	NO	No	YES	Primary Tumor	626	0	626	0	high	1
847	>=60	FEMALE	Infiltrating Lobular Carcinoma	LumA	Positive	Positive	Negative	Post	T2	N0	M0	II	YES	Negative	DECEASED	YES	No	YES	Primary Tumor	336	1	336	0	high	1
848	>=60	FEMALE	Infiltrating Ductal Carcinoma	LumA	Positive	Positive	Equivocal	Post	T1	NX	M0	I	NO	Negative	LIVING	NO	No	YES	Primary Tumor	1545	0	1210	1	high	1
849	>=60	FEMALE	Infiltrating Ductal Carcinoma	LumA	Positive	Positive	Negative	Post	T1	N0	M0	I	YES	Negative	LIVING	YES	No	YES	Primary Tumor	595	0	595	0	high	1
850	>=60	FEMALE	Infiltrating Ductal Carcinoma	LumA	Positive	Positive	Equivocal	Post	T1	N1	M0	II	YES	Negative	LIVING	YES	No	YES	Primary Tumor	1732	0	1732	0	high	1
851	<60	FEMALE	Infiltrating Ductal Carcinoma	LumB	Positive	Negative	Equivocal	Post	T2	N1	M0	II	YES	Negative	LIVING	YES	No	YES	Primary Tumor	428	0	428	0	high	1
852	>=60	FEMALE	Infiltrating Ductal Carcinoma		Positive	Positive	Equivocal	Post	T2	N0	M0	II	YES	Negative	LIVING	NO	No	YES	Primary Tumor	1563	0	1563	0	high	1
853	>=60	FEMALE	Infiltrating Ductal Carcinoma	Basal	Negative	Negative	Indeterminate	Post	T2	N1	M0	II	YES	Negative	LIVING	YES	No	YES	Primary Tumor	2329	0	2329	0	high	1
854	<60	FEMALE	Infiltrating Ductal Carcinoma	Her2	Negative	Negative	Positive	Post	T2	N2	M0	III	YES	Negative	LIVING	YES	No	YES	Primary Tumor	1631	0	1631	0	high	1
855	<60	FEMALE	Infiltrating Ductal Carcinoma	LumA	Positive	Positive	Equivocal	Post	T2	N1	M0	II	YES	Negative	LIVING	YES	No	YES	Primary Tumor	2653	0	2653	0	high	1
856	>=60	FEMALE	Infiltrating Ductal Carcinoma	LumA	Positive	Positive	Negative	Post	T1	N2	M0	III	YES	Negative	DECEASED	YES	No	YES	Primary Tumor	1004	1	1004	0	high	1
857	<60	FEMALE	Infiltrating Lobular Carcinoma	LumA	Positive	Positive	Negative	Pre	T2	N0	M0	II	YES	Negative	LIVING	YES	No	YES	Primary Tumor	984	0	984	0	high	1
858	<60	FEMALE	Infiltrating Ductal Carcinoma		Negative	Negative	Equivocal	Pre	T2	N0	M0	II	YES	Negative	LIVING	NO	No	YES	Primary Tumor	867	0	867	0	high	1
859	>=60	FEMALE	Infiltrating Ductal Carcinoma	LumA	Positive	Positive	Negative	Post	T1	N0	M0	I	YES	Positive	LIVING	NO	No	YES	Primary Tumor	501	0	501	0	high	1
860	<60	FEMALE	Infiltrating Ductal Carcinoma	LumA	Positive	Positive	Equivocal	Post	T2	N0	M0	II	YES	Negative	LIVING	YES	No	YES	Primary Tumor	1133	0	1133	0	low	1
861	>=60	FEMALE	Infiltrating Ductal Carcinoma	LumA	Positive	Positive	Equivocal	Post	T2	N1	M0	II	YES	Negative	LIVING	YES	No	YES	Primary Tumor	2362	0	1810	1	high	1
862	>=60	FEMALE	Infiltrating Ductal Carcinoma	LumA	Positive	Positive	Negative	Post	T1	N0	M0	I	YES	Negative	LIVING	NO	No	YES	Primary Tumor	1138	0	1138	0	high	1
863	<60	FEMALE	Infiltrating Ductal Carcinoma	LumA	Positive	Positive	Negative	Pre	T2	N1	M0	II	YES	Negative	LIVING	YES	No	YES	Primary Tumor	2140	0	2140	0	high	1
864	>=60	FEMALE	Infiltrating Lobular Carcinoma	LumA	Positive	Positive	Equivocal	Post	T1	N0	M0	I	YES	Negative	LIVING	NO	No	YES	Primary Tumor	1026	0	1026	0	low	1
865	<60	FEMALE	Infiltrating Ductal Carcinoma	Basal	Negative	Positive	Negative	Post	T1	N0	M0	I	YES	Negative	LIVING	YES	No	YES	Primary Tumor	1025	0	1025	0	high	1
866	<60	FEMALE	Infiltrating Lobular Carcinoma	LumA	Positive	Positive	Equivocal	Post	T1	N0	M0	I	YES	Negative	LIVING	YES	No	YES	Primary Tumor	865	0	865	0	high	1
867	>=60	FEMALE	Infiltrating Ductal Carcinoma	LumA	Positive	Positive	Negative	Post	T1	N1	M0	II	YES	Negative	LIVING	NO	No	YES	Primary Tumor	1800	0	1800	0	high	1
868	>=60	FEMALE	Infiltrating Lobular Carcinoma	LumA	Positive	Positive	Negative	Post	T1	N1	M0	II	YES	Negative	LIVING	YES	No	YES	Primary Tumor	118	0	118	0	high	1
869	>=60	FEMALE	Infiltrating Ductal Carcinoma	LumA	Positive	Positive	Negative	Post	T1	N0	M0	I	YES	Negative	LIVING	YES	No	YES	Primary Tumor	675	0	675	0	high	1
870	<60	FEMALE	Infiltrating Ductal Carcinoma	LumA	Positive	Positive	Equivocal	Pre	T1	N0	M0	I	YES	Negative	LIVING	YES	No	YES	Primary Tumor	1855	0	1855	0	high	1
871				Basal															Primary Tumor					high	1
872	>=60	FEMALE	Infiltrating Ductal Carcinoma	LumA	Positive	Positive	Negative	Post	T1	N0	M0	I	YES	Negative	LIVING	NO	No	YES	Primary Tumor	337	0	337	0	high	1
873	<60	FEMALE	Infiltrating Ductal Carcinoma	LumA	Positive	Positive	Negative	Pre	T1	N1	M0	II	YES	Negative	LIVING	NO	No	YES	Primary Tumor	1648	0	1648	0	high	1
874	<60	FEMALE	Infiltrating Ductal Carcinoma	LumB	Negative	Negative	Negative	Pre	T2	N2	M0	III	YES	Negative	LIVING	YES	No	YES	Primary Tumor	1836	0	1619	1	high	1
875	<60	FEMALE	Infiltrating Lobular Carcinoma	LumA	Positive	Positive	Equivocal	Post	T2	N1	M0	II	YES	Negative	LIVING	YES	No	YES	Primary Tumor	2240	0	2240	0	high	1
876	<60	FEMALE	Infiltrating Ductal Carcinoma	LumA	Positive	Positive	Negative	Pre	T1	N1	M0	II	YES	Negative	LIVING	YES	No	YES	Primary Tumor	598	0	598	0	high	1
877	<60	FEMALE	Infiltrating Ductal Carcinoma	LumA	Positive	Positive	Equivocal	Post	T1	N1	M0	II	YES	Negative	LIVING	NO	No	YES	Primary Tumor	748	0	748	0	low	1
878	<60	FEMALE	Infiltrating Ductal Carcinoma	Her2	Negative	Negative	Positive	Pre	T2	N1	M0	II	YES	Negative	LIVING	YES	No	YES	Primary Tumor	2306	0	2306	0	high	1
879	>=60	FEMALE	Infiltrating Ductal Carcinoma		Negative	Negative	Positive	Post	T2	N3	M0	III	YES	Negative	DECEASED	YES	No	YES	Primary Tumor	879	1	361	1	low	1
880	<60	FEMALE	Infiltrating Lobular Carcinoma	Basal	Negative	Negative	Equivocal	Peri	T2	N0	M0	II	YES	Negative	LIVING	NO	No	YES	Primary Tumor	1523	0	1523	0	low	1
881	<60	FEMALE	Infiltrating Ductal Carcinoma	Basal	Negative	Negative	Negative	Post	T1	N0	M0	I	YES	Negative	LIVING	YES	No	YES	Primary Tumor	3247	0	3247	0	high	1
882	<60	FEMALE	Infiltrating Ductal Carcinoma	Basal	Negative	Negative	Equivocal	Post	T2	N1	M0	II	YES	Close	LIVING	YES	No	YES	Primary Tumor	3121	0	3121	0	high	1
883	>=60	FEMALE	Infiltrating Ductal Carcinoma	Basal	Negative	Negative	Equivocal	Post	T4	N3	M0	III	YES	Negative	DECEASED	NO	No	NO	Primary Tumor	266	1	155	1	high	1
884	>=60	FEMALE	Infiltrating Ductal Carcinoma	Basal	Negative	Negative	Negative	Post	T3	N2	MX	III	YES	Negative	LIVING	YES	No	YES	Primary Tumor	1309	0	1303	1	low	1
885	<60	FEMALE	Infiltrating Ductal Carcinoma	Basal	Negative	Negative	Negative	Pre	T1	N0	M0	I	YES	Negative	LIVING	NO	No	YES	Primary Tumor	1604	0	1604	0	high	1
886	>=60	FEMALE	Infiltrating Lobular Carcinoma		Positive	Positive		Post	T2	N3	M0	III	YES	Negative	DECEASED	YES	No	YES	Primary Tumor	821	1	597	1	low	1
887	>=60	FEMALE	Infiltrating Lobular Carcinoma		Positive	Positive		Post	T2	N1	M0	II	YES	Positive	LIVING	NO	No	YES	Primary Tumor	1051	0	1051	0	high	1
888	<60	FEMALE	Infiltrating Lobular Carcinoma	LumA	Positive	Positive		Pre	T2	N3	M0	III	YES	Positive	LIVING	YES	No		Primary Tumor	1325	0	1325	0	high	1
889	>=60	FEMALE	Infiltrating Ductal Carcinoma		Positive	Positive	Equivocal	Post	T2	N1	M0	II	YES	Negative	LIVING	YES	No		Primary Tumor	252	0	252	0	high	1
890	<60	FEMALE	Infiltrating Ductal Carcinoma		Positive	Positive	Equivocal	Pre	T1	N1	M0	I	YES	Negative	LIVING	NO	No		Primary Tumor	931	0	931	0	high	1
891	>=60	FEMALE	Infiltrating Ductal Carcinoma		Positive	Positive	Equivocal	Post	T2	N2	M0	III	YES	Negative	LIVING	YES	No		Primary Tumor	1208	0	1208	0	high	1
892	<60	FEMALE	Infiltrating Ductal Carcinoma		Negative	Negative	Equivocal	Peri	T1	N0	M0	I	YES	Negative	LIVING	YES	No		Primary Tumor	1062	0	1062	0	high	1
893	<60	FEMALE	Infiltrating Ductal Carcinoma		Negative	Negative	Equivocal	Pre	T2	N0	M0	II	YES	Negative	LIVING	YES	No		Primary Tumor	1179	0	1179	0	high	1
894	>=60	FEMALE	Infiltrating Lobular Carcinoma		Positive	Positive	Equivocal	Post	T1	N0	MX	I	YES	Negative	LIVING	YES	No		Primary Tumor	1043	0	1043	0	low	1
895	>=60	FEMALE	Infiltrating Ductal Carcinoma		Positive	Negative	Equivocal	Post	T2	N3	MX	III	YES	Negative	LIVING	YES	No		Primary Tumor	538	0	538	0	high	1
896	>=60	FEMALE	Other	LumA				Post	T1	N2	M0	III	YES	Negative	LIVING	NO	No	YES	Primary Tumor	1059	0	1059	0	high	1
897	<60	FEMALE	Other	LumA	Positive	Positive	Positive	Pre	T2	N2	M0	III	YES	Negative	LIVING	YES	No	YES	Primary Tumor	1000	0	1000	0	high	1
898	<60	FEMALE	Other	LumA	Positive	Positive	Positive	Post	T2	N1	M0	II	YES	Negative	LIVING	NO	No	YES	Primary Tumor	1120	0	1120	0	low	1
899	<60	FEMALE	Infiltrating Ductal Carcinoma	LumB	Positive	Positive	Positive	Post	T2	N1	M0	II	YES	Negative	DECEASED	YES	No	YES	Primary Tumor	678	1	443	1	low	1
900	<60	FEMALE	Infiltrating Ductal Carcinoma	Basal	Negative		Negative	Post	T2	N0	M0	II	YES	Negative	LIVING	NO	No	YES	Primary Tumor	1039	0	1039	0	low	1
901	<60	FEMALE	Other	Basal	Negative	Positive	Positive	Post	T2	N0	M0	II	YES	Negative	LIVING	NO	No	YES	Primary Tumor	1101	0	1101	0	high	1
902	<60	FEMALE	Other	LumB	Positive	Positive	Positive	Post	T2	N0	M0	II	YES	Negative	LIVING	YES	No	YES	Primary Tumor	1112	0	1112	0	high	1
903	>=60	FEMALE	Other		Negative	Positive	Positive	Post	T2	N1	M0	II	YES	Negative	LIVING	NO	No	YES	Primary Tumor	1203	0	1203	0	low	1
904	>=60	FEMALE	Infiltrating Ductal Carcinoma	Basal	Negative	Negative	Positive	Post	T2	N1	M0	II	YES	Negative	LIVING	NO	No	YES	Primary Tumor	1266	0	1266	0	high	1
905	<60	FEMALE	Infiltrating Ductal Carcinoma	LumA	Positive	Positive	Negative	Pre	T2	N1	M0	II	YES	Negative	LIVING	YES	No	YES	Primary Tumor	1088	0	1088	0	high	1
906	>=60	FEMALE	Other	LumB	Positive	Positive	Negative	Post	T2	N0	M0	II	YES	Negative	DECEASED	NO	No	YES	Primary Tumor	1072	1	1072	0	high	1
907	>=60	FEMALE	Infiltrating Ductal Carcinoma	LumA	Positive	Positive	Negative	Post	T2	N0	M0	II	YES	Negative	DECEASED	NO	No	YES	Primary Tumor	786	1	786	0	high	1
908	>=60	FEMALE	Infiltrating Ductal Carcinoma	LumA	Positive	Positive	Negative	Post	T2	N1	M0	II	YES	Negative	LIVING	NO	No		Primary Tumor	576	0	576	0	high	1
909	<60	FEMALE	Other	LumB	Positive	Positive	Negative	Post	T2	N0	M0	II	YES	Negative	LIVING	NO	No	YES	Primary Tumor	300	0	300	0	high	1
910	>=60	FEMALE	Infiltrating Ductal Carcinoma	LumA				Post	T2	N0	M0	II	YES	Negative	LIVING	NO	No	NO	Primary Tumor	755	0	755	0	high	1
911	<60	FEMALE	Infiltrating Ductal Carcinoma	LumA				Post	T1	N1	M0	II	YES		LIVING	NO	No	YES	Primary Tumor	860	0	860	0	high	1
912	<60	FEMALE	Infiltrating Ductal Carcinoma	LumA	Positive	Negative	Equivocal	Post	T2	N3	MX	III	YES	Positive	LIVING	YES	No	YES	Primary Tumor	1063	0	1063	0	low	1
913	>=60	FEMALE	Infiltrating Ductal Carcinoma	LumA				Post	T2	N3	M0	III	YES	Negative	LIVING	YES	No	YES	Primary Tumor	78	0	78	0	high	1
914	>=60	FEMALE	Infiltrating Ductal Carcinoma	LumB				Post	T1	N0	M0	I	YES	Negative	LIVING	YES	No	YES	Primary Tumor	186	0	186	0	high	1
915	>=60	FEMALE	Infiltrating Ductal Carcinoma	LumA				Post	T1	N0	M0	I	YES	Negative	LIVING	YES	No	YES	Primary Tumor	92	0	92	0	high	1
916	>=60	FEMALE	Infiltrating Ductal Carcinoma	LumA				Post	T2	N0	M0	II	YES	Negative	LIVING	YES	No	YES	Primary Tumor	339	0	339	0	low	1
917	>=60	FEMALE	Infiltrating Ductal Carcinoma	LumB				Post	T2	N0	M0	II	YES	Negative	LIVING	YES	No	YES	Primary Tumor	1467	0	1467	0	low	1
918	<60	FEMALE	Infiltrating Ductal Carcinoma					Pre	T1	N0	M0	I	YES	Negative	LIVING	YES	No	YES	Primary Tumor	1369	0	1369	0	high	1
919	<60	FEMALE	Infiltrating Ductal Carcinoma	LumB				Pre	T2	N0	M0	II	YES	Negative	DECEASED	NO	No	YES	Primary Tumor	976	1	976	0	low	1
920	<60	FEMALE	Other	LumA				Post	T4	N3	M0	III	YES	Negative	LIVING	NO	No	YES	Primary Tumor	1224	0	1224	0	low	1
921	>=60	FEMALE	Infiltrating Ductal Carcinoma	LumA				Post	T2	N0	M0	II	YES	Negative	LIVING	NO	No	YES	Primary Tumor	34	0	34	0	high	1
922	>=60	FEMALE	Infiltrating Ductal Carcinoma	LumB				Post	T2	N2	M0	III	YES	Negative	LIVING	YES	No	YES	Primary Tumor	1419	0	1419	0	high	1
923	>=60	FEMALE	Infiltrating Ductal Carcinoma	LumA				Post	T2	N2	M0	III	YES	Negative	LIVING	YES	No	YES	Primary Tumor	200	0	200	0	low	1
924	>=60	FEMALE	Infiltrating Ductal Carcinoma					Post	T1	N2	M0	III	YES	Negative	LIVING	YES	No	YES	Primary Tumor	647	0	647	0	low	1
925	>=60	FEMALE	Infiltrating Ductal Carcinoma	Her2				Post	T2	N0	M0	II	YES	Negative	LIVING	YES	No	YES	Primary Tumor	1417	0	1417	0	high	1
926	<60	FEMALE	Other	LumA				Pre	T1	N2	M0	III	YES	Negative	LIVING	YES	No	YES	Primary Tumor	1449	0	1449	0	high	1
927	<60	FEMALE	Infiltrating Ductal Carcinoma	LumB				Pre	T2	N2	M0	III	YES	Negative	DECEASED	YES	No	YES	Primary Tumor	1048	1	1048	0	high	1
928	<60	FEMALE	Infiltrating Ductal Carcinoma	LumA	Positive	Positive	Negative	Pre	T2	N1	M0	II	YES	Positive	LIVING	YES	No	YES	Primary Tumor	975	0	975	0	high	1
929	<60	FEMALE	Infiltrating Ductal Carcinoma	LumB				Post	T2	N1	M0	II	YES	Negative	LIVING	NO	No	YES	Primary Tumor	1285	0	1285	0	high	1
930	<60	FEMALE	Infiltrating Ductal Carcinoma	LumA				Pre	T1	N0	M0	I	YES	Negative	LIVING	YES	No	YES	Primary Tumor	1148	0	1148	0	high	1
931	>=60	FEMALE	Infiltrating Ductal Carcinoma	LumB	Positive	Negative	Negative	Post	T2	N0	M0	II	YES	Negative	LIVING	NO	No	YES	Primary Tumor	1189	0	1189	0	low	1
932	>=60	FEMALE	Other	LumA	Positive	Negative	Negative	Post	T1	N0	M0	I	YES	Negative	LIVING	NO	No	YES	Primary Tumor	1167	0	1167	0	high	1
933	<60	FEMALE	Infiltrating Ductal Carcinoma	LumB	Positive	Positive	Positive	Pre	T2	N0	M0	II	YES	Negative	LIVING	NO	No	YES	Primary Tumor	1248	0	1248	0	high	1
934	<60	FEMALE	Infiltrating Ductal Carcinoma	LumB	Positive	Positive	Positive	Post	T2	N2	M0	III	YES	Negative	LIVING	YES	No	YES	Primary Tumor	1269	0	1269	0	low	1
935	<60	FEMALE	Infiltrating Ductal Carcinoma	Basal	Negative	Negative	Positive	Post	T2	N0	M0	II	YES	Negative	LIVING	NO	No	YES	Primary Tumor	1239	0	1239	0	high	1
936	<60	FEMALE	Infiltrating Ductal Carcinoma	LumB	Positive	Positive	Positive	Pre	T2	N1	M0	II	YES	Negative	LIVING	YES	No	YES	Primary Tumor	1232	0	1232	0	high	1
937	<60	FEMALE	Infiltrating Ductal Carcinoma	Basal				Peri	T2	N0	M0	II	YES	Negative	LIVING	YES	No	YES	Primary Tumor	612	0	305	1	high	1
938	<60	FEMALE	Infiltrating Ductal Carcinoma	Basal				Post	T2	N0	M0	II	YES	Negative	LIVING	NO	No	YES	Primary Tumor	21	0	21	0	low	1
939	<60	FEMALE	Infiltrating Ductal Carcinoma	LumA				Pre	T2	N1	M0	II	YES	Negative	DECEASED	NO	No	YES	Primary Tumor					high	1
940	<60	FEMALE	Infiltrating Ductal Carcinoma	LumA				Post	T1	N0	M0	I	YES	Negative	LIVING	YES	No	YES	Primary Tumor	1186	0	1186	0	high	1
941	<60	FEMALE	Infiltrating Ductal Carcinoma	Her2				Peri	T2	N0	M0	II	YES	Negative	LIVING	NO	No	YES	Primary Tumor	59	0	59	0	high	1
942	<60	FEMALE	Infiltrating Ductal Carcinoma	LumB				Pre	T2	N0	M0	II	YES	Negative	LIVING	YES	No	YES	Primary Tumor	217	0	217	0	high	1
943	>=60	FEMALE	Infiltrating Ductal Carcinoma	LumA				Post	T1	N1	M0	II	YES	Negative	LIVING	YES	No	YES	Primary Tumor	747	0	747	0	high	1
944	>=60	FEMALE	Infiltrating Lobular Carcinoma	LumA	Positive	Positive	Positive	Post	T2	N0	M0	II	YES	Negative	LIVING	YES	No		Primary Tumor	375	0	375	0	high	1
945	>=60	FEMALE	Infiltrating Lobular Carcinoma	LumB				Post	T2	N1	M0	II	YES	Negative	DECEASED	YES	No	YES	Primary Tumor	904	1	524	1	low	1
946	>=60	FEMALE	Infiltrating Lobular Carcinoma	LumA				Post	T2	N0	M0	II	YES	Negative	LIVING	YES	No	YES	Primary Tumor	288	0	288	0	high	1
947	<60	FEMALE	Infiltrating Lobular Carcinoma	LumB				Pre	T2	N0	M0	II	YES	Negative	LIVING	NO	No	YES	Primary Tumor	1158	0	1158	0	low	1
948	>=60	FEMALE	Infiltrating Lobular Carcinoma	LumA	Positive	Positive	Indeterminate	Post	T3	N3	M0	III	YES	Negative	LIVING	NO	No		Primary Tumor	1001	0	1001	0	high	1
949	<60	FEMALE	Other					Pre	T2	N0	M0	II	YES	Negative	LIVING	NO	No		Primary Tumor	918	0	918	0	low	1
950	<60	FEMALE	Infiltrating Lobular Carcinoma		Positive	Positive	Positive	Post	T2	N1	M0	II	YES	Negative	LIVING	YES	No		Primary Tumor	926	0	926	0	low	1
951	>=60	FEMALE	Other		Positive	Positive	Negative	Post	T1	N0	M0	I	YES	Negative	LIVING	NO	No		Primary Tumor	727	0	727	0	high	1
952	>=60	FEMALE	Infiltrating Lobular Carcinoma		Positive	Positive	Negative	Post	T2	N2	M0	III	YES	Negative	LIVING	NO	No		Primary Tumor	725	0	725	0	low	1
953	>=60	FEMALE	Infiltrating Lobular Carcinoma		Positive	Positive	Negative	Post	T2	N3	M0	III	YES	Negative	LIVING	YES	No		Primary Tumor	812	0	812	0	low	1
954	>=60	FEMALE	Other		Negative	Negative	Negative	Post	T3	N0	M0	II	YES	Negative	LIVING	NO	No		Primary Tumor	24	0	24	0	low	1
955	<60	FEMALE	Other					Pre	T2	N0	M0	II	YES	Negative	LIVING	NO	No		Primary Tumor	785	0	785	0	high	1
956	>=60	FEMALE	Other					Post	T2	N0	M0	II	YES	Negative	LIVING	YES	No		Primary Tumor	803	0	803	0	high	1
957	<60	FEMALE	Infiltrating Lobular Carcinoma		Positive	Positive	Negative	Pre	T3	N3	MX	III	YES	Negative	LIVING	YES	No		Primary Tumor	847	0	847	0	high	1
958	>=60	FEMALE	Infiltrating Lobular Carcinoma	LumA	Positive	Positive	Positive	Post	T2	N1	MX	II	YES	Negative	LIVING	NO	No	YES	Primary Tumor	371	0	371	0	low	1
959	<60	FEMALE	Other	LumA	Positive	Positive	Negative	Peri	T1	N1	MX	II	YES	Negative	LIVING	NO	No	YES	Primary Tumor	1208	0	1208	0	high	1
960	<60	FEMALE	Infiltrating Ductal Carcinoma	LumB	Positive	Positive	Negative	Pre	T1	N0	MX	I	YES	Negative	LIVING	NO	No	YES	Primary Tumor	258	0	258	0	high	1
961	<60	FEMALE	Infiltrating Ductal Carcinoma		Positive	Positive	Negative	Post	T2	N2	MX	III	YES	Negative	LIVING	YES	No	YES	Primary Tumor	554	0	554	0	high	1
962	<60	FEMALE	Infiltrating Ductal Carcinoma	LumA	Positive	Positive	Negative	Pre	T2	N1	M0	II	YES	Negative	LIVING	YES	No	YES	Primary Tumor	575	0	575	0	high	1
963	<60	FEMALE	Infiltrating Lobular Carcinoma	LumA	Positive	Positive	Negative	Pre	T1	N1	MX		YES	Negative	LIVING	NO	No	YES	Primary Tumor	403	0	403	0	high	1
964	>=60	FEMALE	Infiltrating Lobular Carcinoma	LumA	Positive	Positive	Positive	Post	T1	N0	M0	I	YES	Negative	LIVING	NO	No	YES	Primary Tumor	504	0	504	0	high	1
965	<60	FEMALE	Infiltrating Lobular Carcinoma	LumA	Positive	Positive	Negative	Post	T3	N0	M0	II	YES	Negative	LIVING	NO	No	YES	Primary Tumor	477	0	477	0	high	1
966	>=60	FEMALE	Infiltrating Ductal Carcinoma	LumB	Positive	Positive	Negative	Post	T1	N0	M0	I	YES	Negative	LIVING	NO	No	YES	Primary Tumor	875	0	875	0	low	1
967	<60	FEMALE	Infiltrating Ductal Carcinoma	Her2	Negative	Negative	Negative	Post	T2	N1	MX	II	YES	Close	LIVING	NO	No	YES	Primary Tumor	789	0	789	0	low	1
968	<60	FEMALE	Infiltrating Ductal Carcinoma	Basal	Negative	Negative	Negative	Post	T2	N0	MX	II	YES	Negative	LIVING	YES	No	YES	Primary Tumor	694	0	694	0	low	1
969	<60	FEMALE	Other	LumB	Positive	Positive	Negative	Pre	T2	N0	MX	II	YES	Negative	LIVING	YES	No	YES	Primary Tumor	911	0	911	0	high	1
970	>=60	FEMALE	Infiltrating Ductal Carcinoma	LumB	Positive	Positive	Negative	Post	T2	N0	MX	II	YES	Negative	LIVING	YES	No	YES	Primary Tumor	908	0	908	0	low	1
971	<60	FEMALE	Infiltrating Ductal Carcinoma	LumB	Positive	Negative	Equivocal	Post	T2	N0	M0	II	YES	Negative	LIVING	NO	No	YES	Primary Tumor	1229	0	1229	0	high	1
972	<60	FEMALE	Other	LumB	Positive	Negative	Negative	Post	T2	N1	MX	II	YES	Negative	LIVING	YES	No	YES	Primary Tumor	1251	0	1094	1	high	1
973	>=60	FEMALE	Infiltrating Ductal Carcinoma		Negative	Negative	Equivocal	Post	T2	N3	MX	III	YES	Negative	LIVING	YES	No	YES	Primary Tumor	1210	0	1014	1	high	1
974	<60	FEMALE	Infiltrating Ductal Carcinoma	LumA	Positive	Positive	Negative	Pre	T2	N0	MX	II	YES	Negative	LIVING	NO	No	YES	Primary Tumor	1611	0	1611	0	high	1
975	<60	FEMALE	Other	Basal	Negative	Negative	Negative	Pre	T2	N0	M0	II	YES	Negative	LIVING	YES	No	YES	Primary Tumor	907	0	907	0	high	1
976	>=60	FEMALE	Infiltrating Ductal Carcinoma	LumA	Positive	Positive	Negative	Post	T2	N1	M0	II	YES	Negative	LIVING	YES	No	YES	Primary Tumor	703	0	703	0	low	1
977	>=60	FEMALE	Infiltrating Ductal Carcinoma	LumA	Positive	Positive	Negative	Post	T2	N1	M0	II	YES	Close	LIVING	YES	No	YES	Primary Tumor	562	0	562	0	high	1
978	<60	FEMALE	Infiltrating Ductal Carcinoma	Normal	Negative	Negative	Equivocal	Post	T2	N0	M0	II	YES	Negative	LIVING	NO	No	YES	Primary Tumor	915	0	729	1	high	1
979	<60	FEMALE	Infiltrating Ductal Carcinoma	Basal	Negative	Negative	Negative	Post	T2	N3	M0	III	YES	Negative	DECEASED	NO	No	YES	Primary Tumor	239	1	207	1	high	1
980	<60	FEMALE	Infiltrating Ductal Carcinoma	LumA	Positive	Positive	Negative	Post	T2	N1	M0	II	YES	Negative	LIVING	YES	No	YES	Primary Tumor	575	0	575	0	high	1
981	>=60	FEMALE	Infiltrating Ductal Carcinoma	Basal	Negative	Negative	Negative	Post	T3	N1	MX	III	YES	Negative	LIVING	NO	No	NO	Primary Tumor	608	0	608	0	high	1
982	>=60	FEMALE	Infiltrating Ductal Carcinoma	LumB	Positive	Positive	Negative	Post	T3	N0	MX	II	YES	Negative	LIVING	NO	No	YES	Primary Tumor	187	0	187	0	low	1
983	>=60	MALE	Infiltrating Ductal Carcinoma	LumA	Positive	Positive	Equivocal		T1	N1	M0	II	YES	Negative	LIVING	NO	No	YES	Primary Tumor	424	0	424	0	low	1
984	<60	FEMALE	Infiltrating Ductal Carcinoma	LumA	Positive	Positive	Negative	Post	T1	N1	M0	II	YES	Negative	LIVING	YES	No	YES	Primary Tumor	320	0	320	0	low	1
985	<60	FEMALE	Infiltrating Ductal Carcinoma	LumA	Positive	Positive	Negative	Post	T1	N0	M0	I	YES	Negative	LIVING	NO	No	YES	Primary Tumor	439	0	439	0	high	1
986	<60	FEMALE	Infiltrating Lobular Carcinoma	Normal	Positive	Positive	Equivocal	Post	T2	N1	MX	II	YES	Negative	LIVING	NO	No	YES	Primary Tumor	1051	0	1051	0	high	1
987	<60	FEMALE	Infiltrating Ductal Carcinoma	Basal	Negative	Negative	Negative	Post	T1	N1	M0	II	YES	Negative	LIVING	YES	No	YES	Primary Tumor	607	0	607	0	low	1
988	<60	FEMALE	Infiltrating Ductal Carcinoma	Her2	Negative	Negative	Equivocal	Post	T1	N3	MX	III	YES	Negative	LIVING	YES	No	YES	Primary Tumor	1673	0	1673	0	low	1
989	<60	FEMALE	Infiltrating Ductal Carcinoma	LumA	Positive	Negative	Negative	Pre	T2	N1	MX	II	YES	Negative	LIVING	YES	No	YES	Primary Tumor	1604	0	1604	0	high	1
990	<60	FEMALE	Other	LumA	Positive	Positive	Negative	Pre	T3	N3	MX	III		Negative	LIVING	YES	No	YES	Primary Tumor	788	0	788	0	high	1
991	<60	FEMALE	Other	LumB	Positive	Positive	Negative	Post	T2	N0	MX	II	YES	Negative	LIVING	YES	No	YES	Primary Tumor	672	0	672	0	high	1
992	>=60	FEMALE	Infiltrating Lobular Carcinoma		Positive	Negative	Negative		T3	N0	MX	II	YES	Negative	LIVING	YES	No		Primary Tumor	1035	0	1035	0	high	1
993	>=60	FEMALE	Infiltrating Ductal Carcinoma		Negative	Negative	Negative	Post	T3	N1	M0	III	YES	Negative	LIVING	YES	No		Primary Tumor	532	0	532	0	low	1
994	>=60	FEMALE	Infiltrating Lobular Carcinoma		Positive	Positive	Negative	Post	T2	N0	MX	II	YES	Negative	LIVING		No		Primary Tumor	533	0	533	0	high	1
995	<60	FEMALE	Infiltrating Lobular Carcinoma		Positive	Positive	Positive		T3	N1	MX	III	YES	Negative	LIVING	YES	No		Primary Tumor	715	0	715	0	high	1
996	<60	FEMALE	Infiltrating Ductal Carcinoma		Positive	Positive	Positive		T1	N1	M0	II	YES		LIVING	NO	No		Primary Tumor	463	0	463	0	high	1
997	<60	MALE	Infiltrating Ductal Carcinoma		Positive	Negative	Negative		T2	N0	MX	II	YES	Negative	LIVING	NO	No		Primary Tumor	510	0	510	0	high	1
998	>=60	FEMALE	Infiltrating Ductal Carcinoma		Negative	Negative	Negative		T2	N0	M0	II	YES	Negative	LIVING	YES	No		Primary Tumor	760	0	760	0	high	1
999	>=60	FEMALE	Infiltrating Lobular Carcinoma		Positive	Positive	Negative		T2	N0	M0	II	YES	Negative	LIVING	YES	No		Primary Tumor	952	0	952	0	high	1
1000	<60	FEMALE	Infiltrating Ductal Carcinoma		Negative	Negative			T2	N1	M0	II	YES	Negative	LIVING	YES	No		Primary Tumor	1010	0	1010	0	low	1
1001	>=60	FEMALE	Infiltrating Ductal Carcinoma	LumA	Positive	Positive	Negative		T4	N0	MX	III	YES	Negative	LIVING	YES	Yes	YES	Primary Tumor	225	0	225	0	high	1
1002	<60	FEMALE	Infiltrating Ductal Carcinoma	Basal	Negative	Negative	Negative	Post	T3	N0	MX	II	YES	Negative	LIVING	YES	No	YES	Primary Tumor	3342	0	3342	0	low	1
1003	>=60	FEMALE	Infiltrating Ductal Carcinoma	LumA	Positive	Positive		Post	T1	N0	M0	I	YES	Negative	DECEASED	YES	No		Primary Tumor	1812	1	536	1	low	1
1004	<60	FEMALE	Infiltrating Ductal Carcinoma	LumA	Positive	Positive	Equivocal	Post	T2	N1	M0	II	YES	Negative	DECEASED	YES	No		Primary Tumor	6593	1	3014	1	high	1
1005	>=60	FEMALE	Infiltrating Ductal Carcinoma	Her2	Negative	Negative	Negative	Post	T2	N0	M0	II	YES	Negative	LIVING	YES	No		Primary Tumor	2406	0	2406	0	high	1
1006	<60	FEMALE	Infiltrating Ductal Carcinoma	LumA	Positive	Positive		Post	T1	N1	M0	II	YES	Negative	LIVING	YES	No		Primary Tumor	2535	0	2535	0	high	1
1007	<60	FEMALE	Infiltrating Ductal Carcinoma	Normal	Negative	Negative	Equivocal	Post	T1	N0	M0	I	YES	Negative	LIVING	NO	No		Primary Tumor	2282	0	2282	0	high	1
1008	<60	FEMALE	Infiltrating Ductal Carcinoma	Basal	Negative	Negative	Negative	Post	T1	N1	M0	II	YES	Negative	LIVING	YES	No		Primary Tumor	2155	0	2155	0	high	1
1009	<60	FEMALE	Infiltrating Ductal Carcinoma	Her2	Negative	Negative	Negative	Post	T1	N0	M0	I	YES	Negative	LIVING	NO	No		Primary Tumor	2193	0	2193	0	low	1
1010	<60	FEMALE	Infiltrating Ductal Carcinoma	LumA	Negative	Negative		Pre	T1	N0	M0	I	YES	Negative	LIVING	NO	No		Primary Tumor	2590	0	2590	0	high	1
1011	<60	FEMALE	Infiltrating Ductal Carcinoma	LumA	Positive	Negative	Negative	Post	T1	N0	M0	I	YES	Negative	LIVING	YES	No		Primary Tumor	2645	0	2645	0	high	1
1012	<60	FEMALE	Infiltrating Ductal Carcinoma	LumA	Positive	Positive	Negative	Peri	T1	N0	M0	I	YES	Negative	LIVING	YES	No		Primary Tumor	3519	0	3519	0	high	1
1013	<60	FEMALE	Infiltrating Ductal Carcinoma	LumA	Positive	Positive	Negative	Post	T2	N0	M0	II	YES	Negative	LIVING	YES	No		Primary Tumor	3226	0	3226	0	high	1
1014	<60	FEMALE	Infiltrating Ductal Carcinoma	LumA	Positive	Positive	Negative	Post	T2	N0	M0	II	YES	Negative	LIVING	NO	No		Primary Tumor	3091	0	3091	0	high	1
1015	<60	FEMALE	Infiltrating Lobular Carcinoma	LumB	Positive	Positive	Negative	Post	T1	N0	M0	I	YES	Negative	LIVING	YES	No		Primary Tumor	2596	0	2596	0	high	1
1016	>=60	FEMALE	Infiltrating Lobular Carcinoma		Negative	Positive	Equivocal	Post	T2	N0	M0	II	YES	Negative	LIVING	NO	No		Primary Tumor	3361	0	3361	0	high	1
1017	>=60	FEMALE	Infiltrating Lobular Carcinoma	LumA	Positive	Positive	Negative	Post	T2	N1	M0	II	YES	Negative	LIVING	YES	No		Primary Tumor	1162	0	1162	0	high	1
1018	<60	FEMALE	Infiltrating Lobular Carcinoma		Positive	Positive	Negative	Pre	T3	N1	M0	III	YES	Negative	LIVING	YES	No		Primary Tumor	1330	0	1330	0	high	1
1019	<60	FEMALE	Infiltrating Ductal Carcinoma		Negative	Negative		Post	T2	N0	M0	II	YES	Negative	LIVING	YES	No		Primary Tumor	2108	0	2108	0	high	1
1020	<60	FEMALE	Infiltrating Lobular Carcinoma		Positive	Positive	Negative	Post	T1	N2	M0	III	YES	Negative	LIVING	YES	No		Primary Tumor	2019	0	2019	0	high	1
1021	>=60	FEMALE	Infiltrating Lobular Carcinoma		Positive	Positive		Post	T3	N3	M0	III	YES	Negative	LIVING	YES	No		Primary Tumor	2191	0	2191	0	high	1
1022	>=60	FEMALE	Infiltrating Lobular Carcinoma		Positive	Positive		Post	T2	N1	M0	II	YES	Negative	LIVING	NO	No		Primary Tumor	412	0	412	0	high	1
1023	>=60	FEMALE	Infiltrating Lobular Carcinoma		Positive	Positive	Negative	Post	T2	N1	M0	II	YES	Negative	LIVING	NO	No		Primary Tumor	551	0	551	0	high	1
1024	<60	FEMALE	Infiltrating Lobular Carcinoma	Basal	Negative	Negative	Negative	Post	T2	N0	M0	II	YES	Negative	LIVING		No		Primary Tumor	79	0	79	0	high	1
1025	<60	FEMALE	Infiltrating Lobular Carcinoma		Positive	Positive	Negative	Pre	T2	N1	M0	II	YES	Negative	DECEASED	YES	No		Primary Tumor	1900	1	1552	1	high	1
1026	<60	FEMALE	Infiltrating Lobular Carcinoma		Positive	Positive	Positive	Post	T2	N1	M0	II	YES	Negative	LIVING	NO	No		Primary Tumor	360	0	360	0	high	1
1027	<60	FEMALE	Infiltrating Lobular Carcinoma		Positive	Positive	Positive	Post	T2	N0	M0	II	YES	Negative	LIVING	NO	No		Primary Tumor	352	0	352	0	high	1
1028	<60	FEMALE	Infiltrating Lobular Carcinoma		Positive	Positive	Negative		T2	N1	MX	II	YES	Negative	LIVING	YES	No		Primary Tumor	646	0	646	0	high	1
1029	>=60	FEMALE	Other		Positive	Negative	Negative		T3	N3	M0	III	YES	Negative	LIVING	NO	No		Primary Tumor	402	0	402	0	high	1
1030	<60	FEMALE	Infiltrating Ductal Carcinoma		Positive	Positive	Negative	Pre	T2	N3	M0	III	YES	Positive	LIVING	NO	No		Primary Tumor	216	0	216	0	high	1
1031	<60	FEMALE	Other		Positive	Positive	Negative	Post	T2	N1	M0	II	YES	Negative	LIVING	NO	No		Primary Tumor	404	0	404	0	high	1
1032	>=60	FEMALE	Infiltrating Ductal Carcinoma		Negative	Negative	Positive	Post	T1	N0	M0	I	YES	Negative	LIVING	NO	No		Primary Tumor	323	0	323	0	high	1
1033	>=60	FEMALE	Infiltrating Lobular Carcinoma		Positive	Positive	Equivocal	Post	T1	N0	MX	I	YES	Negative	LIVING	NO	No		Primary Tumor	759	0	759	0	low	1
1034	>=60	FEMALE	Infiltrating Ductal Carcinoma		Negative	Negative	Negative	Post	T1	N0	MX	I	YES	Negative	LIVING	YES	No		Primary Tumor	996	0	996	0	high	1
1035	<60	FEMALE	Infiltrating Ductal Carcinoma		Positive	Positive	Equivocal	Post	T2	N0	MX	II	YES	Negative	LIVING	NO	No		Primary Tumor	889	0	889	0	high	1
1036	>=60	FEMALE	Infiltrating Lobular Carcinoma		Positive	Positive	Equivocal	Post	T2	N0	MX	II	YES	Negative	LIVING	NO	No		Primary Tumor	762	0	762	0	high	1
1037	>=60	FEMALE	Infiltrating Lobular Carcinoma		Positive	Negative	Positive	Post	T2	N1	MX	II	YES	Negative	LIVING	YES	No		Primary Tumor	519	0	519	0	low	1
1038	>=60	FEMALE	Infiltrating Ductal Carcinoma		Positive	Positive	Equivocal	Post	T4	NX	M0	III	NO	Positive	LIVING	NO	No		Primary Tumor	466	0	258	1	low	1
1039	<60	FEMALE	Infiltrating Ductal Carcinoma		Positive	Positive	Equivocal	Post	T2	N0	M0	II	YES	Negative	LIVING	YES	No		Primary Tumor	447	0	447	0	high	1
1040	<60	FEMALE	Infiltrating Ductal Carcinoma		Negative	Negative	Negative	Pre	T1	N0	MX	I	YES	Negative	LIVING	YES	No		Primary Tumor	440	0	440	0	high	1
1041	<60	FEMALE	Infiltrating Ductal Carcinoma		Positive	Negative	Negative	Post	T2	N1	M0	II	YES	Negative	LIVING	YES	No		Primary Tumor	450	0	450	0	low	1
1042	>=60	FEMALE	Infiltrating Lobular Carcinoma		Positive	Positive	Equivocal	Post	T2	NX	MX	II	NO	Negative	LIVING	NO	Yes		Primary Tumor	677	0	677	0	high	1
1043	>=60	FEMALE	Infiltrating Ductal Carcinoma		Positive	Positive	Negative	Post	T2	N2	MX	III	YES	Negative	LIVING	NO	No		Primary Tumor	80	0			high	1
1044	<60	FEMALE	Infiltrating Ductal Carcinoma		Negative	Positive	Equivocal	Post	T2	N0	MX	II	YES	Negative	LIVING	YES	No		Primary Tumor	489	0	489	0	high	1
1045	>=60	FEMALE	Infiltrating Ductal Carcinoma		Negative	Negative	Negative	Post	T1	N0	MX	I	YES	Negative	LIVING	NO	No		Primary Tumor	477	0	477	0	high	1
1046	<60	FEMALE	Infiltrating Ductal Carcinoma		Positive	Positive	Equivocal	Post	T1	NX	M1	IV	NO	Positive	DECEASED	YES	No		Primary Tumor	227	1	192	1	high	1
1047	>=60	FEMALE	Infiltrating Ductal Carcinoma		Negative	Negative	Equivocal	Post	T1	N0	MX	I	YES	Negative	LIVING	NO	No		Primary Tumor	441	0	441	0	high	1
1048	<60	FEMALE	Infiltrating Ductal Carcinoma		Positive	Positive	Negative	Pre	T2	N1	MX	II	YES	Negative	LIVING	YES	No		Primary Tumor	594	0	594	0	low	1
1049	>=60	FEMALE	Infiltrating Ductal Carcinoma		Positive	Positive	Positive	Post	T2	N1	M0	II	YES	Negative	LIVING	NO	No		Primary Tumor	376	0	376	0	high	1
1050	>=60	FEMALE	Infiltrating Ductal Carcinoma		Positive	Negative	Negative	Post	T2	N0	MX	II	YES	Negative	LIVING	YES	No		Primary Tumor	596	0	596	0	low	1
1051	>=60	FEMALE	Infiltrating Lobular Carcinoma		Positive	Positive	Positive	Post	T3	N3	MX	III	YES	Negative	LIVING	YES	No		Primary Tumor	532	0	532	0	high	1
1052	>=60	FEMALE	Infiltrating Lobular Carcinoma		Positive	Positive		Post	T3	N1	MX	III	YES	Positive	LIVING	YES	No		Primary Tumor	849	0	681	1	high	1
1053	<60	FEMALE	Infiltrating Lobular Carcinoma		Positive	Positive	Negative		T2	N1	M0	II	YES	Negative	LIVING	YES	No		Primary Tumor	681	0	681	0	high	1
1054	<60	FEMALE	Infiltrating Lobular Carcinoma		Positive	Positive	Negative		T2	N1	MX	II	YES	Negative	LIVING		No		Primary Tumor	64	0	64	0	high	1
1055	>=60	FEMALE	Infiltrating Ductal Carcinoma		Negative	Negative		Post	T2	N0	MX	II	YES	Negative	DECEASED	NO	No		Primary Tumor	1104	1	1104	0	high	1
1056	>=60	FEMALE	Infiltrating Ductal Carcinoma		Negative	Negative		Post	T2	N0	MX	II	YES	Negative	LIVING	YES	No		Primary Tumor	1780	0	1780	0	low	1
1057	<60	FEMALE	Infiltrating Ductal Carcinoma		Positive	Positive		Pre	T3	N0	MX	II	YES		LIVING	YES	No		Primary Tumor	973	0	973	0	low	1
1058	>=60	FEMALE	Infiltrating Lobular Carcinoma		Positive	Positive		Post	T2	N0	MX	II	YES	Negative	LIVING	NO	No		Primary Tumor	1783	0	1783	0	high	1
1059	>=60	FEMALE	Infiltrating Ductal Carcinoma		Positive	Positive		Post	T1	N1	MX	II	YES	Negative	LIVING	YES	No		Primary Tumor	1219	0	1219	0	high	1
1060	<60	FEMALE	Infiltrating Ductal Carcinoma		Positive	Positive		Pre	T2	N3	MX	III	YES	Negative	LIVING	YES	No		Primary Tumor	1062	0	1062	0	high	1
1061	<60	FEMALE	Infiltrating Ductal Carcinoma		Negative	Negative		Pre	T1	N1	MX	II	YES	Negative	LIVING	YES	No		Primary Tumor	1106	0	1106	0	low	1
1062	<60	FEMALE	Infiltrating Ductal Carcinoma		Positive	Positive		Pre	T1	N0	MX	I	YES	Negative	LIVING	NO	No		Primary Tumor	878	0	878	0	high	1
1063	<60	FEMALE	Infiltrating Ductal Carcinoma		Positive	Negative		Post	T1	N1	MX	II	YES	Positive	LIVING	YES	No		Primary Tumor	752	0	752	0	high	1
1064	<60	FEMALE	Infiltrating Ductal Carcinoma		Positive	Negative		Post	T1	N0	MX	I	YES	Negative	LIVING	NO	No		Primary Tumor	679	0	679	0	low	1
1065	>=60	FEMALE	Infiltrating Ductal Carcinoma		Positive	Negative		Post	T2	N1	MX	II	YES	Negative	LIVING	YES	No		Primary Tumor	620	0	620	0	low	1
1066	>=60	FEMALE	Other		Positive	Positive		Post	T1	N1	MX	I	YES	Negative	LIVING	YES	No		Primary Tumor	812	0	812	0	high	1
1067	<60	FEMALE	Infiltrating Ductal Carcinoma		Negative	Negative			T1	N1	MX	II	YES	Negative	LIVING	YES	No		Primary Tumor	714	0	714	0	low	1
1068	>=60	FEMALE	Infiltrating Lobular Carcinoma		Positive	Positive		Post	T1	N0	MX	I	YES	Negative	LIVING	YES	No		Primary Tumor	1996	0	1996	0	high	1
1069	>=60	FEMALE	Infiltrating Lobular Carcinoma		Positive	Positive	Equivocal	Post	T2	N0	MX	II	YES	Negative	DECEASED	NO	No		Primary Tumor	1275	1	1275	0	high	1
1070	>=60	FEMALE	Infiltrating Ductal Carcinoma		Positive	Positive		Post	T1	N0	MX	I	YES	Negative	LIVING	YES	No		Primary Tumor	1301	0	1301	0	high	1
1071	<60	FEMALE	Infiltrating Lobular Carcinoma		Positive	Negative		Post	T3	N3	MX	III	YES	Negative	LIVING	YES	No		Primary Tumor	792	0	792	0	high	1
1072	<60	FEMALE	Infiltrating Ductal Carcinoma		Positive	Positive		Pre	T2	N1	MX	II	YES	Negative	LIVING	YES	No		Primary Tumor	528	0	528	0	high	1
1073	>=60	FEMALE	Infiltrating Ductal Carcinoma		Negative	Negative			T2	N0	MX	II	YES	Negative	LIVING	NO	No		Primary Tumor	428	0	428	0	low	1
1074	<60	FEMALE	Infiltrating Ductal Carcinoma		Negative	Negative	Negative		T1	N0	MX	I	YES	Negative	LIVING	YES	No		Primary Tumor	858	0	858	0	high	1
1075	<60	FEMALE	Infiltrating Lobular Carcinoma		Positive	Positive		Pre	T2	N0	MX	II	YES	Positive	LIVING	NO	No		Primary Tumor	600	0	600	0	high	1
1076	<60	FEMALE	Infiltrating Ductal Carcinoma		Positive	Positive	Negative		T1	N0	MX	I	YES	Negative	LIVING	NO	No		Primary Tumor	1220	0	1220	0	high	1
1077	>=60	FEMALE	Other		Negative	Negative		Post	T3	N0	M0	II	YES		LIVING	NO	No		Primary Tumor	271	0	271	0	high	1
1078	>=60	FEMALE	Infiltrating Lobular Carcinoma		Positive	Positive	Positive	Post	T2	N2	M0	III	YES		DECEASED	YES	No		Primary Tumor	1430	1	1430	0	high	1
1079	>=60	FEMALE	Infiltrating Lobular Carcinoma		Positive	Negative	Positive	Post	T2	N0	M0	II	YES	Negative	LIVING	YES	No		Primary Tumor	1953	0	1953	0	high	1
1080	<60	FEMALE	Infiltrating Lobular Carcinoma		Positive	Positive	Negative	Pre	T2	N0	M0	II	YES		LIVING	YES	No		Primary Tumor	2645	0	2645	0	high	1
1081	<60	FEMALE	Other						T4	N0	M0	III	NO		LIVING	NO	No		Primary Tumor					low	1
1082	<60	FEMALE	Infiltrating Ductal Carcinoma					Pre	T4	N1	M1	IV	YES		LIVING	NO	No		Primary Tumor	5	0			low	1
1083	<60	FEMALE	Infiltrating Ductal Carcinoma					Pre	T3	N0	M0	II	NO		LIVING	NO	No		Primary Tumor	8	0	8	0	high	1
1084	<60	FEMALE	Infiltrating Ductal Carcinoma					Pre	T4	N2	M0	III			LIVING	NO	No		Primary Tumor	302	0	302	0	low	1
1085	>=60	FEMALE	Infiltrating Ductal Carcinoma		Positive	Positive	Equivocal	Post	T2	N0	M0	II	YES	Negative	LIVING	NO	No		Primary Tumor	572	0	572	0	low	1
1086	>=60	FEMALE	Other		Positive	Positive	Negative	Post	T2	N1	M0	II	YES	Negative	LIVING	YES	No		Primary Tumor	562	0	562	0	high	1
1087	<60	FEMALE	Infiltrating Ductal Carcinoma		Positive	Positive	Equivocal		T3	N3	MX	III	YES	Negative	LIVING	YES	No		Primary Tumor	641	0	641	0	high	1
1088	>=60	FEMALE	Infiltrating Ductal Carcinoma		Positive	Positive	Equivocal	Post	T2	N1	M0	II	YES	Negative	LIVING	NO	No		Primary Tumor	629	0	629	0	low	1
1089	>=60	FEMALE	Infiltrating Ductal Carcinoma		Negative	Negative	Negative	Post	T2	N0	M0	II	YES	Negative	LIVING	NO	No		Primary Tumor	586	0	586	0	low	1
1090	>=60	FEMALE	Infiltrating Ductal Carcinoma		Positive	Positive	Equivocal	Post	T2	N0	M0	II	YES	Negative	LIVING	YES	No		Primary Tumor	421	0	421	0	low	1
1091	>=60	FEMALE	Infiltrating Ductal Carcinoma		Positive	Negative	Negative	Post	T3	N1	MX	III	YES	Negative	LIVING	NO	No		Primary Tumor	574	0	574	0	high	1
1092	<60	FEMALE	Infiltrating Ductal Carcinoma		Positive	Positive	Positive	Post	T1	N0	M0	I	YES	Negative	LIVING	YES	No		Primary Tumor	529	0	529	0	high	1
1093	<60	FEMALE	Infiltrating Ductal Carcinoma		Negative	Negative	Negative	Post	T2	N1	M0	II	YES	Negative	LIVING	YES	No		Primary Tumor	525	0	525	0	low	1
1094	>=60	FEMALE	Infiltrating Ductal Carcinoma		Positive	Positive	Equivocal	Post	T2	N1	M0	II	YES	Negative	LIVING	YES	No		Primary Tumor	424	0	424	0	high	1
1095	>=60	FEMALE	Infiltrating Ductal Carcinoma		Positive	Positive	Positive	Post	T2	N0	MX	II			LIVING	NO	No		Primary Tumor	518	0	518	0	high	1
1096	>=60	FEMALE	Infiltrating Ductal Carcinoma		Negative	Negative	Positive	Post	T4	N3	M1	IV	NO	Positive	DECEASED	NO	No		Primary Tumor	116	1	116	0	low	1
1097	>=60	FEMALE	Infiltrating Ductal Carcinoma		Positive	Positive		Post	T1	N2	M0	III	YES	Positive	LIVING	YES	No		Primary Tumor	2033	0	2033	0	high	1
1098	>=60	FEMALE	Infiltrating Lobular Carcinoma		Positive	Positive	Negative	Post	T2	N0	MX	II	YES	Negative	LIVING	NO	No		Primary Tumor	347	0	347	0	high	1
1099	<60	FEMALE	Infiltrating Ductal Carcinoma		Positive	Positive		Post	T2	N1	MX	II	YES	Negative	LIVING	NO	No		Primary Tumor	1611	0	1611	0	low	1
1100	>=60	FEMALE	Infiltrating Lobular Carcinoma		Positive	Positive	Negative	Post	T1	N0	MX	I	YES	Negative	LIVING	YES	No		Primary Tumor	883	0	883	0	high	1
1101	<60	FEMALE	Infiltrating Lobular Carcinoma		Positive	Positive	Negative	Post	T1	N2	MX	III	YES	Negative	LIVING	YES	No		Primary Tumor	467	0	467	0	high	1
1102	>=60	FEMALE	Infiltrating Lobular Carcinoma		Positive	Positive	Negative	Post	T3	N0	MX	II	YES	Negative	LIVING	YES	No		Primary Tumor	488	0	488	0	low	1
1103	>=60	FEMALE	Infiltrating Lobular Carcinoma		Positive	Positive	Negative	Post	T3	N1	MX	III	YES	Positive	LIVING	NO	No		Primary Tumor	3287	0	3287	1	high	1
1104	<60	FEMALE	Infiltrating Lobular Carcinoma		Positive	Positive	Negative	Pre	T1	N0	M0	I	YES	Negative	LIVING	NO	No		Primary Tumor	3256	0	3256	0	high	1
