# Supplementary material for: Cysteine conjugate beta-lyase 2 (CCBL2) expression as a prognostic marker of survival in breast cancer patients
Source: PLoS One. 2022 Jun 30;17(6):e0269998. doi: 10.1371/journal.pone.0269998 (PMC9246202; doi:10.1371/journal.pone.0269998)
Supplement: S2 File — (ZIP) [file pone.0269998.s004.zip]

Archive with 12 entries (9 files):
- 20210719/
- 20210719/20210719 CT value.XLS
- 20210719/ct.emf
- 20210719/melting.emf
- 20210726/
- 20210726/ct pic.emf
- 20210726/CT.XLS
- 20210726/melting.emf
- 20210727/
- 20210727/CT.emf
- 20210727/CT.XLS
- 20210727/MELTING.emf
