# Supplementary material for: Cysteine conjugate beta-lyase 2 (CCBL2) expression as a prognostic marker of survival in breast cancer patients
Source: PLoS One. 2022 Jun 30;17(6):e0269998. doi: 10.1371/journal.pone.0269998 (PMC9246202; doi:10.1371/journal.pone.0269998)
Supplement: S2 File — (ZIP) [file pone.0269998.s004.zip › 20210719/20210719 CT value.XLS]

## Sheet: Sheet1
Pos	Name	Ct SYBR	Amount SYBR	Target SYBR
C4	T-10A	24.06	-
C5	T-10A	23.65	-
C6	T-10A	23.61	-
C7	C-10A	21.69	-
C8	C-10A	21.81	-
C9	C-10A	21.99	-
D4	T-7	23.02	-
D5	T-7	23.01	-
D6	T-7	23.05	-
D7	C-7	22.62	-
D8	C-7	22.98	-
D9	C-7	22.95	-
E4	T-231	19.6	-
E5	T-231	19.85	-
E6	T-231	19.91	-
E7	C-231	20.91	-
E8	C-231	21.06	-
E9	C-231	21.24	-
Analysis Parameters
Type of Application	Quantification
Dye(s)	SYBR
Inverted Data	OFF
Threshold setting	Noiseband
Threshold level	170
Baseline setting	Automatic
Baseline range (from cycle no. ... to)	n/a
Drift Correction	OFF
