# Supplementary material for: Cysteine conjugate beta-lyase 2 (CCBL2) expression as a prognostic marker of survival in breast cancer patients
Source: PLoS One. 2022 Jun 30;17(6):e0269998. doi: 10.1371/journal.pone.0269998 (PMC9246202; doi:10.1371/journal.pone.0269998)
Supplement: S2 File — (ZIP) [file pone.0269998.s004.zip › 20210727/CT.XLS]

## Sheet: Sheet1
Pos	Name	Ct SYBR	Amount SYBR	Target SYBR
C4	T-10A	24.43	-
C5	T-10A	24.76	-
C6	T-10A	25.08	-
C7	C-10A	24.24	-
C8	C-10A	24.27	-
C9	C-10A	24.23	-
D4	T-7	22.34	-
D5	T-7	22.34	-
D6	T-7	22.6	-
D7	C-7	23.44	-
D8	C-7	23.58	-
D9	C-7	23.67	-
E4	T-231	20.14	-
E5	T-231	19.94	-
E6	T-231	19.92	-
E7	C-231	21.68	-
E8	C-231	21.88	-
E9	C-231	21.65	-
Analysis Parameters
Type of Application	Quantification
Dye(s)	SYBR
Inverted Data	OFF
Threshold setting	Noiseband
Threshold level	247
Baseline setting	Automatic
Baseline range (from cycle no. ... to)	n/a
Drift Correction	OFF
