# Supplementary material for: Cysteine conjugate beta-lyase 2 (CCBL2) expression as a prognostic marker of survival in breast cancer patients
Source: PLoS One. 2022 Jun 30;17(6):e0269998. doi: 10.1371/journal.pone.0269998 (PMC9246202; doi:10.1371/journal.pone.0269998)
Supplement: S3 File — (ZIP) [file pone.0269998.s005.zip]

Archive with 1 entries (1 files):
- S3_File
