# Supplementary material for: Cysteine conjugate beta-lyase 2 (CCBL2) expression as a prognostic marker of survival in breast cancer patients
Source: PLoS One. 2022 Jun 30;17(6):e0269998. doi: 10.1371/journal.pone.0269998 (PMC9246202; doi:10.1371/journal.pone.0269998)
Supplement: S3 File — (ZIP) [file pone.0269998.s005.zip › S3_File]

!Series_title	"Breast Cancer Gene Expression Analysis"
!Series_geo_accession	"GSE42568"
!Series_status	"Public on May 26 2013"
!Series_submission_date	"Nov 27 2012"
!Series_last_update_date	"Mar 25 2019"
!Series_pubmed_id	"23740839"
!Series_summary	"Analysis of 104 breast cancer biopsies (removed prior to any treatment with tamoxifen or chemotherapeutic agents) from patients aged between 31 years and 89 years at the time of diagnosis (mean age = 58 years). Twenty were less than 50 years and seventy-seven women were 50 years, or older, at diagnosis. The size of the tumours ranged between 0.6 cm and 8.0 cm (mean = 2.79 cm). Eighteen tumours were T1 (<2 cm) in maximal dimension; 83 were T2 (2–5 cm) and 3 tumours were T3 (>5 cm). Eighty-two were invasive ductal carcinoma, 17 were invasive lobular and five were tumours of special type (two tubular and three mucinous). Eleven tumours were grade 1; 40 were grade 2; and 53 were grade 3. Sixty-seven tumours were oestrogen receptor (ER) positive and 34 were ER negative (ER status was determined by Enzyme Immuno-Assay (EIA); a positive result was defined as more than 200 fmol/g protein). ER status was not available for 3 patients. Forty-five tumours had no axillary metastases and 59 tumours had metastasised to axillary lymph nodes. Sixty-nine women were treated with post-operative tamoxifen; 26 did not receive tamoxifen. Fifty patients were treated with adjuvant systemic chemotherapy (CMF +/− adriamycin); 45 patients did not receive chemotherapy. Details regarding tamoxifen and systemic chemotherapy were not available for 9 patients. Maximal follow-up was 3,026 days with a mean follow-up of 1,887 days."
!Series_summary	"17 normal breast tissues were also assayed."
!Series_overall_design	"Gene expression profiling of 104 breast cancer and 17 normal breast biopsies."
!Series_type	"Expression profiling by array"
!Series_contributor	"Colin,,Clarke"
!Series_contributor	"Stephen,F,Madden"
!Series_contributor	"Padraig,,Doolan"
!Series_contributor	"Helena,,Joyce"
!Series_contributor	"Sinead,,Aherne"
!Series_contributor	"Lorraine,,O' Driscoll"
!Series_contributor	"William,M,Gallagher"
!Series_contributor	"Bryan,,Hennesy"
!Series_contributor	"Michael,,Moriarty"
!Series_contributor	"John,,Crown"
!Series_contributor	"Susan,,Kennedy"
!Series_contributor	"Martin,,Clynes"
!Series_sample_id	"GSM1045191 GSM1045192 GSM1045193 GSM1045194 GSM1045195 GSM1045196 GSM1045197 GSM1045198 GSM1045199 GSM1045200 GSM1045201 GSM1045202 GSM1045203 GSM1045204 GSM1045205 GSM1045206 GSM1045207 GSM1045208 GSM1045209 GSM1045210 GSM1045211 GSM1045212 GSM1045213 GSM1045214 GSM1045215 GSM1045216 GSM1045217 GSM1045218 GSM1045219 GSM1045220 GSM1045221 GSM1045222 GSM1045223 GSM1045224 GSM1045225 GSM1045226 GSM1045227 GSM1045228 GSM1045229 GSM1045230 GSM1045231 GSM1045232 GSM1045233 GSM1045234 GSM1045235 GSM1045236 GSM1045237 GSM1045238 GSM1045239 GSM1045240 GSM1045241 GSM1045242 GSM1045243 GSM1045244 GSM1045245 GSM1045246 GSM1045247 GSM1045248 GSM1045249 GSM1045250 GSM1045251 GSM1045252 GSM1045253 GSM1045254 GSM1045255 GSM1045256 GSM1045257 GSM1045258 GSM1045259 GSM1045260 GSM1045261 GSM1045262 GSM1045263 GSM1045264 GSM1045265 GSM1045266 GSM1045267 GSM1045268 GSM1045269 GSM1045270 GSM1045271 GSM1045272 GSM1045273 GSM1045274 GSM1045275 GSM1045276 GSM1045277 GSM1045278 GSM1045279 GSM1045280 GSM1045281 GSM1045282 GSM1045283 GSM1045284 GSM1045285 GSM1045286 GSM1045287 GSM1045288 GSM1045289 GSM1045290 GSM1045291 GSM1045292 GSM1045293 GSM1045294 GSM1045295 GSM1045296 GSM1045297 GSM1045298 GSM1045299 GSM1045300 GSM1045301 GSM1045302 GSM1045303 GSM1045304 GSM1045305 GSM1045306 GSM1045307 GSM1045308 GSM1045309 GSM1045310 GSM1045311 "
!Series_contact_name	"Colin ,,Clarke"
!Series_contact_email	"colin.clarke@dcu.ie"
!Series_contact_department	"NICB"
!Series_contact_institute	"Dublin City University"
!Series_contact_address	"Collin's Av."
!Series_contact_city	"Dublin"
!Series_contact_zip/postal_code	"Dublin 9"
!Series_contact_country	"Ireland"
!Series_supplementary_file	"ftp://ftp.ncbi.nlm.nih.gov/geo/series/GSE42nnn/GSE42568/suppl/GSE42568_RAW.tar"
!Series_platform_id	"GPL570"
!Series_platform_taxid	"9606"
!Series_sample_taxid	"9606"
!Series_relation	"BioProject: https://www.ncbi.nlm.nih.gov/bioproject/PRJNA182286"

!Sample_title	"Normal breast, N1_15_12_04"	"Normal breast, N4_14_12_04"	"Normal breast, N5_15_12_04"	"Normal breast, N6_14_12_04"	"Normal breast, P1_15_12_04"	"Normal breast, P10_26_1_05"	"Normal breast, P11_25_1_05"	"Normal breast, P12_25_1_05"	"Normal breast, P13_25_1_05"	"Normal breast, P14_25_1_05"	"Normal breast, P18_25_1_05"	"Normal breast, P21_25_1_05"	"Normal breast, P3_22_12_04"	"Normal breast, P4_14_12_04"	"Normal breast, P5_21_12_04"	"Normal breast, P8_25_1_05"	"Normal breast, P9_25_1_05"	"Breast cancer, S1_21_12_04"	"Breast cancer, S10_22_12_04"	"Breast cancer, S11_14_12_04"	"Breast cancer, S14_21_12_04"	"Breast cancer, S15_15_12_04"	"Breast cancer, S16_20_12_04"	"Breast cancer, S18_22_12_04"	"Breast cancer, S2_15_12_04"	"Breast cancer, S20_14_12_04"	"Breast cancer, S22_9_12_04"	"Breast cancer, S25_10_12_04"	"Breast cancer, S26_10_12_04"	"Breast cancer, S28_7_12_04"	"Breast cancer, S29_10_12_04"	"Breast cancer, S3_20_12_04"	"Breast cancer, S30_14_12_04"	"Breast cancer, S31_3_12_04"	"Breast cancer, S32_3_12_04"	"Breast cancer, S33_3_12_04"	"Breast cancer, S35_8_12_04"	"Breast cancer, S36_20_12_04"	"Breast cancer, S37_8_12_04"	"Breast cancer, S38_10_12_04"	"Breast cancer, S5_15_12_04"	"Breast cancer, S6_20_12_04"	"Breast cancer, S7_14_12_04"	"Breast cancer, T1_14_12_04"	"Breast cancer, T10_8_12_04"	"Breast cancer, T101A_9_12_04"	"Breast cancer, T103_9_12_04"	"Breast cancer, T104_9_12_04"	"Breast cancer, T105B"	"Breast cancer, T106_21_12_04"	"Breast cancer, T107_7_12_04"	"Breast cancer, T108_21_12_04"	"Breast cancer, T109_21_12_04"	"Breast cancer, T11_21_12_04"	"Breast cancer, T111_14_12_04"	"Breast cancer, T112_3_12_04"	"Breast cancer, T113_22_12_04"	"Breast cancer, T114_7_12_04"	"Breast cancer, T115_15_12_04"	"Breast cancer, T119_8_12_04"	"Breast cancer, T12_22_12_04"	"Breast cancer, T120_10_12_04"	"Breast cancer, T122_9_12_04"	"Breast cancer, T123_14_12_04"	"Breast cancer, T124_25_1_05"	"Breast cancer, T125_21_12_04"	"Breast cancer, T127_8_12_04"	"Breast cancer, T128_22_12_04"	"Breast cancer, T129_20_12_04"	"Breast cancer, T13_9_12_04"	"Breast cancer, T130_8_12_04"	"Breast cancer, T131_22_12_04"	"Breast cancer, T132"	"Breast cancer, T134_7_12_04"	"Breast cancer, T14_21_12_04"	"Breast cancer, T18_22_12_04"	"Breast cancer, T2_7_12_04"	"Breast cancer, T20_20_12_04"	"Breast cancer, T21_21_12_04"	"Breast cancer, T22_10_12_04"	"Breast cancer, T23_9_12_04"	"Breast cancer, T24_10_12_04"	"Breast cancer, T29_14_12_04"	"Breast cancer, T30_8_12_04"	"Breast cancer, T32_3_12_04"	"Breast cancer, T33_3_12_04"	"Breast cancer, T34_20_12_04"	"Breast cancer, T35_3_12_04"	"Breast cancer, T36_15_12_04"	"Breast cancer, T38_25_1_05"	"Breast cancer, T39_14_12_04"	"Breast cancer, T40_9_12_04"	"Breast cancer, T41_20_12_04"	"Breast cancer, T43_9_12_04"	"Breast cancer, T45_7_12_04"	"Breast cancer, T47_20_12_04"	"Breast cancer, T49_10_12_04"	"Breast cancer, T5_10_12_04"	"Breast cancer, T51_7_12_04"	"Breast cancer, T52_15_12_04"	"Breast cancer, T56_15_12_04"	"Breast cancer, T62_26_1_05"	"Breast cancer, T63_22_12_04"	"Breast cancer, T65_20_12_04"	"Breast cancer, T66_25_1_05"	"Breast cancer, T67_7_12_04"	"Breast cancer, T69_15_12_04"	"Breast cancer, T70_21_12_04"	"Breast cancer, T71_14_12_04"	"Breast cancer, T72_14_12_04"	"Breast cancer, T73_15_12_04"	"Breast cancer, T75"	"Breast cancer, T80_14_12_04"	"Breast cancer, T81_10_12_04"	"Breast cancer, T82_15_12_04"	"Breast cancer, T83_8_12_04"	"Breast cancer, T94_9_12_04"	"Breast cancer, T97_3_12_04"	"Breast cancer, T98_22_12_04"	"Breast cancer, T99_20_12_04"	"Breast cancer, T9A_9_12_04"
!Sample_geo_accession	"GSM1045191"	"GSM1045192"	"GSM1045193"	"GSM1045194"	"GSM1045195"	"GSM1045196"	"GSM1045197"	"GSM1045198"	"GSM1045199"	"GSM1045200"	"GSM1045201"	"GSM1045202"	"GSM1045203"	"GSM1045204"	"GSM1045205"	"GSM1045206"	"GSM1045207"	"GSM1045208"	"GSM1045209"	"GSM1045210"	"GSM1045211"	"GSM1045212"	"GSM1045213"	"GSM1045214"	"GSM1045215"	"GSM1045216"	"GSM1045217"	"GSM1045218"	"GSM1045219"	"GSM1045220"	"GSM1045221"	"GSM1045222"	"GSM1045223"	"GSM1045224"	"GSM1045225"	"GSM1045226"	"GSM1045227"	"GSM1045228"	"GSM1045229"	"GSM1045230"	"GSM1045231"	"GSM1045232"	"GSM1045233"	"GSM1045234"	"GSM1045235"	"GSM1045236"	"GSM1045237"	"GSM1045238"	"GSM1045239"	"GSM1045240"	"GSM1045241"	"GSM1045242"	"GSM1045243"	"GSM1045244"	"GSM1045245"	"GSM1045246"	"GSM1045247"	"GSM1045248"	"GSM1045249"	"GSM1045250"	"GSM1045251"	"GSM1045252"	"GSM1045253"	"GSM1045254"	"GSM1045255"	"GSM1045256"	"GSM1045257"	"GSM1045258"	"GSM1045259"	"GSM1045260"	"GSM1045261"	"GSM1045262"	"GSM1045263"	"GSM1045264"	"GSM1045265"	"GSM1045266"	"GSM1045267"	"GSM1045268"	"GSM1045269"	"GSM1045270"	"GSM1045271"	"GSM1045272"	"GSM1045273"	"GSM1045274"	"GSM1045275"	"GSM1045276"	"GSM1045277"	"GSM1045278"	"GSM1045279"	"GSM1045280"	"GSM1045281"	"GSM1045282"	"GSM1045283"	"GSM1045284"	"GSM1045285"	"GSM1045286"	"GSM1045287"	"GSM1045288"	"GSM1045289"	"GSM1045290"	"GSM1045291"	"GSM1045292"	"GSM1045293"	"GSM1045294"	"GSM1045295"	"GSM1045296"	"GSM1045297"	"GSM1045298"	"GSM1045299"	"GSM1045300"	"GSM1045301"	"GSM1045302"	"GSM1045303"	"GSM1045304"	"GSM1045305"	"GSM1045306"	"GSM1045307"	"GSM1045308"	"GSM1045309"	"GSM1045310"	"GSM1045311"
!Sample_status	"Public on May 26 2013"	"Public on May 26 2013"	"Public on May 26 2013"	"Public on May 26 2013"	"Public on May 26 2013"	"Public on May 26 2013"	"Public on May 26 2013"	"Public on May 26 2013"	"Public on May 26 2013"	"Public on May 26 2013"	"Public on May 26 2013"	"Public on May 26 2013"	"Public on May 26 2013"	"Public on May 26 2013"	"Public on May 26 2013"	"Public on May 26 2013"	"Public on May 26 2013"	"Public on May 26 2013"	"Public on May 26 2013"	"Public on May 26 2013"	"Public on May 26 2013"	"Public on May 26 2013"	"Public on May 26 2013"	"Public on May 26 2013"	"Public on May 26 2013"	"Public on May 26 2013"	"Public on May 26 2013"	"Public on May 26 2013"	"Public on May 26 2013"	"Public on May 26 2013"	"Public on May 26 2013"	"Public on May 26 2013"	"Public on May 26 2013"	"Public on May 26 2013"	"Public on May 26 2013"	"Public on May 26 2013"	"Public on May 26 2013"	"Public on May 26 2013"	"Public on May 26 2013"	"Public on May 26 2013"	"Public on May 26 2013"	"Public on May 26 2013"	"Public on May 26 2013"	"Public on May 26 2013"	"Public on May 26 2013"	"Public on May 26 2013"	"Public on May 26 2013"	"Public on May 26 2013"	"Public on May 26 2013"	"Public on May 26 2013"	"Public on May 26 2013"	"Public on May 26 2013"	"Public on May 26 2013"	"Public on May 26 2013"	"Public on May 26 2013"	"Public on May 26 2013"	"Public on May 26 2013"	"Public on May 26 2013"	"Public on May 26 2013"	"Public on May 26 2013"	"Public on May 26 2013"	"Public on May 26 2013"	"Public on May 26 2013"	"Public on May 26 2013"	"Public on May 26 2013"	"Public on May 26 2013"	"Public on May 26 2013"	"Public on May 26 2013"	"Public on May 26 2013"	"Public on May 26 2013"	"Public on May 26 2013"	"Public on May 26 2013"	"Public on May 26 2013"	"Public on May 26 2013"	"Public on May 26 2013"	"Public on May 26 2013"	"Public on May 26 2013"	"Public on May 26 2013"	"Public on May 26 2013"	"Public on May 26 2013"	"Public on May 26 2013"	"Public on May 26 2013"	"Public on May 26 2013"	"Public on May 26 2013"	"Public on May 26 2013"	"Public on May 26 2013"	"Public on May 26 2013"	"Public on May 26 2013"	"Public on May 26 2013"	"Public on May 26 2013"	"Public on May 26 2013"	"Public on May 26 2013"	"Public on May 26 2013"	"Public on May 26 2013"	"Public on May 26 2013"	"Public on May 26 2013"	"Public on May 26 2013"	"Public on May 26 2013"	"Public on May 26 2013"	"Public on May 26 2013"	"Public on May 26 2013"	"Public on May 26 2013"	"Public on May 26 2013"	"Public on May 26 2013"	"Public on May 26 2013"	"Public on May 26 2013"	"Public on May 26 2013"	"Public on May 26 2013"	"Public on May 26 2013"	"Public on May 26 2013"	"Public on May 26 2013"	"Public on May 26 2013"	"Public on May 26 2013"	"Public on May 26 2013"	"Public on May 26 2013"	"Public on May 26 2013"	"Public on May 26 2013"	"Public on May 26 2013"	"Public on May 26 2013"	"Public on May 26 2013"	"Public on May 26 2013"
!Sample_submission_date	"Nov 27 2012"	"Nov 27 2012"	"Nov 27 2012"	"Nov 27 2012"	"Nov 27 2012"	"Nov 27 2012"	"Nov 27 2012"	"Nov 27 2012"	"Nov 27 2012"	"Nov 27 2012"	"Nov 27 2012"	"Nov 27 2012"	"Nov 27 2012"	"Nov 27 2012"	"Nov 27 2012"	"Nov 27 2012"	"Nov 27 2012"	"Nov 27 2012"	"Nov 27 2012"	"Nov 27 2012"	"Nov 27 2012"	"Nov 27 2012"	"Nov 27 2012"	"Nov 27 2012"	"Nov 27 2012"	"Nov 27 2012"	"Nov 27 2012"	"Nov 27 2012"	"Nov 27 2012"	"Nov 27 2012"	"Nov 27 2012"	"Nov 27 2012"	"Nov 27 2012"	"Nov 27 2012"	"Nov 27 2012"	"Nov 27 2012"	"Nov 27 2012"	"Nov 27 2012"	"Nov 27 2012"	"Nov 27 2012"	"Nov 27 2012"	"Nov 27 2012"	"Nov 27 2012"	"Nov 27 2012"	"Nov 27 2012"	"Nov 27 2012"	"Nov 27 2012"	"Nov 27 2012"	"Nov 27 2012"	"Nov 27 2012"	"Nov 27 2012"	"Nov 27 2012"	"Nov 27 2012"	"Nov 27 2012"	"Nov 27 2012"	"Nov 27 2012"	"Nov 27 2012"	"Nov 27 2012"	"Nov 27 2012"	"Nov 27 2012"	"Nov 27 2012"	"Nov 27 2012"	"Nov 27 2012"	"Nov 27 2012"	"Nov 27 2012"	"Nov 27 2012"	"Nov 27 2012"	"Nov 27 2012"	"Nov 27 2012"	"Nov 27 2012"	"Nov 27 2012"	"Nov 27 2012"	"Nov 27 2012"	"Nov 27 2012"	"Nov 27 2012"	"Nov 27 2012"	"Nov 27 2012"	"Nov 27 2012"	"Nov 27 2012"	"Nov 27 2012"	"Nov 27 2012"	"Nov 27 2012"	"Nov 27 2012"	"Nov 27 2012"	"Nov 27 2012"	"Nov 27 2012"	"Nov 27 2012"	"Nov 27 2012"	"Nov 27 2012"	"Nov 27 2012"	"Nov 27 2012"	"Nov 27 2012"	"Nov 27 2012"	"Nov 27 2012"	"Nov 27 2012"	"Nov 27 2012"	"Nov 27 2012"	"Nov 27 2012"	"Nov 27 2012"	"Nov 27 2012"	"Nov 27 2012"	"Nov 27 2012"	"Nov 27 2012"	"Nov 27 2012"	"Nov 27 2012"	"Nov 27 2012"	"Nov 27 2012"	"Nov 27 2012"	"Nov 27 2012"	"Nov 27 2012"	"Nov 27 2012"	"Nov 27 2012"	"Nov 27 2012"	"Nov 27 2012"	"Nov 27 2012"	"Nov 27 2012"	"Nov 27 2012"	"Nov 27 2012"	"Nov 27 2012"	"Nov 27 2012"	"Nov 27 2012"
!Sample_last_update_date	"Jul 30 2013"	"Jul 30 2013"	"Jul 30 2013"	"Jul 30 2013"	"Jul 30 2013"	"Jul 30 2013"	"Jul 30 2013"	"Jul 30 2013"	"Jul 30 2013"	"Jul 30 2013"	"Jul 30 2013"	"Jul 30 2013"	"Jul 30 2013"	"Jul 30 2013"	"Jul 30 2013"	"Jul 30 2013"	"Jul 30 2013"	"Jul 30 2013"	"Jul 30 2013"	"Jul 30 2013"	"Jul 30 2013"	"Jul 30 2013"	"Jul 30 2013"	"Jul 30 2013"	"Jul 30 2013"	"Jul 30 2013"	"Jul 30 2013"	"Jul 30 2013"	"Jul 30 2013"	"Jul 30 2013"	"Jul 30 2013"	"Jul 30 2013"	"Jul 30 2013"	"Jul 30 2013"	"Jul 30 2013"	"Jul 30 2013"	"Jul 30 2013"	"Jul 30 2013"	"Jul 30 2013"	"Jul 30 2013"	"Jul 30 2013"	"Jul 30 2013"	"Jul 30 2013"	"Jul 30 2013"	"Jul 30 2013"	"Jul 30 2013"	"Jul 30 2013"	"Jul 30 2013"	"Jul 30 2013"	"Jul 30 2013"	"Jul 30 2013"	"Jul 30 2013"	"Jul 30 2013"	"Jul 30 2013"	"Jul 30 2013"	"Jul 30 2013"	"Jul 30 2013"	"Jul 30 2013"	"Jul 30 2013"	"Jul 30 2013"	"Jul 30 2013"	"Jul 30 2013"	"Jul 30 2013"	"Jul 30 2013"	"Jul 30 2013"	"Jul 30 2013"	"Jul 30 2013"	"Jul 30 2013"	"Jul 30 2013"	"Jul 30 2013"	"Jul 30 2013"	"Jul 30 2013"	"Jul 30 2013"	"Jul 30 2013"	"Jul 30 2013"	"Jul 30 2013"	"Jul 30 2013"	"Jul 30 2013"	"Jul 30 2013"	"Jul 30 2013"	"Jul 30 2013"	"Jul 30 2013"	"Jul 30 2013"	"Jul 30 2013"	"Jul 30 2013"	"Jul 30 2013"	"Jul 30 2013"	"Jul 30 2013"	"Jul 30 2013"	"Jul 30 2013"	"Jul 30 2013"	"Jul 30 2013"	"Jul 30 2013"	"Jul 30 2013"	"Jul 30 2013"	"Jul 30 2013"	"Jul 30 2013"	"Jul 30 2013"	"Jul 30 2013"	"Jul 30 2013"	"Jul 30 2013"	"Jul 30 2013"	"Jul 30 2013"	"Jul 30 2013"	"Jul 30 2013"	"Jul 30 2013"	"Jul 30 2013"	"Jul 30 2013"	"Jul 30 2013"	"Jul 30 2013"	"Jul 30 2013"	"Jul 30 2013"	"Jul 30 2013"	"Jul 30 2013"	"Jul 30 2013"	"Jul 30 2013"	"Jul 30 2013"	"Jul 30 2013"	"Jul 30 2013"	"Jul 30 2013"	"Jul 30 2013"
!Sample_type	"RNA"	"RNA"	"RNA"	"RNA"	"RNA"	"RNA"	"RNA"	"RNA"	"RNA"	"RNA"	"RNA"	"RNA"	"RNA"	"RNA"	"RNA"	"RNA"	"RNA"	"RNA"	"RNA"	"RNA"	"RNA"	"RNA"	"RNA"	"RNA"	"RNA"	"RNA"	"RNA"	"RNA"	"RNA"	"RNA"	"RNA"	"RNA"	"RNA"	"RNA"	"RNA"	"RNA"	"RNA"	"RNA"	"RNA"	"RNA"	"RNA"	"RNA"	"RNA"	"RNA"	"RNA"	"RNA"	"RNA"	"RNA"	"RNA"	"RNA"	"RNA"	"RNA"	"RNA"	"RNA"	"RNA"	"RNA"	"RNA"	"RNA"	"RNA"	"RNA"	"RNA"	"RNA"	"RNA"	"RNA"	"RNA"	"RNA"	"RNA"	"RNA"	"RNA"	"RNA"	"RNA"	"RNA"	"RNA"	"RNA"	"RNA"	"RNA"	"RNA"	"RNA"	"RNA"	"RNA"	"RNA"	"RNA"	"RNA"	"RNA"	"RNA"	"RNA"	"RNA"	"RNA"	"RNA"	"RNA"	"RNA"	"RNA"	"RNA"	"RNA"	"RNA"	"RNA"	"RNA"	"RNA"	"RNA"	"RNA"	"RNA"	"RNA"	"RNA"	"RNA"	"RNA"	"RNA"	"RNA"	"RNA"	"RNA"	"RNA"	"RNA"	"RNA"	"RNA"	"RNA"	"RNA"	"RNA"	"RNA"	"RNA"	"RNA"	"RNA"	"RNA"
!Sample_channel_count	"1"	"1"	"1"	"1"	"1"	"1"	"1"	"1"	"1"	"1"	"1"	"1"	"1"	"1"	"1"	"1"	"1"	"1"	"1"	"1"	"1"	"1"	"1"	"1"	"1"	"1"	"1"	"1"	"1"	"1"	"1"	"1"	"1"	"1"	"1"	"1"	"1"	"1"	"1"	"1"	"1"	"1"	"1"	"1"	"1"	"1"	"1"	"1"	"1"	"1"	"1"	"1"	"1"	"1"	"1"	"1"	"1"	"1"	"1"	"1"	"1"	"1"	"1"	"1"	"1"	"1"	"1"	"1"	"1"	"1"	"1"	"1"	"1"	"1"	"1"	"1"	"1"	"1"	"1"	"1"	"1"	"1"	"1"	"1"	"1"	"1"	"1"	"1"	"1"	"1"	"1"	"1"	"1"	"1"	"1"	"1"	"1"	"1"	"1"	"1"	"1"	"1"	"1"	"1"	"1"	"1"	"1"	"1"	"1"	"1"	"1"	"1"	"1"	"1"	"1"	"1"	"1"	"1"	"1"	"1"	"1"
!Sample_source_name_ch1	"Breast tissue, normal"	"Breast tissue, normal"	"Breast tissue, normal"	"Breast tissue, normal"	"Breast tissue, normal"	"Breast tissue, normal"	"Breast tissue, normal"	"Breast tissue, normal"	"Breast tissue, normal"	"Breast tissue, normal"	"Breast tissue, normal"	"Breast tissue, normal"	"Breast tissue, normal"	"Breast tissue, normal"	"Breast tissue, normal"	"Breast tissue, normal"	"Breast tissue, normal"	"Breast tissue, cancer"	"Breast tissue, cancer"	"Breast tissue, cancer"	"Breast tissue, cancer"	"Breast tissue, cancer"	"Breast tissue, cancer"	"Breast tissue, cancer"	"Breast tissue, cancer"	"Breast tissue, cancer"	"Breast tissue, cancer"	"Breast tissue, cancer"	"Breast tissue, cancer"	"Breast tissue, cancer"	"Breast tissue, cancer"	"Breast tissue, cancer"	"Breast tissue, cancer"	"Breast tissue, cancer"	"Breast tissue, cancer"	"Breast tissue, cancer"	"Breast tissue, cancer"	"Breast tissue, cancer"	"Breast tissue, cancer"	"Breast tissue, cancer"	"Breast tissue, cancer"	"Breast tissue, cancer"	"Breast tissue, cancer"	"Breast tissue, cancer"	"Breast tissue, cancer"	"Breast tissue, cancer"	"Breast tissue, cancer"	"Breast tissue, cancer"	"Breast tissue, cancer"	"Breast tissue, cancer"	"Breast tissue, cancer"	"Breast tissue, cancer"	"Breast tissue, cancer"	"Breast tissue, cancer"	"Breast tissue, cancer"	"Breast tissue, cancer"	"Breast tissue, cancer"	"Breast tissue, cancer"	"Breast tissue, cancer"	"Breast tissue, cancer"	"Breast tissue, cancer"	"Breast tissue, cancer"	"Breast tissue, cancer"	"Breast tissue, cancer"	"Breast tissue, cancer"	"Breast tissue, cancer"	"Breast tissue, cancer"	"Breast tissue, cancer"	"Breast tissue, cancer"	"Breast tissue, cancer"	"Breast tissue, cancer"	"Breast tissue, cancer"	"Breast tissue, cancer"	"Breast tissue, cancer"	"Breast tissue, cancer"	"Breast tissue, cancer"	"Breast tissue, cancer"	"Breast tissue, cancer"	"Breast tissue, cancer"	"Breast tissue, cancer"	"Breast tissue, cancer"	"Breast tissue, cancer"	"Breast tissue, cancer"	"Breast tissue, cancer"	"Breast tissue, cancer"	"Breast tissue, cancer"	"Breast tissue, cancer"	"Breast tissue, cancer"	"Breast tissue, cancer"	"Breast tissue, cancer"	"Breast tissue, cancer"	"Breast tissue, cancer"	"Breast tissue, cancer"	"Breast tissue, cancer"	"Breast tissue, cancer"	"Breast tissue, cancer"	"Breast tissue, cancer"	"Breast tissue, cancer"	"Breast tissue, cancer"	"Breast tissue, cancer"	"Breast tissue, cancer"	"Breast tissue, cancer"	"Breast tissue, cancer"	"Breast tissue, cancer"	"Breast tissue, cancer"	"Breast tissue, cancer"	"Breast tissue, cancer"	"Breast tissue, cancer"	"Breast tissue, cancer"	"Breast tissue, cancer"	"Breast tissue, cancer"	"Breast tissue, cancer"	"Breast tissue, cancer"	"Breast tissue, cancer"	"Breast tissue, cancer"	"Breast tissue, cancer"	"Breast tissue, cancer"	"Breast tissue, cancer"	"Breast tissue, cancer"	"Breast tissue, cancer"	"Breast tissue, cancer"
!Sample_organism_ch1	"Homo sapiens"	"Homo sapiens"	"Homo sapiens"	"Homo sapiens"	"Homo sapiens"	"Homo sapiens"	"Homo sapiens"	"Homo sapiens"	"Homo sapiens"	"Homo sapiens"	"Homo sapiens"	"Homo sapiens"	"Homo sapiens"	"Homo sapiens"	"Homo sapiens"	"Homo sapiens"	"Homo sapiens"	"Homo sapiens"	"Homo sapiens"	"Homo sapiens"	"Homo sapiens"	"Homo sapiens"	"Homo sapiens"	"Homo sapiens"	"Homo sapiens"	"Homo sapiens"	"Homo sapiens"	"Homo sapiens"	"Homo sapiens"	"Homo sapiens"	"Homo sapiens"	"Homo sapiens"	"Homo sapiens"	"Homo sapiens"	"Homo sapiens"	"Homo sapiens"	"Homo sapiens"	"Homo sapiens"	"Homo sapiens"	"Homo sapiens"	"Homo sapiens"	"Homo sapiens"	"Homo sapiens"	"Homo sapiens"	"Homo sapiens"	"Homo sapiens"	"Homo sapiens"	"Homo sapiens"	"Homo sapiens"	"Homo sapiens"	"Homo sapiens"	"Homo sapiens"	"Homo sapiens"	"Homo sapiens"	"Homo sapiens"	"Homo sapiens"	"Homo sapiens"	"Homo sapiens"	"Homo sapiens"	"Homo sapiens"	"Homo sapiens"	"Homo sapiens"	"Homo sapiens"	"Homo sapiens"	"Homo sapiens"	"Homo sapiens"	"Homo sapiens"	"Homo sapiens"	"Homo sapiens"	"Homo sapiens"	"Homo sapiens"	"Homo sapiens"	"Homo sapiens"	"Homo sapiens"	"Homo sapiens"	"Homo sapiens"	"Homo sapiens"	"Homo sapiens"	"Homo sapiens"	"Homo sapiens"	"Homo sapiens"	"Homo sapiens"	"Homo sapiens"	"Homo sapiens"	"Homo sapiens"	"Homo sapiens"	"Homo sapiens"	"Homo sapiens"	"Homo sapiens"	"Homo sapiens"	"Homo sapiens"	"Homo sapiens"	"Homo sapiens"	"Homo sapiens"	"Homo sapiens"	"Homo sapiens"	"Homo sapiens"	"Homo sapiens"	"Homo sapiens"	"Homo sapiens"	"Homo sapiens"	"Homo sapiens"	"Homo sapiens"	"Homo sapiens"	"Homo sapiens"	"Homo sapiens"	"Homo sapiens"	"Homo sapiens"	"Homo sapiens"	"Homo sapiens"	"Homo sapiens"	"Homo sapiens"	"Homo sapiens"	"Homo sapiens"	"Homo sapiens"	"Homo sapiens"	"Homo sapiens"	"Homo sapiens"	"Homo sapiens"	"Homo sapiens"	"Homo sapiens"
!Sample_characteristics_ch1	"tissue: normal breast"	"tissue: normal breast"	"tissue: normal breast"	"tissue: normal breast"	"tissue: normal breast"	"tissue: normal breast"	"tissue: normal breast"	"tissue: normal breast"	"tissue: normal breast"	"tissue: normal breast"	"tissue: normal breast"	"tissue: normal breast"	"tissue: normal breast"	"tissue: normal breast"	"tissue: normal breast"	"tissue: normal breast"	"tissue: normal breast"	"tissue: breast cancer"	"tissue: breast cancer"	"tissue: breast cancer"	"tissue: breast cancer"	"tissue: breast cancer"	"tissue: breast cancer"	"tissue: breast cancer"	"tissue: breast cancer"	"tissue: breast cancer"	"tissue: breast cancer"	"tissue: breast cancer"	"tissue: breast cancer"	"tissue: breast cancer"	"tissue: breast cancer"	"tissue: breast cancer"	"tissue: breast cancer"	"tissue: breast cancer"	"tissue: breast cancer"	"tissue: breast cancer"	"tissue: breast cancer"	"tissue: breast cancer"	"tissue: breast cancer"	"tissue: breast cancer"	"tissue: breast cancer"	"tissue: breast cancer"	"tissue: breast cancer"	"tissue: breast cancer"	"tissue: breast cancer"	"tissue: breast cancer"	"tissue: breast cancer"	"tissue: breast cancer"	"tissue: breast cancer"	"tissue: breast cancer"	"tissue: breast cancer"	"tissue: breast cancer"	"tissue: breast cancer"	"tissue: breast cancer"	"tissue: breast cancer"	"tissue: breast cancer"	"tissue: breast cancer"	"tissue: breast cancer"	"tissue: breast cancer"	"tissue: breast cancer"	"tissue: breast cancer"	"tissue: breast cancer"	"tissue: breast cancer"	"tissue: breast cancer"	"tissue: breast cancer"	"tissue: breast cancer"	"tissue: breast cancer"	"tissue: breast cancer"	"tissue: breast cancer"	"tissue: breast cancer"	"tissue: breast cancer"	"tissue: breast cancer"	"tissue: breast cancer"	"tissue: breast cancer"	"tissue: breast cancer"	"tissue: breast cancer"	"tissue: breast cancer"	"tissue: breast cancer"	"tissue: breast cancer"	"tissue: breast cancer"	"tissue: breast cancer"	"tissue: breast cancer"	"tissue: breast cancer"	"tissue: breast cancer"	"tissue: breast cancer"	"tissue: breast cancer"	"tissue: breast cancer"	"tissue: breast cancer"	"tissue: breast cancer"	"tissue: breast cancer"	"tissue: breast cancer"	"tissue: breast cancer"	"tissue: breast cancer"	"tissue: breast cancer"	"tissue: breast cancer"	"tissue: breast cancer"	"tissue: breast cancer"	"tissue: breast cancer"	"tissue: breast cancer"	"tissue: breast cancer"	"tissue: breast cancer"	"tissue: breast cancer"	"tissue: breast cancer"	"tissue: breast cancer"	"tissue: breast cancer"	"tissue: breast cancer"	"tissue: breast cancer"	"tissue: breast cancer"	"tissue: breast cancer"	"tissue: breast cancer"	"tissue: breast cancer"	"tissue: breast cancer"	"tissue: breast cancer"	"tissue: breast cancer"	"tissue: breast cancer"	"tissue: breast cancer"	"tissue: breast cancer"	"tissue: breast cancer"	"tissue: breast cancer"	"tissue: breast cancer"	"tissue: breast cancer"
!Sample_characteristics_ch1	"age: NA"	"age: NA"	"age: NA"	"age: NA"	"age: NA"	"age: NA"	"age: NA"	"age: NA"	"age: NA"	"age: NA"	"age: NA"	"age: NA"	"age: NA"	"age: NA"	"age: NA"	"age: NA"	"age: NA"	"age: 74.03"	"age: 67.26"	"age: 53.35"	"age: 43.72"	"age: 51.47"	"age: 42.49"	"age: 52.01"	"age: 43.4"	"age: 45.86"	"age: 78.6"	"age: 56.89"	"age: 54.36"	"age: 49.03"	"age: 51.46"	"age: 63.88"	"age: 43.89"	"age: 76.49"	"age: 68.57"	"age: 82.14"	"age: 73.05"	"age: 77.3"	"age: 65.07"	"age: 47.59"	"age: 57.59"	"age: 38.6"	"age: 49.59"	"age: 80.3"	"age: 58.52"	"age: 46.08"	"age: 50.62"	"age: 50.62"	"age: 42.95"	"age: 73.38"	"age: 53.75"	"age: 72.74"	"age: 54.6"	"age: 53.28"	"age: 54.69"	"age: 48.01"	"age: 60.12"	"age: 52.82"	"age: 62.81"	"age: 43.48"	"age: 72.49"	"age: 54.34"	"age: 73.68"	"age: 78.8"	"age: 74.34"	"age: 74.02"	"age: 75.15"	"age: 67.83"	"age: 50.21"	"age: 69.58"	"age: 31.06"	"age: 71.06"	"age: 60.72"	"age: 65.08"	"age: 67.24"	"age: 56.88"	"age: 69.42"	"age: 65.68"	"age: 61.42"	"age: 46.97"	"age: 52.26"	"age: 56.1"	"age: 59.56"	"age: 50.94"	"age: 75.81"	"age: 59"	"age: 48.27"	"age: 38.9"	"age: 46.59"	"age: 48.84"	"age: 47.39"	"age: 67.7"	"age: 46.31"	"age: 71.64"	"age: 66.66"	"age: 68.29"	"age: 67.75"	"age: 47.13"	"age: 44.52"	"age: 55.89"	"age: 55.57"	"age: 51.23"	"age: 54.31"	"age: 68.76"	"age: 56.04"	"age: 60.55"	"age: 89.93"	"age: 73.79"	"age: 61.41"	"age: 57.23"	"age: 56.1"	"age: 75.75"	"age: 41.17"	"age: 53.07"	"age: 55.95"	"age: 60.39"	"age: 46.09"	"age: 47.82"	"age: 48.43"	"age: 70.44"	"age: 62.51"
!Sample_characteristics_ch1	"er_status: NA"	"er_status: NA"	"er_status: NA"	"er_status: NA"	"er_status: NA"	"er_status: NA"	"er_status: NA"	"er_status: NA"	"er_status: NA"	"er_status: NA"	"er_status: NA"	"er_status: NA"	"er_status: NA"	"er_status: NA"	"er_status: NA"	"er_status: NA"	"er_status: NA"	"er_status: 1"	"er_status: 1"	"er_status: 1"	"er_status: 1"	"er_status: 0"	"er_status: 0"	"er_status: 0"	"er_status: 1"	"er_status: 0"	"er_status: 1"	"er_status: 0"	"er_status: 0"	"er_status: 0"	"er_status: 0"	"er_status: 0"	"er_status: 0"	"er_status: 1"	"er_status: 1"	"er_status: 1"	"er_status: 1"	"er_status: 1"	"er_status: 0"	"er_status: 0"	"er_status: 0"	"er_status: 1"	"er_status: 1"	"er_status: 0"	"er_status: 1"	"er_status: 0"	"er_status: 0"	"er_status: 1"	"er_status: 0"	"er_status: 0"	"er_status: 1"	"er_status: 1"	"er_status: 1"	"er_status: 1"	"er_status: 1"	"er_status: 1"	"er_status: 1"	"er_status: 1"	"er_status: 0"	"er_status: NA"	"er_status: 1"	"er_status: 0"	"er_status: 1"	"er_status: 1"	"er_status: 1"	"er_status: 1"	"er_status: 1"	"er_status: 1"	"er_status: 1"	"er_status: 1"	"er_status: 0"	"er_status: 1"	"er_status: 1"	"er_status: 0"	"er_status: 1"	"er_status: 1"	"er_status: 1"	"er_status: 1"	"er_status: 0"	"er_status: 0"	"er_status: 0"	"er_status: 1"	"er_status: 1"	"er_status: 1"	"er_status: NA"	"er_status: 1"	"er_status: 1"	"er_status: 1"	"er_status: 1"	"er_status: 0"	"er_status: 0"	"er_status: 0"	"er_status: 0"	"er_status: 1"	"er_status: 1"	"er_status: 1"	"er_status: 0"	"er_status: 1"	"er_status: 0"	"er_status: 0"	"er_status: 1"	"er_status: 1"	"er_status: 1"	"er_status: 1"	"er_status: 1"	"er_status: 1"	"er_status: 1"	"er_status: 1"	"er_status: 1"	"er_status: 1"	"er_status: 1"	"er_status: 0"	"er_status: 1"	"er_status: 1"	"er_status: 1"	"er_status: 0"	"er_status: 1"	"er_status: NA"	"er_status: 1"	"er_status: 1"	"er_status: 1"
!Sample_characteristics_ch1	"size: NA"	"size: NA"	"size: NA"	"size: NA"	"size: NA"	"size: NA"	"size: NA"	"size: NA"	"size: NA"	"size: NA"	"size: NA"	"size: NA"	"size: NA"	"size: NA"	"size: NA"	"size: NA"	"size: NA"	"size: 0.6"	"size: 5"	"size: 3.5"	"size: 1.5"	"size: 2.7"	"size: 5"	"size: 2.5"	"size: 1"	"size: 1.8"	"size: 2.3"	"size: 3.5"	"size: 4"	"size: 8"	"size: 2.5"	"size: 3"	"size: 1"	"size: 3"	"size: 2.3"	"size: 1.5"	"size: 3"	"size: 1.5"	"size: 4.5"	"size: 5"	"size: 2.5"	"size: 3"	"size: 3"	"size: 2"	"size: 2.5"	"size: 3.5"	"size: 5"	"size: 3.5"	"size: 5.5"	"size: 1.5"	"size: 3.5"	"size: 3.5"	"size: 3"	"size: 3"	"size: 2.3"	"size: 4"	"size: 1.5"	"size: 2"	"size: 2.5"	"size: 2"	"size: 2"	"size: 2"	"size: 2.2"	"size: 3"	"size: 2.5"	"size: 3"	"size: 2"	"size: 2.5"	"size: 2"	"size: 1.5"	"size: 2"	"size: 2"	"size: 3"	"size: 2.8"	"size: 2"	"size: 2"	"size: 1.5"	"size: 2.5"	"size: 2"	"size: 3"	"size: 1.5"	"size: 3"	"size: 3.5"	"size: 3"	"size: 2.2"	"size: 3.5"	"size: 3.5"	"size: 3"	"size: 1"	"size: 2"	"size: 4"	"size: 2.5"	"size: 2.5"	"size: 4"	"size: 2.5"	"size: 2"	"size: 5"	"size: 2"	"size: 1.5"	"size: 4"	"size: 2.4"	"size: 1.9"	"size: 3.8"	"size: 4.2"	"size: 4"	"size: 0.7"	"size: 3"	"size: 3.2"	"size: 1.5"	"size: 3"	"size: 3"	"size: 3"	"size: 2.5"	"size: 2.5"	"size: 3.5"	"size: 6"	"size: 2"	"size: 3"	"size: 3.5"	"size: 2"	"size: 1.5"
!Sample_characteristics_ch1	"grade: NA"	"grade: NA"	"grade: NA"	"grade: NA"	"grade: NA"	"grade: NA"	"grade: NA"	"grade: NA"	"grade: NA"	"grade: NA"	"grade: NA"	"grade: NA"	"grade: NA"	"grade: NA"	"grade: NA"	"grade: NA"	"grade: NA"	"grade: 2"	"grade: 2"	"grade: 1"	"grade: 3"	"grade: 3"	"grade: 3"	"grade: 3"	"grade: 2"	"grade: 3"	"grade: 2"	"grade: 3"	"grade: 3"	"grade: 3"	"grade: 3"	"grade: 2"	"grade: 3"	"grade: 3"	"grade: 3"	"grade: 1"	"grade: 3"	"grade: 1"	"grade: 3"	"grade: 2"	"grade: 3"	"grade: 3"	"grade: 3"	"grade: 3"	"grade: 3"	"grade: 2"	"grade: 3"	"grade: 3"	"grade: 3"	"grade: 2"	"grade: 3"	"grade: 3"	"grade: 3"	"grade: 2"	"grade: 3"	"grade: 3"	"grade: 1"	"grade: 3"	"grade: 2"	"grade: 3"	"grade: 2"	"grade: 2"	"grade: 3"	"grade: 2"	"grade: 2"	"grade: 1"	"grade: 2"	"grade: 2"	"grade: 2"	"grade: 2"	"grade: 3"	"grade: 3"	"grade: 3"	"grade: 3"	"grade: 2"	"grade: 3"	"grade: 2"	"grade: 2"	"grade: 3"	"grade: 3"	"grade: 3"	"grade: 1"	"grade: 3"	"grade: 3"	"grade: 3"	"grade: 3"	"grade: 3"	"grade: 2"	"grade: 2"	"grade: 3"	"grade: 2"	"grade: 3"	"grade: 2"	"grade: 3"	"grade: 2"	"grade: 2"	"grade: 1"	"grade: 2"	"grade: 1"	"grade: 2"	"grade: 2"	"grade: 1"	"grade: 3"	"grade: 2"	"grade: 1"	"grade: 3"	"grade: 3"	"grade: 2"	"grade: 2"	"grade: 3"	"grade: 2"	"grade: 2"	"grade: 3"	"grade: 3"	"grade: 2"	"grade: 3"	"grade: 2"	"grade: 1"	"grade: 2"	"grade: 2"	"grade: 2"
!Sample_characteristics_ch1	"lymph node status: NA"	"lymph node status: NA"	"lymph node status: NA"	"lymph node status: NA"	"lymph node status: NA"	"lymph node status: NA"	"lymph node status: NA"	"lymph node status: NA"	"lymph node status: NA"	"lymph node status: NA"	"lymph node status: NA"	"lymph node status: NA"	"lymph node status: NA"	"lymph node status: NA"	"lymph node status: NA"	"lymph node status: NA"	"lymph node status: NA"	"lymph node status: 1"	"lymph node status: 1"	"lymph node status: 0"	"lymph node status: 1"	"lymph node status: 0"	"lymph node status: 1"	"lymph node status: 0"	"lymph node status: 0"	"lymph node status: 0"	"lymph node status: 1"	"lymph node status: 0"	"lymph node status: 1"	"lymph node status: 1"	"lymph node status: 1"	"lymph node status: 1"	"lymph node status: 1"	"lymph node status: 1"	"lymph node status: 1"	"lymph node status: 0"	"lymph node status: 1"	"lymph node status: 0"	"lymph node status: 1"	"lymph node status: 1"	"lymph node status: 1"	"lymph node status: 0"	"lymph node status: 1"	"lymph node status: 0"	"lymph node status: 1"	"lymph node status: 1"	"lymph node status: 1"	"lymph node status: 1"	"lymph node status: 1"	"lymph node status: 0"	"lymph node status: 1"	"lymph node status: 1"	"lymph node status: 0"	"lymph node status: 0"	"lymph node status: 1"	"lymph node status: 1"	"lymph node status: 0"	"lymph node status: 1"	"lymph node status: 0"	"lymph node status: 1"	"lymph node status: 0"	"lymph node status: 0"	"lymph node status: 1"	"lymph node status: 0"	"lymph node status: 0"	"lymph node status: 0"	"lymph node status: 0"	"lymph node status: 1"	"lymph node status: 1"	"lymph node status: 0"	"lymph node status: 1"	"lymph node status: 0"	"lymph node status: 1"	"lymph node status: 1"	"lymph node status: 1"	"lymph node status: 1"	"lymph node status: 0"	"lymph node status: 1"	"lymph node status: 0"	"lymph node status: 1"	"lymph node status: 1"	"lymph node status: 1"	"lymph node status: 1"	"lymph node status: 0"	"lymph node status: 0"	"lymph node status: 1"	"lymph node status: 1"	"lymph node status: 1"	"lymph node status: 0"	"lymph node status: 0"	"lymph node status: 0"	"lymph node status: 1"	"lymph node status: 0"	"lymph node status: 1"	"lymph node status: 0"	"lymph node status: 0"	"lymph node status: 0"	"lymph node status: 0"	"lymph node status: 1"	"lymph node status: 0"	"lymph node status: 0"	"lymph node status: 0"	"lymph node status: 0"	"lymph node status: 1"	"lymph node status: 1"	"lymph node status: 1"	"lymph node status: 0"	"lymph node status: 0"	"lymph node status: 1"	"lymph node status: 1"	"lymph node status: 0"	"lymph node status: 0"	"lymph node status: 0"	"lymph node status: 1"	"lymph node status: 0"	"lymph node status: 1"	"lymph node status: 1"	"lymph node status: 1"	"lymph node status: 1"	"lymph node status: 1"	"lymph node status: 1"
!Sample_characteristics_ch1	"relapse free survival time_days: NA"	"relapse free survival time_days: NA"	"relapse free survival time_days: NA"	"relapse free survival time_days: NA"	"relapse free survival time_days: NA"	"relapse free survival time_days: NA"	"relapse free survival time_days: NA"	"relapse free survival time_days: NA"	"relapse free survival time_days: NA"	"relapse free survival time_days: NA"	"relapse free survival time_days: NA"	"relapse free survival time_days: NA"	"relapse free survival time_days: NA"	"relapse free survival time_days: NA"	"relapse free survival time_days: NA"	"relapse free survival time_days: NA"	"relapse free survival time_days: NA"	"relapse free survival time_days: 3026"	"relapse free survival time_days: 755"	"relapse free survival time_days: 3014"	"relapse free survival time_days: 406"	"relapse free survival time_days: 2225"	"relapse free survival time_days: 252"	"relapse free survival time_days: 2138"	"relapse free survival time_days: 2449"	"relapse free survival time_days: 2080"	"relapse free survival time_days: 346"	"relapse free survival time_days: 1110"	"relapse free survival time_days: 332"	"relapse free survival time_days: 368"	"relapse free survival time_days: 362"	"relapse free survival time_days: 1216"	"relapse free survival time_days: 2462"	"relapse free survival time_days: 888"	"relapse free survival time_days: 212"	"relapse free survival time_days: 3019"	"relapse free survival time_days: 155"	"relapse free survival time_days: 947"	"relapse free survival time_days: 552"	"relapse free survival time_days: 1641"	"relapse free survival time_days: 2438"	"relapse free survival time_days: 1627"	"relapse free survival time_days: 1224"	"relapse free survival time_days: 2237"	"relapse free survival time_days: 845"	"relapse free survival time_days: 602"	"relapse free survival time_days: 577"	"relapse free survival time_days: 138"	"relapse free survival time_days: 459"	"relapse free survival time_days: 2759"	"relapse free survival time_days: 2405"	"relapse free survival time_days: 1157"	"relapse free survival time_days: 546"	"relapse free survival time_days: 2582"	"relapse free survival time_days: 2460"	"relapse free survival time_days: 978"	"relapse free survival time_days: 2626"	"relapse free survival time_days: 2948"	"relapse free survival time_days: 2416"	"relapse free survival time_days: 124"	"relapse free survival time_days: 2897"	"relapse free survival time_days: 2899"	"relapse free survival time_days: 2829"	"relapse free survival time_days: 2561"	"relapse free survival time_days: 2740"	"relapse free survival time_days: 1235"	"relapse free survival time_days: 2092"	"relapse free survival time_days: 2535"	"relapse free survival time_days: 2211"	"relapse free survival time_days: 2275"	"relapse free survival time_days: 390"	"relapse free survival time_days: 2184"	"relapse free survival time_days: 436"	"relapse free survival time_days: 634"	"relapse free survival time_days: 2758"	"relapse free survival time_days: 977"	"relapse free survival time_days: 365"	"relapse free survival time_days: 1854"	"relapse free survival time_days: 1793"	"relapse free survival time_days: 545"	"relapse free survival time_days: 725"	"relapse free survival time_days: 2943"	"relapse free survival time_days: 421"	"relapse free survival time_days: 2489"	"relapse free survival time_days: 1332"	"relapse free survival time_days: 755"	"relapse free survival time_days: 1950"	"relapse free survival time_days: 276"	"relapse free survival time_days: 2266"	"relapse free survival time_days: 1692"	"relapse free survival time_days: 2302"	"relapse free survival time_days: 365"	"relapse free survival time_days: 2211"	"relapse free survival time_days: 1980"	"relapse free survival time_days: 1864"	"relapse free survival time_days: 2484"	"relapse free survival time_days: 424"	"relapse free survival time_days: 2955"	"relapse free survival time_days: 84"	"relapse free survival time_days: 2384"	"relapse free survival time_days: 2689"	"relapse free survival time_days: 2641"	"relapse free survival time_days: 423"	"relapse free survival time_days: 1682"	"relapse free survival time_days: 2052"	"relapse free survival time_days: 288"	"relapse free survival time_days: 2243"	"relapse free survival time_days: 2197"	"relapse free survival time_days: 2576"	"relapse free survival time_days: 2556"	"relapse free survival time_days: 2225"	"relapse free survival time_days: 441"	"relapse free survival time_days: 2713"	"relapse free survival time_days: 2790"	"relapse free survival time_days: 2622"	"relapse free survival time_days: 634"	"relapse free survival time_days: 2952"	"relapse free survival time_days: 1209"	"relapse free survival time_days: 2105"	"relapse free survival time_days: 639"	"relapse free survival time_days: 2962"
!Sample_characteristics_ch1	"relapse free survival event: NA"	"relapse free survival event: NA"	"relapse free survival event: NA"	"relapse free survival event: NA"	"relapse free survival event: NA"	"relapse free survival event: NA"	"relapse free survival event: NA"	"relapse free survival event: NA"	"relapse free survival event: NA"	"relapse free survival event: NA"	"relapse free survival event: NA"	"relapse free survival event: NA"	"relapse free survival event: NA"	"relapse free survival event: NA"	"relapse free survival event: NA"	"relapse free survival event: NA"	"relapse free survival event: NA"	"relapse free survival event: 0"	"relapse free survival event: 1"	"relapse free survival event: 0"	"relapse free survival event: 1"	"relapse free survival event: 0"	"relapse free survival event: 1"	"relapse free survival event: 0"	"relapse free survival event: 0"	"relapse free survival event: 1"	"relapse free survival event: 1"	"relapse free survival event: 1"	"relapse free survival event: 1"	"relapse free survival event: 1"	"relapse free survival event: 1"	"relapse free survival event: 1"	"relapse free survival event: 0"	"relapse free survival event: 1"	"relapse free survival event: 1"	"relapse free survival event: 0"	"relapse free survival event: 1"	"relapse free survival event: 0"	"relapse free survival event: 1"	"relapse free survival event: 1"	"relapse free survival event: 0"	"relapse free survival event: 0"	"relapse free survival event: 1"	"relapse free survival event: 0"	"relapse free survival event: 1"	"relapse free survival event: 1"	"relapse free survival event: 1"	"relapse free survival event: 1"	"relapse free survival event: 1"	"relapse free survival event: 0"	"relapse free survival event: 1"	"relapse free survival event: 1"	"relapse free survival event: 0"	"relapse free survival event: 0"	"relapse free survival event: 0"	"relapse free survival event: 1"	"relapse free survival event: 0"	"relapse free survival event: 0"	"relapse free survival event: 0"	"relapse free survival event: 1"	"relapse free survival event: 0"	"relapse free survival event: 0"	"relapse free survival event: 0"	"relapse free survival event: 1"	"relapse free survival event: 0"	"relapse free survival event: 0"	"relapse free survival event: 1"	"relapse free survival event: 0"	"relapse free survival event: 0"	"relapse free survival event: 1"	"relapse free survival event: 1"	"relapse free survival event: 0"	"relapse free survival event: 1"	"relapse free survival event: 1"	"relapse free survival event: 0"	"relapse free survival event: 0"	"relapse free survival event: 1"	"relapse free survival event: 0"	"relapse free survival event: 0"	"relapse free survival event: 1"	"relapse free survival event: 1"	"relapse free survival event: 0"	"relapse free survival event: 1"	"relapse free survival event: 0"	"relapse free survival event: 1"	"relapse free survival event: 1"	"relapse free survival event: 0"	"relapse free survival event: 1"	"relapse free survival event: 0"	"relapse free survival event: 0"	"relapse free survival event: 0"	"relapse free survival event: 1"	"relapse free survival event: 0"	"relapse free survival event: 1"	"relapse free survival event: 1"	"relapse free survival event: 0"	"relapse free survival event: 1"	"relapse free survival event: 0"	"relapse free survival event: 1"	"relapse free survival event: 0"	"relapse free survival event: 0"	"relapse free survival event: 0"	"relapse free survival event: 0"	"relapse free survival event: 0"	"relapse free survival event: 0"	"relapse free survival event: 1"	"relapse free survival event: 0"	"relapse free survival event: 0"	"relapse free survival event: 0"	"relapse free survival event: 0"	"relapse free survival event: 0"	"relapse free survival event: 1"	"relapse free survival event: 0"	"relapse free survival event: 0"	"relapse free survival event: 0"	"relapse free survival event: 1"	"relapse free survival event: 0"	"relapse free survival event: 1"	"relapse free survival event: 0"	"relapse free survival event: 1"	"relapse free survival event: 0"
!Sample_characteristics_ch1	"overall survival time_days: NA"	"overall survival time_days: NA"	"overall survival time_days: NA"	"overall survival time_days: NA"	"overall survival time_days: NA"	"overall survival time_days: NA"	"overall survival time_days: NA"	"overall survival time_days: NA"	"overall survival time_days: NA"	"overall survival time_days: NA"	"overall survival time_days: NA"	"overall survival time_days: NA"	"overall survival time_days: NA"	"overall survival time_days: NA"	"overall survival time_days: NA"	"overall survival time_days: NA"	"overall survival time_days: NA"	"overall survival time_days: 3026"	"overall survival time_days: 755"	"overall survival time_days: 3014"	"overall survival time_days: 1726"	"overall survival time_days: 2225"	"overall survival time_days: 285"	"overall survival time_days: 2138"	"overall survival time_days: 2449"	"overall survival time_days: 2456"	"overall survival time_days: 420"	"overall survival time_days: 1110"	"overall survival time_days: 488"	"overall survival time_days: 2718"	"overall survival time_days: 767"	"overall survival time_days: 1216"	"overall survival time_days: 2462"	"overall survival time_days: 1862"	"overall survival time_days: 1223"	"overall survival time_days: 3019"	"overall survival time_days: 155"	"overall survival time_days: 947"	"overall survival time_days: 552"	"overall survival time_days: 2903"	"overall survival time_days: 2438"	"overall survival time_days: 1627"	"overall survival time_days: 1708"	"overall survival time_days: 2237"	"overall survival time_days: 845"	"overall survival time_days: 2957"	"overall survival time_days: 913"	"overall survival time_days: 138"	"overall survival time_days: 1058"	"overall survival time_days: 2759"	"overall survival time_days: 2764"	"overall survival time_days: 1157"	"overall survival time_days: 546"	"overall survival time_days: 2582"	"overall survival time_days: 2460"	"overall survival time_days: 1338"	"overall survival time_days: 2626"	"overall survival time_days: 2948"	"overall survival time_days: 2416"	"overall survival time_days: 194"	"overall survival time_days: 2897"	"overall survival time_days: 2899"	"overall survival time_days: 2829"	"overall survival time_days: 2785"	"overall survival time_days: 2740"	"overall survival time_days: 1235"	"overall survival time_days: 2092"	"overall survival time_days: 2535"	"overall survival time_days: 2211"	"overall survival time_days: 2275"	"overall survival time_days: 390"	"overall survival time_days: 2184"	"overall survival time_days: 919"	"overall survival time_days: 917"	"overall survival time_days: 2758"	"overall survival time_days: 977"	"overall survival time_days: 1997"	"overall survival time_days: 1854"	"overall survival time_days: 1793"	"overall survival time_days: 545"	"overall survival time_days: 1409"	"overall survival time_days: 2943"	"overall survival time_days: 1044"	"overall survival time_days: 2489"	"overall survival time_days: 1332"	"overall survival time_days: 1915"	"overall survival time_days: 1950"	"overall survival time_days: 1080"	"overall survival time_days: 2266"	"overall survival time_days: 1692"	"overall survival time_days: 2302"	"overall survival time_days: 365"	"overall survival time_days: 2211"	"overall survival time_days: 2344"	"overall survival time_days: 1864"	"overall survival time_days: 2484"	"overall survival time_days: 526"	"overall survival time_days: 2955"	"overall survival time_days: 2650"	"overall survival time_days: 2384"	"overall survival time_days: 2689"	"overall survival time_days: 2641"	"overall survival time_days: 423"	"overall survival time_days: 1682"	"overall survival time_days: 2052"	"overall survival time_days: 475"	"overall survival time_days: 2243"	"overall survival time_days: 2197"	"overall survival time_days: 2576"	"overall survival time_days: 2556"	"overall survival time_days: 2225"	"overall survival time_days: 2022"	"overall survival time_days: 2713"	"overall survival time_days: 2790"	"overall survival time_days: 2622"	"overall survival time_days: 2909"	"overall survival time_days: 2952"	"overall survival time_days: 2989"	"overall survival time_days: 2105"	"overall survival time_days: 927"	"overall survival time_days: 2962"
!Sample_characteristics_ch1	"overall survival event: NA"	"overall survival event: NA"	"overall survival event: NA"	"overall survival event: NA"	"overall survival event: NA"	"overall survival event: NA"	"overall survival event: NA"	"overall survival event: NA"	"overall survival event: NA"	"overall survival event: NA"	"overall survival event: NA"	"overall survival event: NA"	"overall survival event: NA"	"overall survival event: NA"	"overall survival event: NA"	"overall survival event: NA"	"overall survival event: NA"	"overall survival event: 0"	"overall survival event: 1"	"overall survival event: 0"	"overall survival event: 1"	"overall survival event: 0"	"overall survival event: 1"	"overall survival event: 0"	"overall survival event: 0"	"overall survival event: 1"	"overall survival event: 1"	"overall survival event: 1"	"overall survival event: 1"	"overall survival event: 0"	"overall survival event: 1"	"overall survival event: 1"	"overall survival event: 0"	"overall survival event: 1"	"overall survival event: 1"	"overall survival event: 0"	"overall survival event: 1"	"overall survival event: 0"	"overall survival event: 1"	"overall survival event: 0"	"overall survival event: 0"	"overall survival event: 0"	"overall survival event: 1"	"overall survival event: 0"	"overall survival event: 1"	"overall survival event: 0"	"overall survival event: 1"	"overall survival event: 1"	"overall survival event: 1"	"overall survival event: 0"	"overall survival event: 0"	"overall survival event: 1"	"overall survival event: 0"	"overall survival event: 0"	"overall survival event: 0"	"overall survival event: 1"	"overall survival event: 0"	"overall survival event: 0"	"overall survival event: 0"	"overall survival event: 1"	"overall survival event: 0"	"overall survival event: 0"	"overall survival event: 0"	"overall survival event: 0"	"overall survival event: 0"	"overall survival event: 0"	"overall survival event: 1"	"overall survival event: 0"	"overall survival event: 0"	"overall survival event: 1"	"overall survival event: 1"	"overall survival event: 0"	"overall survival event: 1"	"overall survival event: 0"	"overall survival event: 0"	"overall survival event: 0"	"overall survival event: 0"	"overall survival event: 0"	"overall survival event: 0"	"overall survival event: 1"	"overall survival event: 1"	"overall survival event: 0"	"overall survival event: 1"	"overall survival event: 0"	"overall survival event: 1"	"overall survival event: 1"	"overall survival event: 0"	"overall survival event: 1"	"overall survival event: 0"	"overall survival event: 0"	"overall survival event: 0"	"overall survival event: 1"	"overall survival event: 0"	"overall survival event: 0"	"overall survival event: 0"	"overall survival event: 0"	"overall survival event: 1"	"overall survival event: 0"	"overall survival event: 0"	"overall survival event: 0"	"overall survival event: 0"	"overall survival event: 0"	"overall survival event: 0"	"overall survival event: 0"	"overall survival event: 0"	"overall survival event: 0"	"overall survival event: 0"	"overall survival event: 0"	"overall survival event: 0"	"overall survival event: 0"	"overall survival event: 0"	"overall survival event: 1"	"overall survival event: 0"	"overall survival event: 0"	"overall survival event: 0"	"overall survival event: 0"	"overall survival event: 0"	"overall survival event: 0"	"overall survival event: 0"	"overall survival event: 1"	"overall survival event: 0"
!Sample_treatment_protocol_ch1	"Tissues were stored at -70°C/-80°C prior to RNA isolation."	"Tissues were stored at -70°C/-80°C prior to RNA isolation."	"Tissues were stored at -70°C/-80°C prior to RNA isolation."	"Tissues were stored at -70°C/-80°C prior to RNA isolation."	"Tissues were stored at -70°C/-80°C prior to RNA isolation."	"Tissues were stored at -70°C/-80°C prior to RNA isolation."	"Tissues were stored at -70°C/-80°C prior to RNA isolation."	"Tissues were stored at -70°C/-80°C prior to RNA isolation."	"Tissues were stored at -70°C/-80°C prior to RNA isolation."	"Tissues were stored at -70°C/-80°C prior to RNA isolation."	"Tissues were stored at -70°C/-80°C prior to RNA isolation."	"Tissues were stored at -70°C/-80°C prior to RNA isolation."	"Tissues were stored at -70°C/-80°C prior to RNA isolation."	"Tissues were stored at -70°C/-80°C prior to RNA isolation."	"Tissues were stored at -70°C/-80°C prior to RNA isolation."	"Tissues were stored at -70°C/-80°C prior to RNA isolation."	"Tissues were stored at -70°C/-80°C prior to RNA isolation."	"Tissues were stored at -70°C/-80°C prior to RNA isolation."	"Tissues were stored at -70°C/-80°C prior to RNA isolation."	"Tissues were stored at -70°C/-80°C prior to RNA isolation."	"Tissues were stored at -70°C/-80°C prior to RNA isolation."	"Tissues were stored at -70°C/-80°C prior to RNA isolation."	"Tissues were stored at -70°C/-80°C prior to RNA isolation."	"Tissues were stored at -70°C/-80°C prior to RNA isolation."	"Tissues were stored at -70°C/-80°C prior to RNA isolation."	"Tissues were stored at -70°C/-80°C prior to RNA isolation."	"Tissues were stored at -70°C/-80°C prior to RNA isolation."	"Tissues were stored at -70°C/-80°C prior to RNA isolation."	"Tissues were stored at -70°C/-80°C prior to RNA isolation."	"Tissues were stored at -70°C/-80°C prior to RNA isolation."	"Tissues were stored at -70°C/-80°C prior to RNA isolation."	"Tissues were stored at -70°C/-80°C prior to RNA isolation."	"Tissues were stored at -70°C/-80°C prior to RNA isolation."	"Tissues were stored at -70°C/-80°C prior to RNA isolation."	"Tissues were stored at -70°C/-80°C prior to RNA isolation."	"Tissues were stored at -70°C/-80°C prior to RNA isolation."	"Tissues were stored at -70°C/-80°C prior to RNA isolation."	"Tissues were stored at -70°C/-80°C prior to RNA isolation."	"Tissues were stored at -70°C/-80°C prior to RNA isolation."	"Tissues were stored at -70°C/-80°C prior to RNA isolation."	"Tissues were stored at -70°C/-80°C prior to RNA isolation."	"Tissues were stored at -70°C/-80°C prior to RNA isolation."	"Tissues were stored at -70°C/-80°C prior to RNA isolation."	"Tissues were stored at -70°C/-80°C prior to RNA isolation."	"Tissues were stored at -70°C/-80°C prior to RNA isolation."	"Tissues were stored at -70°C/-80°C prior to RNA isolation."	"Tissues were stored at -70°C/-80°C prior to RNA isolation."	"Tissues were stored at -70°C/-80°C prior to RNA isolation."	"Tissues were stored at -70°C/-80°C prior to RNA isolation."	"Tissues were stored at -70°C/-80°C prior to RNA isolation."	"Tissues were stored at -70°C/-80°C prior to RNA isolation."	"Tissues were stored at -70°C/-80°C prior to RNA isolation."	"Tissues were stored at -70°C/-80°C prior to RNA isolation."	"Tissues were stored at -70°C/-80°C prior to RNA isolation."	"Tissues were stored at -70°C/-80°C prior to RNA isolation."	"Tissues were stored at -70°C/-80°C prior to RNA isolation."	"Tissues were stored at -70°C/-80°C prior to RNA isolation."	"Tissues were stored at -70°C/-80°C prior to RNA isolation."	"Tissues were stored at -70°C/-80°C prior to RNA isolation."	"Tissues were stored at -70°C/-80°C prior to RNA isolation."	"Tissues were stored at -70°C/-80°C prior to RNA isolation."	"Tissues were stored at -70°C/-80°C prior to RNA isolation."	"Tissues were stored at -70°C/-80°C prior to RNA isolation."	"Tissues were stored at -70°C/-80°C prior to RNA isolation."	"Tissues were stored at -70°C/-80°C prior to RNA isolation."	"Tissues were stored at -70°C/-80°C prior to RNA isolation."	"Tissues were stored at -70°C/-80°C prior to RNA isolation."	"Tissues were stored at -70°C/-80°C prior to RNA isolation."	"Tissues were stored at -70°C/-80°C prior to RNA isolation."	"Tissues were stored at -70°C/-80°C prior to RNA isolation."	"Tissues were stored at -70°C/-80°C prior to RNA isolation."	"Tissues were stored at -70°C/-80°C prior to RNA isolation."	"Tissues were stored at -70°C/-80°C prior to RNA isolation."	"Tissues were stored at -70°C/-80°C prior to RNA isolation."	"Tissues were stored at -70°C/-80°C prior to RNA isolation."	"Tissues were stored at -70°C/-80°C prior to RNA isolation."	"Tissues were stored at -70°C/-80°C prior to RNA isolation."	"Tissues were stored at -70°C/-80°C prior to RNA isolation."	"Tissues were stored at -70°C/-80°C prior to RNA isolation."	"Tissues were stored at -70°C/-80°C prior to RNA isolation."	"Tissues were stored at -70°C/-80°C prior to RNA isolation."	"Tissues were stored at -70°C/-80°C prior to RNA isolation."	"Tissues were stored at -70°C/-80°C prior to RNA isolation."	"Tissues were stored at -70°C/-80°C prior to RNA isolation."	"Tissues were stored at -70°C/-80°C prior to RNA isolation."	"Tissues were stored at -70°C/-80°C prior to RNA isolation."	"Tissues were stored at -70°C/-80°C prior to RNA isolation."	"Tissues were stored at -70°C/-80°C prior to RNA isolation."	"Tissues were stored at -70°C/-80°C prior to RNA isolation."	"Tissues were stored at -70°C/-80°C prior to RNA isolation."	"Tissues were stored at -70°C/-80°C prior to RNA isolation."	"Tissues were stored at -70°C/-80°C prior to RNA isolation."	"Tissues were stored at -70°C/-80°C prior to RNA isolation."	"Tissues were stored at -70°C/-80°C prior to RNA isolation."	"Tissues were stored at -70°C/-80°C prior to RNA isolation."	"Tissues were stored at -70°C/-80°C prior to RNA isolation."	"Tissues were stored at -70°C/-80°C prior to RNA isolation."	"Tissues were stored at -70°C/-80°C prior to RNA isolation."	"Tissues were stored at -70°C/-80°C prior to RNA isolation."	"Tissues were stored at -70°C/-80°C prior to RNA isolation."	"Tissues were stored at -70°C/-80°C prior to RNA isolation."	"Tissues were stored at -70°C/-80°C prior to RNA isolation."	"Tissues were stored at -70°C/-80°C prior to RNA isolation."	"Tissues were stored at -70°C/-80°C prior to RNA isolation."	"Tissues were stored at -70°C/-80°C prior to RNA isolation."	"Tissues were stored at -70°C/-80°C prior to RNA isolation."	"Tissues were stored at -70°C/-80°C prior to RNA isolation."	"Tissues were stored at -70°C/-80°C prior to RNA isolation."	"Tissues were stored at -70°C/-80°C prior to RNA isolation."	"Tissues were stored at -70°C/-80°C prior to RNA isolation."	"Tissues were stored at -70°C/-80°C prior to RNA isolation."	"Tissues were stored at -70°C/-80°C prior to RNA isolation."	"Tissues were stored at -70°C/-80°C prior to RNA isolation."	"Tissues were stored at -70°C/-80°C prior to RNA isolation."	"Tissues were stored at -70°C/-80°C prior to RNA isolation."	"Tissues were stored at -70°C/-80°C prior to RNA isolation."	"Tissues were stored at -70°C/-80°C prior to RNA isolation."	"Tissues were stored at -70°C/-80°C prior to RNA isolation."	"Tissues were stored at -70°C/-80°C prior to RNA isolation."	"Tissues were stored at -70°C/-80°C prior to RNA isolation."	"Tissues were stored at -70°C/-80°C prior to RNA isolation."
!Sample_molecule_ch1	"total RNA"	"total RNA"	"total RNA"	"total RNA"	"total RNA"	"total RNA"	"total RNA"	"total RNA"	"total RNA"	"total RNA"	"total RNA"	"total RNA"	"total RNA"	"total RNA"	"total RNA"	"total RNA"	"total RNA"	"total RNA"	"total RNA"	"total RNA"	"total RNA"	"total RNA"	"total RNA"	"total RNA"	"total RNA"	"total RNA"	"total RNA"	"total RNA"	"total RNA"	"total RNA"	"total RNA"	"total RNA"	"total RNA"	"total RNA"	"total RNA"	"total RNA"	"total RNA"	"total RNA"	"total RNA"	"total RNA"	"total RNA"	"total RNA"	"total RNA"	"total RNA"	"total RNA"	"total RNA"	"total RNA"	"total RNA"	"total RNA"	"total RNA"	"total RNA"	"total RNA"	"total RNA"	"total RNA"	"total RNA"	"total RNA"	"total RNA"	"total RNA"	"total RNA"	"total RNA"	"total RNA"	"total RNA"	"total RNA"	"total RNA"	"total RNA"	"total RNA"	"total RNA"	"total RNA"	"total RNA"	"total RNA"	"total RNA"	"total RNA"	"total RNA"	"total RNA"	"total RNA"	"total RNA"	"total RNA"	"total RNA"	"total RNA"	"total RNA"	"total RNA"	"total RNA"	"total RNA"	"total RNA"	"total RNA"	"total RNA"	"total RNA"	"total RNA"	"total RNA"	"total RNA"	"total RNA"	"total RNA"	"total RNA"	"total RNA"	"total RNA"	"total RNA"	"total RNA"	"total RNA"	"total RNA"	"total RNA"	"total RNA"	"total RNA"	"total RNA"	"total RNA"	"total RNA"	"total RNA"	"total RNA"	"total RNA"	"total RNA"	"total RNA"	"total RNA"	"total RNA"	"total RNA"	"total RNA"	"total RNA"	"total RNA"	"total RNA"	"total RNA"	"total RNA"	"total RNA"	"total RNA"
!Sample_extract_protocol_ch1	"Samples were homogenised, on ice, in 1 ml TriReagent (Sigma; Poole, UK) and total RNA was subsequently isolated according to the manufacturer's instructions. RNA quantity and purity were assessed at 260 nm and 280 nm using a Nanodrop (ND-1000; Labtech. International); an Agilent Bioanalyser (Agilent 2100; Agilent Technologies) was used to assess RNA qualitatively after isolation and, subsequently, following biotin-labelling and after fragmentation."	"Samples were homogenised, on ice, in 1 ml TriReagent (Sigma; Poole, UK) and total RNA was subsequently isolated according to the manufacturer's instructions. RNA quantity and purity were assessed at 260 nm and 280 nm using a Nanodrop (ND-1000; Labtech. International); an Agilent Bioanalyser (Agilent 2100; Agilent Technologies) was used to assess RNA qualitatively after isolation and, subsequently, following biotin-labelling and after fragmentation."	"Samples were homogenised, on ice, in 1 ml TriReagent (Sigma; Poole, UK) and total RNA was subsequently isolated according to the manufacturer's instructions. RNA quantity and purity were assessed at 260 nm and 280 nm using a Nanodrop (ND-1000; Labtech. International); an Agilent Bioanalyser (Agilent 2100; Agilent Technologies) was used to assess RNA qualitatively after isolation and, subsequently, following biotin-labelling and after fragmentation."	"Samples were homogenised, on ice, in 1 ml TriReagent (Sigma; Poole, UK) and total RNA was subsequently isolated according to the manufacturer's instructions. RNA quantity and purity were assessed at 260 nm and 280 nm using a Nanodrop (ND-1000; Labtech. International); an Agilent Bioanalyser (Agilent 2100; Agilent Technologies) was used to assess RNA qualitatively after isolation and, subsequently, following biotin-labelling and after fragmentation."	"Samples were homogenised, on ice, in 1 ml TriReagent (Sigma; Poole, UK) and total RNA was subsequently isolated according to the manufacturer's instructions. RNA quantity and purity were assessed at 260 nm and 280 nm using a Nanodrop (ND-1000; Labtech. International); an Agilent Bioanalyser (Agilent 2100; Agilent Technologies) was used to assess RNA qualitatively after isolation and, subsequently, following biotin-labelling and after fragmentation."	"Samples were homogenised, on ice, in 1 ml TriReagent (Sigma; Poole, UK) and total RNA was subsequently isolated according to the manufacturer's instructions. RNA quantity and purity were assessed at 260 nm and 280 nm using a Nanodrop (ND-1000; Labtech. International); an Agilent Bioanalyser (Agilent 2100; Agilent Technologies) was used to assess RNA qualitatively after isolation and, subsequently, following biotin-labelling and after fragmentation."	"Samples were homogenised, on ice, in 1 ml TriReagent (Sigma; Poole, UK) and total RNA was subsequently isolated according to the manufacturer's instructions. RNA quantity and purity were assessed at 260 nm and 280 nm using a Nanodrop (ND-1000; Labtech. International); an Agilent Bioanalyser (Agilent 2100; Agilent Technologies) was used to assess RNA qualitatively after isolation and, subsequently, following biotin-labelling and after fragmentation."	"Samples were homogenised, on ice, in 1 ml TriReagent (Sigma; Poole, UK) and total RNA was subsequently isolated according to the manufacturer's instructions. RNA quantity and purity were assessed at 260 nm and 280 nm using a Nanodrop (ND-1000; Labtech. International); an Agilent Bioanalyser (Agilent 2100; Agilent Technologies) was used to assess RNA qualitatively after isolation and, subsequently, following biotin-labelling and after fragmentation."	"Samples were homogenised, on ice, in 1 ml TriReagent (Sigma; Poole, UK) and total RNA was subsequently isolated according to the manufacturer's instructions. RNA quantity and purity were assessed at 260 nm and 280 nm using a Nanodrop (ND-1000; Labtech. International); an Agilent Bioanalyser (Agilent 2100; Agilent Technologies) was used to assess RNA qualitatively after isolation and, subsequently, following biotin-labelling and after fragmentation."	"Samples were homogenised, on ice, in 1 ml TriReagent (Sigma; Poole, UK) and total RNA was subsequently isolated according to the manufacturer's instructions. RNA quantity and purity were assessed at 260 nm and 280 nm using a Nanodrop (ND-1000; Labtech. International); an Agilent Bioanalyser (Agilent 2100; Agilent Technologies) was used to assess RNA qualitatively after isolation and, subsequently, following biotin-labelling and after fragmentation."	"Samples were homogenised, on ice, in 1 ml TriReagent (Sigma; Poole, UK) and total RNA was subsequently isolated according to the manufacturer's instructions. RNA quantity and purity were assessed at 260 nm and 280 nm using a Nanodrop (ND-1000; Labtech. International); an Agilent Bioanalyser (Agilent 2100; Agilent Technologies) was used to assess RNA qualitatively after isolation and, subsequently, following biotin-labelling and after fragmentation."	"Samples were homogenised, on ice, in 1 ml TriReagent (Sigma; Poole, UK) and total RNA was subsequently isolated according to the manufacturer's instructions. RNA quantity and purity were assessed at 260 nm and 280 nm using a Nanodrop (ND-1000; Labtech. International); an Agilent Bioanalyser (Agilent 2100; Agilent Technologies) was used to assess RNA qualitatively after isolation and, subsequently, following biotin-labelling and after fragmentation."	"Samples were homogenised, on ice, in 1 ml TriReagent (Sigma; Poole, UK) and total RNA was subsequently isolated according to the manufacturer's instructions. RNA quantity and purity were assessed at 260 nm and 280 nm using a Nanodrop (ND-1000; Labtech. International); an Agilent Bioanalyser (Agilent 2100; Agilent Technologies) was used to assess RNA qualitatively after isolation and, subsequently, following biotin-labelling and after fragmentation."	"Samples were homogenised, on ice, in 1 ml TriReagent (Sigma; Poole, UK) and total RNA was subsequently isolated according to the manufacturer's instructions. RNA quantity and purity were assessed at 260 nm and 280 nm using a Nanodrop (ND-1000; Labtech. International); an Agilent Bioanalyser (Agilent 2100; Agilent Technologies) was used to assess RNA qualitatively after isolation and, subsequently, following biotin-labelling and after fragmentation."	"Samples were homogenised, on ice, in 1 ml TriReagent (Sigma; Poole, UK) and total RNA was subsequently isolated according to the manufacturer's instructions. RNA quantity and purity were assessed at 260 nm and 280 nm using a Nanodrop (ND-1000; Labtech. International); an Agilent Bioanalyser (Agilent 2100; Agilent Technologies) was used to assess RNA qualitatively after isolation and, subsequently, following biotin-labelling and after fragmentation."	"Samples were homogenised, on ice, in 1 ml TriReagent (Sigma; Poole, UK) and total RNA was subsequently isolated according to the manufacturer's instructions. RNA quantity and purity were assessed at 260 nm and 280 nm using a Nanodrop (ND-1000; Labtech. International); an Agilent Bioanalyser (Agilent 2100; Agilent Technologies) was used to assess RNA qualitatively after isolation and, subsequently, following biotin-labelling and after fragmentation."	"Samples were homogenised, on ice, in 1 ml TriReagent (Sigma; Poole, UK) and total RNA was subsequently isolated according to the manufacturer's instructions. RNA quantity and purity were assessed at 260 nm and 280 nm using a Nanodrop (ND-1000; Labtech. International); an Agilent Bioanalyser (Agilent 2100; Agilent Technologies) was used to assess RNA qualitatively after isolation and, subsequently, following biotin-labelling and after fragmentation."	"Samples were homogenised, on ice, in 1 ml TriReagent (Sigma; Poole, UK) and total RNA was subsequently isolated according to the manufacturer's instructions. RNA quantity and purity were assessed at 260 nm and 280 nm using a Nanodrop (ND-1000; Labtech. International); an Agilent Bioanalyser (Agilent 2100; Agilent Technologies) was used to assess RNA qualitatively after isolation and, subsequently, following biotin-labelling and after fragmentation."	"Samples were homogenised, on ice, in 1 ml TriReagent (Sigma; Poole, UK) and total RNA was subsequently isolated according to the manufacturer's instructions. RNA quantity and purity were assessed at 260 nm and 280 nm using a Nanodrop (ND-1000; Labtech. International); an Agilent Bioanalyser (Agilent 2100; Agilent Technologies) was used to assess RNA qualitatively after isolation and, subsequently, following biotin-labelling and after fragmentation."	"Samples were homogenised, on ice, in 1 ml TriReagent (Sigma; Poole, UK) and total RNA was subsequently isolated according to the manufacturer's instructions. RNA quantity and purity were assessed at 260 nm and 280 nm using a Nanodrop (ND-1000; Labtech. International); an Agilent Bioanalyser (Agilent 2100; Agilent Technologies) was used to assess RNA qualitatively after isolation and, subsequently, following biotin-labelling and after fragmentation."	"Samples were homogenised, on ice, in 1 ml TriReagent (Sigma; Poole, UK) and total RNA was subsequently isolated according to the manufacturer's instructions. RNA quantity and purity were assessed at 260 nm and 280 nm using a Nanodrop (ND-1000; Labtech. International); an Agilent Bioanalyser (Agilent 2100; Agilent Technologies) was used to assess RNA qualitatively after isolation and, subsequently, following biotin-labelling and after fragmentation."	"Samples were homogenised, on ice, in 1 ml TriReagent (Sigma; Poole, UK) and total RNA was subsequently isolated according to the manufacturer's instructions. RNA quantity and purity were assessed at 260 nm and 280 nm using a Nanodrop (ND-1000; Labtech. International); an Agilent Bioanalyser (Agilent 2100; Agilent Technologies) was used to assess RNA qualitatively after isolation and, subsequently, following biotin-labelling and after fragmentation."	"Samples were homogenised, on ice, in 1 ml TriReagent (Sigma; Poole, UK) and total RNA was subsequently isolated according to the manufacturer's instructions. RNA quantity and purity were assessed at 260 nm and 280 nm using a Nanodrop (ND-1000; Labtech. International); an Agilent Bioanalyser (Agilent 2100; Agilent Technologies) was used to assess RNA qualitatively after isolation and, subsequently, following biotin-labelling and after fragmentation."	"Samples were homogenised, on ice, in 1 ml TriReagent (Sigma; Poole, UK) and total RNA was subsequently isolated according to the manufacturer's instructions. RNA quantity and purity were assessed at 260 nm and 280 nm using a Nanodrop (ND-1000; Labtech. International); an Agilent Bioanalyser (Agilent 2100; Agilent Technologies) was used to assess RNA qualitatively after isolation and, subsequently, following biotin-labelling and after fragmentation."	"Samples were homogenised, on ice, in 1 ml TriReagent (Sigma; Poole, UK) and total RNA was subsequently isolated according to the manufacturer's instructions. RNA quantity and purity were assessed at 260 nm and 280 nm using a Nanodrop (ND-1000; Labtech. International); an Agilent Bioanalyser (Agilent 2100; Agilent Technologies) was used to assess RNA qualitatively after isolation and, subsequently, following biotin-labelling and after fragmentation."	"Samples were homogenised, on ice, in 1 ml TriReagent (Sigma; Poole, UK) and total RNA was subsequently isolated according to the manufacturer's instructions. RNA quantity and purity were assessed at 260 nm and 280 nm using a Nanodrop (ND-1000; Labtech. International); an Agilent Bioanalyser (Agilent 2100; Agilent Technologies) was used to assess RNA qualitatively after isolation and, subsequently, following biotin-labelling and after fragmentation."	"Samples were homogenised, on ice, in 1 ml TriReagent (Sigma; Poole, UK) and total RNA was subsequently isolated according to the manufacturer's instructions. RNA quantity and purity were assessed at 260 nm and 280 nm using a Nanodrop (ND-1000; Labtech. International); an Agilent Bioanalyser (Agilent 2100; Agilent Technologies) was used to assess RNA qualitatively after isolation and, subsequently, following biotin-labelling and after fragmentation."	"Samples were homogenised, on ice, in 1 ml TriReagent (Sigma; Poole, UK) and total RNA was subsequently isolated according to the manufacturer's instructions. RNA quantity and purity were assessed at 260 nm and 280 nm using a Nanodrop (ND-1000; Labtech. International); an Agilent Bioanalyser (Agilent 2100; Agilent Technologies) was used to assess RNA qualitatively after isolation and, subsequently, following biotin-labelling and after fragmentation."	"Samples were homogenised, on ice, in 1 ml TriReagent (Sigma; Poole, UK) and total RNA was subsequently isolated according to the manufacturer's instructions. RNA quantity and purity were assessed at 260 nm and 280 nm using a Nanodrop (ND-1000; Labtech. International); an Agilent Bioanalyser (Agilent 2100; Agilent Technologies) was used to assess RNA qualitatively after isolation and, subsequently, following biotin-labelling and after fragmentation."	"Samples were homogenised, on ice, in 1 ml TriReagent (Sigma; Poole, UK) and total RNA was subsequently isolated according to the manufacturer's instructions. RNA quantity and purity were assessed at 260 nm and 280 nm using a Nanodrop (ND-1000; Labtech. International); an Agilent Bioanalyser (Agilent 2100; Agilent Technologies) was used to assess RNA qualitatively after isolation and, subsequently, following biotin-labelling and after fragmentation."	"Samples were homogenised, on ice, in 1 ml TriReagent (Sigma; Poole, UK) and total RNA was subsequently isolated according to the manufacturer's instructions. RNA quantity and purity were assessed at 260 nm and 280 nm using a Nanodrop (ND-1000; Labtech. International); an Agilent Bioanalyser (Agilent 2100; Agilent Technologies) was used to assess RNA qualitatively after isolation and, subsequently, following biotin-labelling and after fragmentation."	"Samples were homogenised, on ice, in 1 ml TriReagent (Sigma; Poole, UK) and total RNA was subsequently isolated according to the manufacturer's instructions. RNA quantity and purity were assessed at 260 nm and 280 nm using a Nanodrop (ND-1000; Labtech. International); an Agilent Bioanalyser (Agilent 2100; Agilent Technologies) was used to assess RNA qualitatively after isolation and, subsequently, following biotin-labelling and after fragmentation."	"Samples were homogenised, on ice, in 1 ml TriReagent (Sigma; Poole, UK) and total RNA was subsequently isolated according to the manufacturer's instructions. RNA quantity and purity were assessed at 260 nm and 280 nm using a Nanodrop (ND-1000; Labtech. International); an Agilent Bioanalyser (Agilent 2100; Agilent Technologies) was used to assess RNA qualitatively after isolation and, subsequently, following biotin-labelling and after fragmentation."	"Samples were homogenised, on ice, in 1 ml TriReagent (Sigma; Poole, UK) and total RNA was subsequently isolated according to the manufacturer's instructions. RNA quantity and purity were assessed at 260 nm and 280 nm using a Nanodrop (ND-1000; Labtech. International); an Agilent Bioanalyser (Agilent 2100; Agilent Technologies) was used to assess RNA qualitatively after isolation and, subsequently, following biotin-labelling and after fragmentation."	"Samples were homogenised, on ice, in 1 ml TriReagent (Sigma; Poole, UK) and total RNA was subsequently isolated according to the manufacturer's instructions. RNA quantity and purity were assessed at 260 nm and 280 nm using a Nanodrop (ND-1000; Labtech. International); an Agilent Bioanalyser (Agilent 2100; Agilent Technologies) was used to assess RNA qualitatively after isolation and, subsequently, following biotin-labelling and after fragmentation."	"Samples were homogenised, on ice, in 1 ml TriReagent (Sigma; Poole, UK) and total RNA was subsequently isolated according to the manufacturer's instructions. RNA quantity and purity were assessed at 260 nm and 280 nm using a Nanodrop (ND-1000; Labtech. International); an Agilent Bioanalyser (Agilent 2100; Agilent Technologies) was used to assess RNA qualitatively after isolation and, subsequently, following biotin-labelling and after fragmentation."	"Samples were homogenised, on ice, in 1 ml TriReagent (Sigma; Poole, UK) and total RNA was subsequently isolated according to the manufacturer's instructions. RNA quantity and purity were assessed at 260 nm and 280 nm using a Nanodrop (ND-1000; Labtech. International); an Agilent Bioanalyser (Agilent 2100; Agilent Technologies) was used to assess RNA qualitatively after isolation and, subsequently, following biotin-labelling and after fragmentation."	"Samples were homogenised, on ice, in 1 ml TriReagent (Sigma; Poole, UK) and total RNA was subsequently isolated according to the manufacturer's instructions. RNA quantity and purity were assessed at 260 nm and 280 nm using a Nanodrop (ND-1000; Labtech. International); an Agilent Bioanalyser (Agilent 2100; Agilent Technologies) was used to assess RNA qualitatively after isolation and, subsequently, following biotin-labelling and after fragmentation."	"Samples were homogenised, on ice, in 1 ml TriReagent (Sigma; Poole, UK) and total RNA was subsequently isolated according to the manufacturer's instructions. RNA quantity and purity were assessed at 260 nm and 280 nm using a Nanodrop (ND-1000; Labtech. International); an Agilent Bioanalyser (Agilent 2100; Agilent Technologies) was used to assess RNA qualitatively after isolation and, subsequently, following biotin-labelling and after fragmentation."	"Samples were homogenised, on ice, in 1 ml TriReagent (Sigma; Poole, UK) and total RNA was subsequently isolated according to the manufacturer's instructions. RNA quantity and purity were assessed at 260 nm and 280 nm using a Nanodrop (ND-1000; Labtech. International); an Agilent Bioanalyser (Agilent 2100; Agilent Technologies) was used to assess RNA qualitatively after isolation and, subsequently, following biotin-labelling and after fragmentation."	"Samples were homogenised, on ice, in 1 ml TriReagent (Sigma; Poole, UK) and total RNA was subsequently isolated according to the manufacturer's instructions. RNA quantity and purity were assessed at 260 nm and 280 nm using a Nanodrop (ND-1000; Labtech. International); an Agilent Bioanalyser (Agilent 2100; Agilent Technologies) was used to assess RNA qualitatively after isolation and, subsequently, following biotin-labelling and after fragmentation."	"Samples were homogenised, on ice, in 1 ml TriReagent (Sigma; Poole, UK) and total RNA was subsequently isolated according to the manufacturer's instructions. RNA quantity and purity were assessed at 260 nm and 280 nm using a Nanodrop (ND-1000; Labtech. International); an Agilent Bioanalyser (Agilent 2100; Agilent Technologies) was used to assess RNA qualitatively after isolation and, subsequently, following biotin-labelling and after fragmentation."	"Samples were homogenised, on ice, in 1 ml TriReagent (Sigma; Poole, UK) and total RNA was subsequently isolated according to the manufacturer's instructions. RNA quantity and purity were assessed at 260 nm and 280 nm using a Nanodrop (ND-1000; Labtech. International); an Agilent Bioanalyser (Agilent 2100; Agilent Technologies) was used to assess RNA qualitatively after isolation and, subsequently, following biotin-labelling and after fragmentation."	"Samples were homogenised, on ice, in 1 ml TriReagent (Sigma; Poole, UK) and total RNA was subsequently isolated according to the manufacturer's instructions. RNA quantity and purity were assessed at 260 nm and 280 nm using a Nanodrop (ND-1000; Labtech. International); an Agilent Bioanalyser (Agilent 2100; Agilent Technologies) was used to assess RNA qualitatively after isolation and, subsequently, following biotin-labelling and after fragmentation."	"Samples were homogenised, on ice, in 1 ml TriReagent (Sigma; Poole, UK) and total RNA was subsequently isolated according to the manufacturer's instructions. RNA quantity and purity were assessed at 260 nm and 280 nm using a Nanodrop (ND-1000; Labtech. International); an Agilent Bioanalyser (Agilent 2100; Agilent Technologies) was used to assess RNA qualitatively after isolation and, subsequently, following biotin-labelling and after fragmentation."	"Samples were homogenised, on ice, in 1 ml TriReagent (Sigma; Poole, UK) and total RNA was subsequently isolated according to the manufacturer's instructions. RNA quantity and purity were assessed at 260 nm and 280 nm using a Nanodrop (ND-1000; Labtech. International); an Agilent Bioanalyser (Agilent 2100; Agilent Technologies) was used to assess RNA qualitatively after isolation and, subsequently, following biotin-labelling and after fragmentation."	"Samples were homogenised, on ice, in 1 ml TriReagent (Sigma; Poole, UK) and total RNA was subsequently isolated according to the manufacturer's instructions. RNA quantity and purity were assessed at 260 nm and 280 nm using a Nanodrop (ND-1000; Labtech. International); an Agilent Bioanalyser (Agilent 2100; Agilent Technologies) was used to assess RNA qualitatively after isolation and, subsequently, following biotin-labelling and after fragmentation."	"Samples were homogenised, on ice, in 1 ml TriReagent (Sigma; Poole, UK) and total RNA was subsequently isolated according to the manufacturer's instructions. RNA quantity and purity were assessed at 260 nm and 280 nm using a Nanodrop (ND-1000; Labtech. International); an Agilent Bioanalyser (Agilent 2100; Agilent Technologies) was used to assess RNA qualitatively after isolation and, subsequently, following biotin-labelling and after fragmentation."	"Samples were homogenised, on ice, in 1 ml TriReagent (Sigma; Poole, UK) and total RNA was subsequently isolated according to the manufacturer's instructions. RNA quantity and purity were assessed at 260 nm and 280 nm using a Nanodrop (ND-1000; Labtech. International); an Agilent Bioanalyser (Agilent 2100; Agilent Technologies) was used to assess RNA qualitatively after isolation and, subsequently, following biotin-labelling and after fragmentation."	"Samples were homogenised, on ice, in 1 ml TriReagent (Sigma; Poole, UK) and total RNA was subsequently isolated according to the manufacturer's instructions. RNA quantity and purity were assessed at 260 nm and 280 nm using a Nanodrop (ND-1000; Labtech. International); an Agilent Bioanalyser (Agilent 2100; Agilent Technologies) was used to assess RNA qualitatively after isolation and, subsequently, following biotin-labelling and after fragmentation."	"Samples were homogenised, on ice, in 1 ml TriReagent (Sigma; Poole, UK) and total RNA was subsequently isolated according to the manufacturer's instructions. RNA quantity and purity were assessed at 260 nm and 280 nm using a Nanodrop (ND-1000; Labtech. International); an Agilent Bioanalyser (Agilent 2100; Agilent Technologies) was used to assess RNA qualitatively after isolation and, subsequently, following biotin-labelling and after fragmentation."	"Samples were homogenised, on ice, in 1 ml TriReagent (Sigma; Poole, UK) and total RNA was subsequently isolated according to the manufacturer's instructions. RNA quantity and purity were assessed at 260 nm and 280 nm using a Nanodrop (ND-1000; Labtech. International); an Agilent Bioanalyser (Agilent 2100; Agilent Technologies) was used to assess RNA qualitatively after isolation and, subsequently, following biotin-labelling and after fragmentation."	"Samples were homogenised, on ice, in 1 ml TriReagent (Sigma; Poole, UK) and total RNA was subsequently isolated according to the manufacturer's instructions. RNA quantity and purity were assessed at 260 nm and 280 nm using a Nanodrop (ND-1000; Labtech. International); an Agilent Bioanalyser (Agilent 2100; Agilent Technologies) was used to assess RNA qualitatively after isolation and, subsequently, following biotin-labelling and after fragmentation."	"Samples were homogenised, on ice, in 1 ml TriReagent (Sigma; Poole, UK) and total RNA was subsequently isolated according to the manufacturer's instructions. RNA quantity and purity were assessed at 260 nm and 280 nm using a Nanodrop (ND-1000; Labtech. International); an Agilent Bioanalyser (Agilent 2100; Agilent Technologies) was used to assess RNA qualitatively after isolation and, subsequently, following biotin-labelling and after fragmentation."	"Samples were homogenised, on ice, in 1 ml TriReagent (Sigma; Poole, UK) and total RNA was subsequently isolated according to the manufacturer's instructions. RNA quantity and purity were assessed at 260 nm and 280 nm using a Nanodrop (ND-1000; Labtech. International); an Agilent Bioanalyser (Agilent 2100; Agilent Technologies) was used to assess RNA qualitatively after isolation and, subsequently, following biotin-labelling and after fragmentation."	"Samples were homogenised, on ice, in 1 ml TriReagent (Sigma; Poole, UK) and total RNA was subsequently isolated according to the manufacturer's instructions. RNA quantity and purity were assessed at 260 nm and 280 nm using a Nanodrop (ND-1000; Labtech. International); an Agilent Bioanalyser (Agilent 2100; Agilent Technologies) was used to assess RNA qualitatively after isolation and, subsequently, following biotin-labelling and after fragmentation."	"Samples were homogenised, on ice, in 1 ml TriReagent (Sigma; Poole, UK) and total RNA was subsequently isolated according to the manufacturer's instructions. RNA quantity and purity were assessed at 260 nm and 280 nm using a Nanodrop (ND-1000; Labtech. International); an Agilent Bioanalyser (Agilent 2100; Agilent Technologies) was used to assess RNA qualitatively after isolation and, subsequently, following biotin-labelling and after fragmentation."	"Samples were homogenised, on ice, in 1 ml TriReagent (Sigma; Poole, UK) and total RNA was subsequently isolated according to the manufacturer's instructions. RNA quantity and purity were assessed at 260 nm and 280 nm using a Nanodrop (ND-1000; Labtech. International); an Agilent Bioanalyser (Agilent 2100; Agilent Technologies) was used to assess RNA qualitatively after isolation and, subsequently, following biotin-labelling and after fragmentation."	"Samples were homogenised, on ice, in 1 ml TriReagent (Sigma; Poole, UK) and total RNA was subsequently isolated according to the manufacturer's instructions. RNA quantity and purity were assessed at 260 nm and 280 nm using a Nanodrop (ND-1000; Labtech. International); an Agilent Bioanalyser (Agilent 2100; Agilent Technologies) was used to assess RNA qualitatively after isolation and, subsequently, following biotin-labelling and after fragmentation."	"Samples were homogenised, on ice, in 1 ml TriReagent (Sigma; Poole, UK) and total RNA was subsequently isolated according to the manufacturer's instructions. RNA quantity and purity were assessed at 260 nm and 280 nm using a Nanodrop (ND-1000; Labtech. International); an Agilent Bioanalyser (Agilent 2100; Agilent Technologies) was used to assess RNA qualitatively after isolation and, subsequently, following biotin-labelling and after fragmentation."	"Samples were homogenised, on ice, in 1 ml TriReagent (Sigma; Poole, UK) and total RNA was subsequently isolated according to the manufacturer's instructions. RNA quantity and purity were assessed at 260 nm and 280 nm using a Nanodrop (ND-1000; Labtech. International); an Agilent Bioanalyser (Agilent 2100; Agilent Technologies) was used to assess RNA qualitatively after isolation and, subsequently, following biotin-labelling and after fragmentation."	"Samples were homogenised, on ice, in 1 ml TriReagent (Sigma; Poole, UK) and total RNA was subsequently isolated according to the manufacturer's instructions. RNA quantity and purity were assessed at 260 nm and 280 nm using a Nanodrop (ND-1000; Labtech. International); an Agilent Bioanalyser (Agilent 2100; Agilent Technologies) was used to assess RNA qualitatively after isolation and, subsequently, following biotin-labelling and after fragmentation."	"Samples were homogenised, on ice, in 1 ml TriReagent (Sigma; Poole, UK) and total RNA was subsequently isolated according to the manufacturer's instructions. RNA quantity and purity were assessed at 260 nm and 280 nm using a Nanodrop (ND-1000; Labtech. International); an Agilent Bioanalyser (Agilent 2100; Agilent Technologies) was used to assess RNA qualitatively after isolation and, subsequently, following biotin-labelling and after fragmentation."	"Samples were homogenised, on ice, in 1 ml TriReagent (Sigma; Poole, UK) and total RNA was subsequently isolated according to the manufacturer's instructions. RNA quantity and purity were assessed at 260 nm and 280 nm using a Nanodrop (ND-1000; Labtech. International); an Agilent Bioanalyser (Agilent 2100; Agilent Technologies) was used to assess RNA qualitatively after isolation and, subsequently, following biotin-labelling and after fragmentation."	"Samples were homogenised, on ice, in 1 ml TriReagent (Sigma; Poole, UK) and total RNA was subsequently isolated according to the manufacturer's instructions. RNA quantity and purity were assessed at 260 nm and 280 nm using a Nanodrop (ND-1000; Labtech. International); an Agilent Bioanalyser (Agilent 2100; Agilent Technologies) was used to assess RNA qualitatively after isolation and, subsequently, following biotin-labelling and after fragmentation."	"Samples were homogenised, on ice, in 1 ml TriReagent (Sigma; Poole, UK) and total RNA was subsequently isolated according to the manufacturer's instructions. RNA quantity and purity were assessed at 260 nm and 280 nm using a Nanodrop (ND-1000; Labtech. International); an Agilent Bioanalyser (Agilent 2100; Agilent Technologies) was used to assess RNA qualitatively after isolation and, subsequently, following biotin-labelling and after fragmentation."	"Samples were homogenised, on ice, in 1 ml TriReagent (Sigma; Poole, UK) and total RNA was subsequently isolated according to the manufacturer's instructions. RNA quantity and purity were assessed at 260 nm and 280 nm using a Nanodrop (ND-1000; Labtech. International); an Agilent Bioanalyser (Agilent 2100; Agilent Technologies) was used to assess RNA qualitatively after isolation and, subsequently, following biotin-labelling and after fragmentation."	"Samples were homogenised, on ice, in 1 ml TriReagent (Sigma; Poole, UK) and total RNA was subsequently isolated according to the manufacturer's instructions. RNA quantity and purity were assessed at 260 nm and 280 nm using a Nanodrop (ND-1000; Labtech. International); an Agilent Bioanalyser (Agilent 2100; Agilent Technologies) was used to assess RNA qualitatively after isolation and, subsequently, following biotin-labelling and after fragmentation."	"Samples were homogenised, on ice, in 1 ml TriReagent (Sigma; Poole, UK) and total RNA was subsequently isolated according to the manufacturer's instructions. RNA quantity and purity were assessed at 260 nm and 280 nm using a Nanodrop (ND-1000; Labtech. International); an Agilent Bioanalyser (Agilent 2100; Agilent Technologies) was used to assess RNA qualitatively after isolation and, subsequently, following biotin-labelling and after fragmentation."	"Samples were homogenised, on ice, in 1 ml TriReagent (Sigma; Poole, UK) and total RNA was subsequently isolated according to the manufacturer's instructions. RNA quantity and purity were assessed at 260 nm and 280 nm using a Nanodrop (ND-1000; Labtech. International); an Agilent Bioanalyser (Agilent 2100; Agilent Technologies) was used to assess RNA qualitatively after isolation and, subsequently, following biotin-labelling and after fragmentation."	"Samples were homogenised, on ice, in 1 ml TriReagent (Sigma; Poole, UK) and total RNA was subsequently isolated according to the manufacturer's instructions. RNA quantity and purity were assessed at 260 nm and 280 nm using a Nanodrop (ND-1000; Labtech. International); an Agilent Bioanalyser (Agilent 2100; Agilent Technologies) was used to assess RNA qualitatively after isolation and, subsequently, following biotin-labelling and after fragmentation."	"Samples were homogenised, on ice, in 1 ml TriReagent (Sigma; Poole, UK) and total RNA was subsequently isolated according to the manufacturer's instructions. RNA quantity and purity were assessed at 260 nm and 280 nm using a Nanodrop (ND-1000; Labtech. International); an Agilent Bioanalyser (Agilent 2100; Agilent Technologies) was used to assess RNA qualitatively after isolation and, subsequently, following biotin-labelling and after fragmentation."	"Samples were homogenised, on ice, in 1 ml TriReagent (Sigma; Poole, UK) and total RNA was subsequently isolated according to the manufacturer's instructions. RNA quantity and purity were assessed at 260 nm and 280 nm using a Nanodrop (ND-1000; Labtech. International); an Agilent Bioanalyser (Agilent 2100; Agilent Technologies) was used to assess RNA qualitatively after isolation and, subsequently, following biotin-labelling and after fragmentation."	"Samples were homogenised, on ice, in 1 ml TriReagent (Sigma; Poole, UK) and total RNA was subsequently isolated according to the manufacturer's instructions. RNA quantity and purity were assessed at 260 nm and 280 nm using a Nanodrop (ND-1000; Labtech. International); an Agilent Bioanalyser (Agilent 2100; Agilent Technologies) was used to assess RNA qualitatively after isolation and, subsequently, following biotin-labelling and after fragmentation."	"Samples were homogenised, on ice, in 1 ml TriReagent (Sigma; Poole, UK) and total RNA was subsequently isolated according to the manufacturer's instructions. RNA quantity and purity were assessed at 260 nm and 280 nm using a Nanodrop (ND-1000; Labtech. International); an Agilent Bioanalyser (Agilent 2100; Agilent Technologies) was used to assess RNA qualitatively after isolation and, subsequently, following biotin-labelling and after fragmentation."	"Samples were homogenised, on ice, in 1 ml TriReagent (Sigma; Poole, UK) and total RNA was subsequently isolated according to the manufacturer's instructions. RNA quantity and purity were assessed at 260 nm and 280 nm using a Nanodrop (ND-1000; Labtech. International); an Agilent Bioanalyser (Agilent 2100; Agilent Technologies) was used to assess RNA qualitatively after isolation and, subsequently, following biotin-labelling and after fragmentation."	"Samples were homogenised, on ice, in 1 ml TriReagent (Sigma; Poole, UK) and total RNA was subsequently isolated according to the manufacturer's instructions. RNA quantity and purity were assessed at 260 nm and 280 nm using a Nanodrop (ND-1000; Labtech. International); an Agilent Bioanalyser (Agilent 2100; Agilent Technologies) was used to assess RNA qualitatively after isolation and, subsequently, following biotin-labelling and after fragmentation."	"Samples were homogenised, on ice, in 1 ml TriReagent (Sigma; Poole, UK) and total RNA was subsequently isolated according to the manufacturer's instructions. RNA quantity and purity were assessed at 260 nm and 280 nm using a Nanodrop (ND-1000; Labtech. International); an Agilent Bioanalyser (Agilent 2100; Agilent Technologies) was used to assess RNA qualitatively after isolation and, subsequently, following biotin-labelling and after fragmentation."	"Samples were homogenised, on ice, in 1 ml TriReagent (Sigma; Poole, UK) and total RNA was subsequently isolated according to the manufacturer's instructions. RNA quantity and purity were assessed at 260 nm and 280 nm using a Nanodrop (ND-1000; Labtech. International); an Agilent Bioanalyser (Agilent 2100; Agilent Technologies) was used to assess RNA qualitatively after isolation and, subsequently, following biotin-labelling and after fragmentation."	"Samples were homogenised, on ice, in 1 ml TriReagent (Sigma; Poole, UK) and total RNA was subsequently isolated according to the manufacturer's instructions. RNA quantity and purity were assessed at 260 nm and 280 nm using a Nanodrop (ND-1000; Labtech. International); an Agilent Bioanalyser (Agilent 2100; Agilent Technologies) was used to assess RNA qualitatively after isolation and, subsequently, following biotin-labelling and after fragmentation."	"Samples were homogenised, on ice, in 1 ml TriReagent (Sigma; Poole, UK) and total RNA was subsequently isolated according to the manufacturer's instructions. RNA quantity and purity were assessed at 260 nm and 280 nm using a Nanodrop (ND-1000; Labtech. International); an Agilent Bioanalyser (Agilent 2100; Agilent Technologies) was used to assess RNA qualitatively after isolation and, subsequently, following biotin-labelling and after fragmentation."	"Samples were homogenised, on ice, in 1 ml TriReagent (Sigma; Poole, UK) and total RNA was subsequently isolated according to the manufacturer's instructions. RNA quantity and purity were assessed at 260 nm and 280 nm using a Nanodrop (ND-1000; Labtech. International); an Agilent Bioanalyser (Agilent 2100; Agilent Technologies) was used to assess RNA qualitatively after isolation and, subsequently, following biotin-labelling and after fragmentation."	"Samples were homogenised, on ice, in 1 ml TriReagent (Sigma; Poole, UK) and total RNA was subsequently isolated according to the manufacturer's instructions. RNA quantity and purity were assessed at 260 nm and 280 nm using a Nanodrop (ND-1000; Labtech. International); an Agilent Bioanalyser (Agilent 2100; Agilent Technologies) was used to assess RNA qualitatively after isolation and, subsequently, following biotin-labelling and after fragmentation."	"Samples were homogenised, on ice, in 1 ml TriReagent (Sigma; Poole, UK) and total RNA was subsequently isolated according to the manufacturer's instructions. RNA quantity and purity were assessed at 260 nm and 280 nm using a Nanodrop (ND-1000; Labtech. International); an Agilent Bioanalyser (Agilent 2100; Agilent Technologies) was used to assess RNA qualitatively after isolation and, subsequently, following biotin-labelling and after fragmentation."	"Samples were homogenised, on ice, in 1 ml TriReagent (Sigma; Poole, UK) and total RNA was subsequently isolated according to the manufacturer's instructions. RNA quantity and purity were assessed at 260 nm and 280 nm using a Nanodrop (ND-1000; Labtech. International); an Agilent Bioanalyser (Agilent 2100; Agilent Technologies) was used to assess RNA qualitatively after isolation and, subsequently, following biotin-labelling and after fragmentation."	"Samples were homogenised, on ice, in 1 ml TriReagent (Sigma; Poole, UK) and total RNA was subsequently isolated according to the manufacturer's instructions. RNA quantity and purity were assessed at 260 nm and 280 nm using a Nanodrop (ND-1000; Labtech. International); an Agilent Bioanalyser (Agilent 2100; Agilent Technologies) was used to assess RNA qualitatively after isolation and, subsequently, following biotin-labelling and after fragmentation."	"Samples were homogenised, on ice, in 1 ml TriReagent (Sigma; Poole, UK) and total RNA was subsequently isolated according to the manufacturer's instructions. RNA quantity and purity were assessed at 260 nm and 280 nm using a Nanodrop (ND-1000; Labtech. International); an Agilent Bioanalyser (Agilent 2100; Agilent Technologies) was used to assess RNA qualitatively after isolation and, subsequently, following biotin-labelling and after fragmentation."	"Samples were homogenised, on ice, in 1 ml TriReagent (Sigma; Poole, UK) and total RNA was subsequently isolated according to the manufacturer's instructions. RNA quantity and purity were assessed at 260 nm and 280 nm using a Nanodrop (ND-1000; Labtech. International); an Agilent Bioanalyser (Agilent 2100; Agilent Technologies) was used to assess RNA qualitatively after isolation and, subsequently, following biotin-labelling and after fragmentation."	"Samples were homogenised, on ice, in 1 ml TriReagent (Sigma; Poole, UK) and total RNA was subsequently isolated according to the manufacturer's instructions. RNA quantity and purity were assessed at 260 nm and 280 nm using a Nanodrop (ND-1000; Labtech. International); an Agilent Bioanalyser (Agilent 2100; Agilent Technologies) was used to assess RNA qualitatively after isolation and, subsequently, following biotin-labelling and after fragmentation."	"Samples were homogenised, on ice, in 1 ml TriReagent (Sigma; Poole, UK) and total RNA was subsequently isolated according to the manufacturer's instructions. RNA quantity and purity were assessed at 260 nm and 280 nm using a Nanodrop (ND-1000; Labtech. International); an Agilent Bioanalyser (Agilent 2100; Agilent Technologies) was used to assess RNA qualitatively after isolation and, subsequently, following biotin-labelling and after fragmentation."	"Samples were homogenised, on ice, in 1 ml TriReagent (Sigma; Poole, UK) and total RNA was subsequently isolated according to the manufacturer's instructions. RNA quantity and purity were assessed at 260 nm and 280 nm using a Nanodrop (ND-1000; Labtech. International); an Agilent Bioanalyser (Agilent 2100; Agilent Technologies) was used to assess RNA qualitatively after isolation and, subsequently, following biotin-labelling and after fragmentation."	"Samples were homogenised, on ice, in 1 ml TriReagent (Sigma; Poole, UK) and total RNA was subsequently isolated according to the manufacturer's instructions. RNA quantity and purity were assessed at 260 nm and 280 nm using a Nanodrop (ND-1000; Labtech. International); an Agilent Bioanalyser (Agilent 2100; Agilent Technologies) was used to assess RNA qualitatively after isolation and, subsequently, following biotin-labelling and after fragmentation."	"Samples were homogenised, on ice, in 1 ml TriReagent (Sigma; Poole, UK) and total RNA was subsequently isolated according to the manufacturer's instructions. RNA quantity and purity were assessed at 260 nm and 280 nm using a Nanodrop (ND-1000; Labtech. International); an Agilent Bioanalyser (Agilent 2100; Agilent Technologies) was used to assess RNA qualitatively after isolation and, subsequently, following biotin-labelling and after fragmentation."	"Samples were homogenised, on ice, in 1 ml TriReagent (Sigma; Poole, UK) and total RNA was subsequently isolated according to the manufacturer's instructions. RNA quantity and purity were assessed at 260 nm and 280 nm using a Nanodrop (ND-1000; Labtech. International); an Agilent Bioanalyser (Agilent 2100; Agilent Technologies) was used to assess RNA qualitatively after isolation and, subsequently, following biotin-labelling and after fragmentation."	"Samples were homogenised, on ice, in 1 ml TriReagent (Sigma; Poole, UK) and total RNA was subsequently isolated according to the manufacturer's instructions. RNA quantity and purity were assessed at 260 nm and 280 nm using a Nanodrop (ND-1000; Labtech. International); an Agilent Bioanalyser (Agilent 2100; Agilent Technologies) was used to assess RNA qualitatively after isolation and, subsequently, following biotin-labelling and after fragmentation."	"Samples were homogenised, on ice, in 1 ml TriReagent (Sigma; Poole, UK) and total RNA was subsequently isolated according to the manufacturer's instructions. RNA quantity and purity were assessed at 260 nm and 280 nm using a Nanodrop (ND-1000; Labtech. International); an Agilent Bioanalyser (Agilent 2100; Agilent Technologies) was used to assess RNA qualitatively after isolation and, subsequently, following biotin-labelling and after fragmentation."	"Samples were homogenised, on ice, in 1 ml TriReagent (Sigma; Poole, UK) and total RNA was subsequently isolated according to the manufacturer's instructions. RNA quantity and purity were assessed at 260 nm and 280 nm using a Nanodrop (ND-1000; Labtech. International); an Agilent Bioanalyser (Agilent 2100; Agilent Technologies) was used to assess RNA qualitatively after isolation and, subsequently, following biotin-labelling and after fragmentation."	"Samples were homogenised, on ice, in 1 ml TriReagent (Sigma; Poole, UK) and total RNA was subsequently isolated according to the manufacturer's instructions. RNA quantity and purity were assessed at 260 nm and 280 nm using a Nanodrop (ND-1000; Labtech. International); an Agilent Bioanalyser (Agilent 2100; Agilent Technologies) was used to assess RNA qualitatively after isolation and, subsequently, following biotin-labelling and after fragmentation."	"Samples were homogenised, on ice, in 1 ml TriReagent (Sigma; Poole, UK) and total RNA was subsequently isolated according to the manufacturer's instructions. RNA quantity and purity were assessed at 260 nm and 280 nm using a Nanodrop (ND-1000; Labtech. International); an Agilent Bioanalyser (Agilent 2100; Agilent Technologies) was used to assess RNA qualitatively after isolation and, subsequently, following biotin-labelling and after fragmentation."	"Samples were homogenised, on ice, in 1 ml TriReagent (Sigma; Poole, UK) and total RNA was subsequently isolated according to the manufacturer's instructions. RNA quantity and purity were assessed at 260 nm and 280 nm using a Nanodrop (ND-1000; Labtech. International); an Agilent Bioanalyser (Agilent 2100; Agilent Technologies) was used to assess RNA qualitatively after isolation and, subsequently, following biotin-labelling and after fragmentation."	"Samples were homogenised, on ice, in 1 ml TriReagent (Sigma; Poole, UK) and total RNA was subsequently isolated according to the manufacturer's instructions. RNA quantity and purity were assessed at 260 nm and 280 nm using a Nanodrop (ND-1000; Labtech. International); an Agilent Bioanalyser (Agilent 2100; Agilent Technologies) was used to assess RNA qualitatively after isolation and, subsequently, following biotin-labelling and after fragmentation."	"Samples were homogenised, on ice, in 1 ml TriReagent (Sigma; Poole, UK) and total RNA was subsequently isolated according to the manufacturer's instructions. RNA quantity and purity were assessed at 260 nm and 280 nm using a Nanodrop (ND-1000; Labtech. International); an Agilent Bioanalyser (Agilent 2100; Agilent Technologies) was used to assess RNA qualitatively after isolation and, subsequently, following biotin-labelling and after fragmentation."	"Samples were homogenised, on ice, in 1 ml TriReagent (Sigma; Poole, UK) and total RNA was subsequently isolated according to the manufacturer's instructions. RNA quantity and purity were assessed at 260 nm and 280 nm using a Nanodrop (ND-1000; Labtech. International); an Agilent Bioanalyser (Agilent 2100; Agilent Technologies) was used to assess RNA qualitatively after isolation and, subsequently, following biotin-labelling and after fragmentation."	"Samples were homogenised, on ice, in 1 ml TriReagent (Sigma; Poole, UK) and total RNA was subsequently isolated according to the manufacturer's instructions. RNA quantity and purity were assessed at 260 nm and 280 nm using a Nanodrop (ND-1000; Labtech. International); an Agilent Bioanalyser (Agilent 2100; Agilent Technologies) was used to assess RNA qualitatively after isolation and, subsequently, following biotin-labelling and after fragmentation."	"Samples were homogenised, on ice, in 1 ml TriReagent (Sigma; Poole, UK) and total RNA was subsequently isolated according to the manufacturer's instructions. RNA quantity and purity were assessed at 260 nm and 280 nm using a Nanodrop (ND-1000; Labtech. International); an Agilent Bioanalyser (Agilent 2100; Agilent Technologies) was used to assess RNA qualitatively after isolation and, subsequently, following biotin-labelling and after fragmentation."	"Samples were homogenised, on ice, in 1 ml TriReagent (Sigma; Poole, UK) and total RNA was subsequently isolated according to the manufacturer's instructions. RNA quantity and purity were assessed at 260 nm and 280 nm using a Nanodrop (ND-1000; Labtech. International); an Agilent Bioanalyser (Agilent 2100; Agilent Technologies) was used to assess RNA qualitatively after isolation and, subsequently, following biotin-labelling and after fragmentation."	"Samples were homogenised, on ice, in 1 ml TriReagent (Sigma; Poole, UK) and total RNA was subsequently isolated according to the manufacturer's instructions. RNA quantity and purity were assessed at 260 nm and 280 nm using a Nanodrop (ND-1000; Labtech. International); an Agilent Bioanalyser (Agilent 2100; Agilent Technologies) was used to assess RNA qualitatively after isolation and, subsequently, following biotin-labelling and after fragmentation."	"Samples were homogenised, on ice, in 1 ml TriReagent (Sigma; Poole, UK) and total RNA was subsequently isolated according to the manufacturer's instructions. RNA quantity and purity were assessed at 260 nm and 280 nm using a Nanodrop (ND-1000; Labtech. International); an Agilent Bioanalyser (Agilent 2100; Agilent Technologies) was used to assess RNA qualitatively after isolation and, subsequently, following biotin-labelling and after fragmentation."	"Samples were homogenised, on ice, in 1 ml TriReagent (Sigma; Poole, UK) and total RNA was subsequently isolated according to the manufacturer's instructions. RNA quantity and purity were assessed at 260 nm and 280 nm using a Nanodrop (ND-1000; Labtech. International); an Agilent Bioanalyser (Agilent 2100; Agilent Technologies) was used to assess RNA qualitatively after isolation and, subsequently, following biotin-labelling and after fragmentation."	"Samples were homogenised, on ice, in 1 ml TriReagent (Sigma; Poole, UK) and total RNA was subsequently isolated according to the manufacturer's instructions. RNA quantity and purity were assessed at 260 nm and 280 nm using a Nanodrop (ND-1000; Labtech. International); an Agilent Bioanalyser (Agilent 2100; Agilent Technologies) was used to assess RNA qualitatively after isolation and, subsequently, following biotin-labelling and after fragmentation."	"Samples were homogenised, on ice, in 1 ml TriReagent (Sigma; Poole, UK) and total RNA was subsequently isolated according to the manufacturer's instructions. RNA quantity and purity were assessed at 260 nm and 280 nm using a Nanodrop (ND-1000; Labtech. International); an Agilent Bioanalyser (Agilent 2100; Agilent Technologies) was used to assess RNA qualitatively after isolation and, subsequently, following biotin-labelling and after fragmentation."	"Samples were homogenised, on ice, in 1 ml TriReagent (Sigma; Poole, UK) and total RNA was subsequently isolated according to the manufacturer's instructions. RNA quantity and purity were assessed at 260 nm and 280 nm using a Nanodrop (ND-1000; Labtech. International); an Agilent Bioanalyser (Agilent 2100; Agilent Technologies) was used to assess RNA qualitatively after isolation and, subsequently, following biotin-labelling and after fragmentation."	"Samples were homogenised, on ice, in 1 ml TriReagent (Sigma; Poole, UK) and total RNA was subsequently isolated according to the manufacturer's instructions. RNA quantity and purity were assessed at 260 nm and 280 nm using a Nanodrop (ND-1000; Labtech. International); an Agilent Bioanalyser (Agilent 2100; Agilent Technologies) was used to assess RNA qualitatively after isolation and, subsequently, following biotin-labelling and after fragmentation."	"Samples were homogenised, on ice, in 1 ml TriReagent (Sigma; Poole, UK) and total RNA was subsequently isolated according to the manufacturer's instructions. RNA quantity and purity were assessed at 260 nm and 280 nm using a Nanodrop (ND-1000; Labtech. International); an Agilent Bioanalyser (Agilent 2100; Agilent Technologies) was used to assess RNA qualitatively after isolation and, subsequently, following biotin-labelling and after fragmentation."	"Samples were homogenised, on ice, in 1 ml TriReagent (Sigma; Poole, UK) and total RNA was subsequently isolated according to the manufacturer's instructions. RNA quantity and purity were assessed at 260 nm and 280 nm using a Nanodrop (ND-1000; Labtech. International); an Agilent Bioanalyser (Agilent 2100; Agilent Technologies) was used to assess RNA qualitatively after isolation and, subsequently, following biotin-labelling and after fragmentation."	"Samples were homogenised, on ice, in 1 ml TriReagent (Sigma; Poole, UK) and total RNA was subsequently isolated according to the manufacturer's instructions. RNA quantity and purity were assessed at 260 nm and 280 nm using a Nanodrop (ND-1000; Labtech. International); an Agilent Bioanalyser (Agilent 2100; Agilent Technologies) was used to assess RNA qualitatively after isolation and, subsequently, following biotin-labelling and after fragmentation."	"Samples were homogenised, on ice, in 1 ml TriReagent (Sigma; Poole, UK) and total RNA was subsequently isolated according to the manufacturer's instructions. RNA quantity and purity were assessed at 260 nm and 280 nm using a Nanodrop (ND-1000; Labtech. International); an Agilent Bioanalyser (Agilent 2100; Agilent Technologies) was used to assess RNA qualitatively after isolation and, subsequently, following biotin-labelling and after fragmentation."	"Samples were homogenised, on ice, in 1 ml TriReagent (Sigma; Poole, UK) and total RNA was subsequently isolated according to the manufacturer's instructions. RNA quantity and purity were assessed at 260 nm and 280 nm using a Nanodrop (ND-1000; Labtech. International); an Agilent Bioanalyser (Agilent 2100; Agilent Technologies) was used to assess RNA qualitatively after isolation and, subsequently, following biotin-labelling and after fragmentation."	"Samples were homogenised, on ice, in 1 ml TriReagent (Sigma; Poole, UK) and total RNA was subsequently isolated according to the manufacturer's instructions. RNA quantity and purity were assessed at 260 nm and 280 nm using a Nanodrop (ND-1000; Labtech. International); an Agilent Bioanalyser (Agilent 2100; Agilent Technologies) was used to assess RNA qualitatively after isolation and, subsequently, following biotin-labelling and after fragmentation."	"Samples were homogenised, on ice, in 1 ml TriReagent (Sigma; Poole, UK) and total RNA was subsequently isolated according to the manufacturer's instructions. RNA quantity and purity were assessed at 260 nm and 280 nm using a Nanodrop (ND-1000; Labtech. International); an Agilent Bioanalyser (Agilent 2100; Agilent Technologies) was used to assess RNA qualitatively after isolation and, subsequently, following biotin-labelling and after fragmentation."	"Samples were homogenised, on ice, in 1 ml TriReagent (Sigma; Poole, UK) and total RNA was subsequently isolated according to the manufacturer's instructions. RNA quantity and purity were assessed at 260 nm and 280 nm using a Nanodrop (ND-1000; Labtech. International); an Agilent Bioanalyser (Agilent 2100; Agilent Technologies) was used to assess RNA qualitatively after isolation and, subsequently, following biotin-labelling and after fragmentation."
!Sample_label_ch1	"biotin"	"biotin"	"biotin"	"biotin"	"biotin"	"biotin"	"biotin"	"biotin"	"biotin"	"biotin"	"biotin"	"biotin"	"biotin"	"biotin"	"biotin"	"biotin"	"biotin"	"biotin"	"biotin"	"biotin"	"biotin"	"biotin"	"biotin"	"biotin"	"biotin"	"biotin"	"biotin"	"biotin"	"biotin"	"biotin"	"biotin"	"biotin"	"biotin"	"biotin"	"biotin"	"biotin"	"biotin"	"biotin"	"biotin"	"biotin"	"biotin"	"biotin"	"biotin"	"biotin"	"biotin"	"biotin"	"biotin"	"biotin"	"biotin"	"biotin"	"biotin"	"biotin"	"biotin"	"biotin"	"biotin"	"biotin"	"biotin"	"biotin"	"biotin"	"biotin"	"biotin"	"biotin"	"biotin"	"biotin"	"biotin"	"biotin"	"biotin"	"biotin"	"biotin"	"biotin"	"biotin"	"biotin"	"biotin"	"biotin"	"biotin"	"biotin"	"biotin"	"biotin"	"biotin"	"biotin"	"biotin"	"biotin"	"biotin"	"biotin"	"biotin"	"biotin"	"biotin"	"biotin"	"biotin"	"biotin"	"biotin"	"biotin"	"biotin"	"biotin"	"biotin"	"biotin"	"biotin"	"biotin"	"biotin"	"biotin"	"biotin"	"biotin"	"biotin"	"biotin"	"biotin"	"biotin"	"biotin"	"biotin"	"biotin"	"biotin"	"biotin"	"biotin"	"biotin"	"biotin"	"biotin"	"biotin"	"biotin"	"biotin"	"biotin"	"biotin"	"biotin"
!Sample_label_protocol_ch1	"100 ng of each specimen was amplified and labelled using the Affymetrix GeneChip Eukaryotic 2 Cycle Labelling Assays for Expression Analysis, (Affymetrix; 900494) according to the manufacturer's instructions (www.affymetrix.com/products/reagents/specific/cdna2.affx)."	"100 ng of each specimen was amplified and labelled using the Affymetrix GeneChip Eukaryotic 2 Cycle Labelling Assays for Expression Analysis, (Affymetrix; 900494) according to the manufacturer's instructions (www.affymetrix.com/products/reagents/specific/cdna2.affx)."	"100 ng of each specimen was amplified and labelled using the Affymetrix GeneChip Eukaryotic 2 Cycle Labelling Assays for Expression Analysis, (Affymetrix; 900494) according to the manufacturer's instructions (www.affymetrix.com/products/reagents/specific/cdna2.affx)."	"100 ng of each specimen was amplified and labelled using the Affymetrix GeneChip Eukaryotic 2 Cycle Labelling Assays for Expression Analysis, (Affymetrix; 900494) according to the manufacturer's instructions (www.affymetrix.com/products/reagents/specific/cdna2.affx)."	"100 ng of each specimen was amplified and labelled using the Affymetrix GeneChip Eukaryotic 2 Cycle Labelling Assays for Expression Analysis, (Affymetrix; 900494) according to the manufacturer's instructions (www.affymetrix.com/products/reagents/specific/cdna2.affx)."	"100 ng of each specimen was amplified and labelled using the Affymetrix GeneChip Eukaryotic 2 Cycle Labelling Assays for Expression Analysis, (Affymetrix; 900494) according to the manufacturer's instructions (www.affymetrix.com/products/reagents/specific/cdna2.affx)."	"100 ng of each specimen was amplified and labelled using the Affymetrix GeneChip Eukaryotic 2 Cycle Labelling Assays for Expression Analysis, (Affymetrix; 900494) according to the manufacturer's instructions (www.affymetrix.com/products/reagents/specific/cdna2.affx)."	"100 ng of each specimen was amplified and labelled using the Affymetrix GeneChip Eukaryotic 2 Cycle Labelling Assays for Expression Analysis, (Affymetrix; 900494) according to the manufacturer's instructions (www.affymetrix.com/products/reagents/specific/cdna2.affx)."	"100 ng of each specimen was amplified and labelled using the Affymetrix GeneChip Eukaryotic 2 Cycle Labelling Assays for Expression Analysis, (Affymetrix; 900494) according to the manufacturer's instructions (www.affymetrix.com/products/reagents/specific/cdna2.affx)."	"100 ng of each specimen was amplified and labelled using the Affymetrix GeneChip Eukaryotic 2 Cycle Labelling Assays for Expression Analysis, (Affymetrix; 900494) according to the manufacturer's instructions (www.affymetrix.com/products/reagents/specific/cdna2.affx)."	"100 ng of each specimen was amplified and labelled using the Affymetrix GeneChip Eukaryotic 2 Cycle Labelling Assays for Expression Analysis, (Affymetrix; 900494) according to the manufacturer's instructions (www.affymetrix.com/products/reagents/specific/cdna2.affx)."	"100 ng of each specimen was amplified and labelled using the Affymetrix GeneChip Eukaryotic 2 Cycle Labelling Assays for Expression Analysis, (Affymetrix; 900494) according to the manufacturer's instructions (www.affymetrix.com/products/reagents/specific/cdna2.affx)."	"100 ng of each specimen was amplified and labelled using the Affymetrix GeneChip Eukaryotic 2 Cycle Labelling Assays for Expression Analysis, (Affymetrix; 900494) according to the manufacturer's instructions (www.affymetrix.com/products/reagents/specific/cdna2.affx)."	"100 ng of each specimen was amplified and labelled using the Affymetrix GeneChip Eukaryotic 2 Cycle Labelling Assays for Expression Analysis, (Affymetrix; 900494) according to the manufacturer's instructions (www.affymetrix.com/products/reagents/specific/cdna2.affx)."	"100 ng of each specimen was amplified and labelled using the Affymetrix GeneChip Eukaryotic 2 Cycle Labelling Assays for Expression Analysis, (Affymetrix; 900494) according to the manufacturer's instructions (www.affymetrix.com/products/reagents/specific/cdna2.affx)."	"100 ng of each specimen was amplified and labelled using the Affymetrix GeneChip Eukaryotic 2 Cycle Labelling Assays for Expression Analysis, (Affymetrix; 900494) according to the manufacturer's instructions (www.affymetrix.com/products/reagents/specific/cdna2.affx)."	"100 ng of each specimen was amplified and labelled using the Affymetrix GeneChip Eukaryotic 2 Cycle Labelling Assays for Expression Analysis, (Affymetrix; 900494) according to the manufacturer's instructions (www.affymetrix.com/products/reagents/specific/cdna2.affx)."	"100 ng of each specimen was amplified and labelled using the Affymetrix GeneChip Eukaryotic 2 Cycle Labelling Assays for Expression Analysis, (Affymetrix; 900494) according to the manufacturer's instructions (www.affymetrix.com/products/reagents/specific/cdna2.affx)."	"100 ng of each specimen was amplified and labelled using the Affymetrix GeneChip Eukaryotic 2 Cycle Labelling Assays for Expression Analysis, (Affymetrix; 900494) according to the manufacturer's instructions (www.affymetrix.com/products/reagents/specific/cdna2.affx)."	"100 ng of each specimen was amplified and labelled using the Affymetrix GeneChip Eukaryotic 2 Cycle Labelling Assays for Expression Analysis, (Affymetrix; 900494) according to the manufacturer's instructions (www.affymetrix.com/products/reagents/specific/cdna2.affx)."	"100 ng of each specimen was amplified and labelled using the Affymetrix GeneChip Eukaryotic 2 Cycle Labelling Assays for Expression Analysis, (Affymetrix; 900494) according to the manufacturer's instructions (www.affymetrix.com/products/reagents/specific/cdna2.affx)."	"100 ng of each specimen was amplified and labelled using the Affymetrix GeneChip Eukaryotic 2 Cycle Labelling Assays for Expression Analysis, (Affymetrix; 900494) according to the manufacturer's instructions (www.affymetrix.com/products/reagents/specific/cdna2.affx)."	"100 ng of each specimen was amplified and labelled using the Affymetrix GeneChip Eukaryotic 2 Cycle Labelling Assays for Expression Analysis, (Affymetrix; 900494) according to the manufacturer's instructions (www.affymetrix.com/products/reagents/specific/cdna2.affx)."	"100 ng of each specimen was amplified and labelled using the Affymetrix GeneChip Eukaryotic 2 Cycle Labelling Assays for Expression Analysis, (Affymetrix; 900494) according to the manufacturer's instructions (www.affymetrix.com/products/reagents/specific/cdna2.affx)."	"100 ng of each specimen was amplified and labelled using the Affymetrix GeneChip Eukaryotic 2 Cycle Labelling Assays for Expression Analysis, (Affymetrix; 900494) according to the manufacturer's instructions (www.affymetrix.com/products/reagents/specific/cdna2.affx)."	"100 ng of each specimen was amplified and labelled using the Affymetrix GeneChip Eukaryotic 2 Cycle Labelling Assays for Expression Analysis, (Affymetrix; 900494) according to the manufacturer's instructions (www.affymetrix.com/products/reagents/specific/cdna2.affx)."	"100 ng of each specimen was amplified and labelled using the Affymetrix GeneChip Eukaryotic 2 Cycle Labelling Assays for Expression Analysis, (Affymetrix; 900494) according to the manufacturer's instructions (www.affymetrix.com/products/reagents/specific/cdna2.affx)."	"100 ng of each specimen was amplified and labelled using the Affymetrix GeneChip Eukaryotic 2 Cycle Labelling Assays for Expression Analysis, (Affymetrix; 900494) according to the manufacturer's instructions (www.affymetrix.com/products/reagents/specific/cdna2.affx)."	"100 ng of each specimen was amplified and labelled using the Affymetrix GeneChip Eukaryotic 2 Cycle Labelling Assays for Expression Analysis, (Affymetrix; 900494) according to the manufacturer's instructions (www.affymetrix.com/products/reagents/specific/cdna2.affx)."	"100 ng of each specimen was amplified and labelled using the Affymetrix GeneChip Eukaryotic 2 Cycle Labelling Assays for Expression Analysis, (Affymetrix; 900494) according to the manufacturer's instructions (www.affymetrix.com/products/reagents/specific/cdna2.affx)."	"100 ng of each specimen was amplified and labelled using the Affymetrix GeneChip Eukaryotic 2 Cycle Labelling Assays for Expression Analysis, (Affymetrix; 900494) according to the manufacturer's instructions (www.affymetrix.com/products/reagents/specific/cdna2.affx)."	"100 ng of each specimen was amplified and labelled using the Affymetrix GeneChip Eukaryotic 2 Cycle Labelling Assays for Expression Analysis, (Affymetrix; 900494) according to the manufacturer's instructions (www.affymetrix.com/products/reagents/specific/cdna2.affx)."	"100 ng of each specimen was amplified and labelled using the Affymetrix GeneChip Eukaryotic 2 Cycle Labelling Assays for Expression Analysis, (Affymetrix; 900494) according to the manufacturer's instructions (www.affymetrix.com/products/reagents/specific/cdna2.affx)."	"100 ng of each specimen was amplified and labelled using the Affymetrix GeneChip Eukaryotic 2 Cycle Labelling Assays for Expression Analysis, (Affymetrix; 900494) according to the manufacturer's instructions (www.affymetrix.com/products/reagents/specific/cdna2.affx)."	"100 ng of each specimen was amplified and labelled using the Affymetrix GeneChip Eukaryotic 2 Cycle Labelling Assays for Expression Analysis, (Affymetrix; 900494) according to the manufacturer's instructions (www.affymetrix.com/products/reagents/specific/cdna2.affx)."	"100 ng of each specimen was amplified and labelled using the Affymetrix GeneChip Eukaryotic 2 Cycle Labelling Assays for Expression Analysis, (Affymetrix; 900494) according to the manufacturer's instructions (www.affymetrix.com/products/reagents/specific/cdna2.affx)."	"100 ng of each specimen was amplified and labelled using the Affymetrix GeneChip Eukaryotic 2 Cycle Labelling Assays for Expression Analysis, (Affymetrix; 900494) according to the manufacturer's instructions (www.affymetrix.com/products/reagents/specific/cdna2.affx)."	"100 ng of each specimen was amplified and labelled using the Affymetrix GeneChip Eukaryotic 2 Cycle Labelling Assays for Expression Analysis, (Affymetrix; 900494) according to the manufacturer's instructions (www.affymetrix.com/products/reagents/specific/cdna2.affx)."	"100 ng of each specimen was amplified and labelled using the Affymetrix GeneChip Eukaryotic 2 Cycle Labelling Assays for Expression Analysis, (Affymetrix; 900494) according to the manufacturer's instructions (www.affymetrix.com/products/reagents/specific/cdna2.affx)."	"100 ng of each specimen was amplified and labelled using the Affymetrix GeneChip Eukaryotic 2 Cycle Labelling Assays for Expression Analysis, (Affymetrix; 900494) according to the manufacturer's instructions (www.affymetrix.com/products/reagents/specific/cdna2.affx)."	"100 ng of each specimen was amplified and labelled using the Affymetrix GeneChip Eukaryotic 2 Cycle Labelling Assays for Expression Analysis, (Affymetrix; 900494) according to the manufacturer's instructions (www.affymetrix.com/products/reagents/specific/cdna2.affx)."	"100 ng of each specimen was amplified and labelled using the Affymetrix GeneChip Eukaryotic 2 Cycle Labelling Assays for Expression Analysis, (Affymetrix; 900494) according to the manufacturer's instructions (www.affymetrix.com/products/reagents/specific/cdna2.affx)."	"100 ng of each specimen was amplified and labelled using the Affymetrix GeneChip Eukaryotic 2 Cycle Labelling Assays for Expression Analysis, (Affymetrix; 900494) according to the manufacturer's instructions (www.affymetrix.com/products/reagents/specific/cdna2.affx)."	"100 ng of each specimen was amplified and labelled using the Affymetrix GeneChip Eukaryotic 2 Cycle Labelling Assays for Expression Analysis, (Affymetrix; 900494) according to the manufacturer's instructions (www.affymetrix.com/products/reagents/specific/cdna2.affx)."	"100 ng of each specimen was amplified and labelled using the Affymetrix GeneChip Eukaryotic 2 Cycle Labelling Assays for Expression Analysis, (Affymetrix; 900494) according to the manufacturer's instructions (www.affymetrix.com/products/reagents/specific/cdna2.affx)."	"100 ng of each specimen was amplified and labelled using the Affymetrix GeneChip Eukaryotic 2 Cycle Labelling Assays for Expression Analysis, (Affymetrix; 900494) according to the manufacturer's instructions (www.affymetrix.com/products/reagents/specific/cdna2.affx)."	"100 ng of each specimen was amplified and labelled using the Affymetrix GeneChip Eukaryotic 2 Cycle Labelling Assays for Expression Analysis, (Affymetrix; 900494) according to the manufacturer's instructions (www.affymetrix.com/products/reagents/specific/cdna2.affx)."	"100 ng of each specimen was amplified and labelled using the Affymetrix GeneChip Eukaryotic 2 Cycle Labelling Assays for Expression Analysis, (Affymetrix; 900494) according to the manufacturer's instructions (www.affymetrix.com/products/reagents/specific/cdna2.affx)."	"100 ng of each specimen was amplified and labelled using the Affymetrix GeneChip Eukaryotic 2 Cycle Labelling Assays for Expression Analysis, (Affymetrix; 900494) according to the manufacturer's instructions (www.affymetrix.com/products/reagents/specific/cdna2.affx)."	"100 ng of each specimen was amplified and labelled using the Affymetrix GeneChip Eukaryotic 2 Cycle Labelling Assays for Expression Analysis, (Affymetrix; 900494) according to the manufacturer's instructions (www.affymetrix.com/products/reagents/specific/cdna2.affx)."	"100 ng of each specimen was amplified and labelled using the Affymetrix GeneChip Eukaryotic 2 Cycle Labelling Assays for Expression Analysis, (Affymetrix; 900494) according to the manufacturer's instructions (www.affymetrix.com/products/reagents/specific/cdna2.affx)."	"100 ng of each specimen was amplified and labelled using the Affymetrix GeneChip Eukaryotic 2 Cycle Labelling Assays for Expression Analysis, (Affymetrix; 900494) according to the manufacturer's instructions (www.affymetrix.com/products/reagents/specific/cdna2.affx)."	"100 ng of each specimen was amplified and labelled using the Affymetrix GeneChip Eukaryotic 2 Cycle Labelling Assays for Expression Analysis, (Affymetrix; 900494) according to the manufacturer's instructions (www.affymetrix.com/products/reagents/specific/cdna2.affx)."	"100 ng of each specimen was amplified and labelled using the Affymetrix GeneChip Eukaryotic 2 Cycle Labelling Assays for Expression Analysis, (Affymetrix; 900494) according to the manufacturer's instructions (www.affymetrix.com/products/reagents/specific/cdna2.affx)."	"100 ng of each specimen was amplified and labelled using the Affymetrix GeneChip Eukaryotic 2 Cycle Labelling Assays for Expression Analysis, (Affymetrix; 900494) according to the manufacturer's instructions (www.affymetrix.com/products/reagents/specific/cdna2.affx)."	"100 ng of each specimen was amplified and labelled using the Affymetrix GeneChip Eukaryotic 2 Cycle Labelling Assays for Expression Analysis, (Affymetrix; 900494) according to the manufacturer's instructions (www.affymetrix.com/products/reagents/specific/cdna2.affx)."	"100 ng of each specimen was amplified and labelled using the Affymetrix GeneChip Eukaryotic 2 Cycle Labelling Assays for Expression Analysis, (Affymetrix; 900494) according to the manufacturer's instructions (www.affymetrix.com/products/reagents/specific/cdna2.affx)."	"100 ng of each specimen was amplified and labelled using the Affymetrix GeneChip Eukaryotic 2 Cycle Labelling Assays for Expression Analysis, (Affymetrix; 900494) according to the manufacturer's instructions (www.affymetrix.com/products/reagents/specific/cdna2.affx)."	"100 ng of each specimen was amplified and labelled using the Affymetrix GeneChip Eukaryotic 2 Cycle Labelling Assays for Expression Analysis, (Affymetrix; 900494) according to the manufacturer's instructions (www.affymetrix.com/products/reagents/specific/cdna2.affx)."	"100 ng of each specimen was amplified and labelled using the Affymetrix GeneChip Eukaryotic 2 Cycle Labelling Assays for Expression Analysis, (Affymetrix; 900494) according to the manufacturer's instructions (www.affymetrix.com/products/reagents/specific/cdna2.affx)."	"100 ng of each specimen was amplified and labelled using the Affymetrix GeneChip Eukaryotic 2 Cycle Labelling Assays for Expression Analysis, (Affymetrix; 900494) according to the manufacturer's instructions (www.affymetrix.com/products/reagents/specific/cdna2.affx)."	"100 ng of each specimen was amplified and labelled using the Affymetrix GeneChip Eukaryotic 2 Cycle Labelling Assays for Expression Analysis, (Affymetrix; 900494) according to the manufacturer's instructions (www.affymetrix.com/products/reagents/specific/cdna2.affx)."	"100 ng of each specimen was amplified and labelled using the Affymetrix GeneChip Eukaryotic 2 Cycle Labelling Assays for Expression Analysis, (Affymetrix; 900494) according to the manufacturer's instructions (www.affymetrix.com/products/reagents/specific/cdna2.affx)."	"100 ng of each specimen was amplified and labelled using the Affymetrix GeneChip Eukaryotic 2 Cycle Labelling Assays for Expression Analysis, (Affymetrix; 900494) according to the manufacturer's instructions (www.affymetrix.com/products/reagents/specific/cdna2.affx)."	"100 ng of each specimen was amplified and labelled using the Affymetrix GeneChip Eukaryotic 2 Cycle Labelling Assays for Expression Analysis, (Affymetrix; 900494) according to the manufacturer's instructions (www.affymetrix.com/products/reagents/specific/cdna2.affx)."	"100 ng of each specimen was amplified and labelled using the Affymetrix GeneChip Eukaryotic 2 Cycle Labelling Assays for Expression Analysis, (Affymetrix; 900494) according to the manufacturer's instructions (www.affymetrix.com/products/reagents/specific/cdna2.affx)."	"100 ng of each specimen was amplified and labelled using the Affymetrix GeneChip Eukaryotic 2 Cycle Labelling Assays for Expression Analysis, (Affymetrix; 900494) according to the manufacturer's instructions (www.affymetrix.com/products/reagents/specific/cdna2.affx)."	"100 ng of each specimen was amplified and labelled using the Affymetrix GeneChip Eukaryotic 2 Cycle Labelling Assays for Expression Analysis, (Affymetrix; 900494) according to the manufacturer's instructions (www.affymetrix.com/products/reagents/specific/cdna2.affx)."	"100 ng of each specimen was amplified and labelled using the Affymetrix GeneChip Eukaryotic 2 Cycle Labelling Assays for Expression Analysis, (Affymetrix; 900494) according to the manufacturer's instructions (www.affymetrix.com/products/reagents/specific/cdna2.affx)."	"100 ng of each specimen was amplified and labelled using the Affymetrix GeneChip Eukaryotic 2 Cycle Labelling Assays for Expression Analysis, (Affymetrix; 900494) according to the manufacturer's instructions (www.affymetrix.com/products/reagents/specific/cdna2.affx)."	"100 ng of each specimen was amplified and labelled using the Affymetrix GeneChip Eukaryotic 2 Cycle Labelling Assays for Expression Analysis, (Affymetrix; 900494) according to the manufacturer's instructions (www.affymetrix.com/products/reagents/specific/cdna2.affx)."	"100 ng of each specimen was amplified and labelled using the Affymetrix GeneChip Eukaryotic 2 Cycle Labelling Assays for Expression Analysis, (Affymetrix; 900494) according to the manufacturer's instructions (www.affymetrix.com/products/reagents/specific/cdna2.affx)."	"100 ng of each specimen was amplified and labelled using the Affymetrix GeneChip Eukaryotic 2 Cycle Labelling Assays for Expression Analysis, (Affymetrix; 900494) according to the manufacturer's instructions (www.affymetrix.com/products/reagents/specific/cdna2.affx)."	"100 ng of each specimen was amplified and labelled using the Affymetrix GeneChip Eukaryotic 2 Cycle Labelling Assays for Expression Analysis, (Affymetrix; 900494) according to the manufacturer's instructions (www.affymetrix.com/products/reagents/specific/cdna2.affx)."	"100 ng of each specimen was amplified and labelled using the Affymetrix GeneChip Eukaryotic 2 Cycle Labelling Assays for Expression Analysis, (Affymetrix; 900494) according to the manufacturer's instructions (www.affymetrix.com/products/reagents/specific/cdna2.affx)."	"100 ng of each specimen was amplified and labelled using the Affymetrix GeneChip Eukaryotic 2 Cycle Labelling Assays for Expression Analysis, (Affymetrix; 900494) according to the manufacturer's instructions (www.affymetrix.com/products/reagents/specific/cdna2.affx)."	"100 ng of each specimen was amplified and labelled using the Affymetrix GeneChip Eukaryotic 2 Cycle Labelling Assays for Expression Analysis, (Affymetrix; 900494) according to the manufacturer's instructions (www.affymetrix.com/products/reagents/specific/cdna2.affx)."	"100 ng of each specimen was amplified and labelled using the Affymetrix GeneChip Eukaryotic 2 Cycle Labelling Assays for Expression Analysis, (Affymetrix; 900494) according to the manufacturer's instructions (www.affymetrix.com/products/reagents/specific/cdna2.affx)."	"100 ng of each specimen was amplified and labelled using the Affymetrix GeneChip Eukaryotic 2 Cycle Labelling Assays for Expression Analysis, (Affymetrix; 900494) according to the manufacturer's instructions (www.affymetrix.com/products/reagents/specific/cdna2.affx)."	"100 ng of each specimen was amplified and labelled using the Affymetrix GeneChip Eukaryotic 2 Cycle Labelling Assays for Expression Analysis, (Affymetrix; 900494) according to the manufacturer's instructions (www.affymetrix.com/products/reagents/specific/cdna2.affx)."	"100 ng of each specimen was amplified and labelled using the Affymetrix GeneChip Eukaryotic 2 Cycle Labelling Assays for Expression Analysis, (Affymetrix; 900494) according to the manufacturer's instructions (www.affymetrix.com/products/reagents/specific/cdna2.affx)."	"100 ng of each specimen was amplified and labelled using the Affymetrix GeneChip Eukaryotic 2 Cycle Labelling Assays for Expression Analysis, (Affymetrix; 900494) according to the manufacturer's instructions (www.affymetrix.com/products/reagents/specific/cdna2.affx)."	"100 ng of each specimen was amplified and labelled using the Affymetrix GeneChip Eukaryotic 2 Cycle Labelling Assays for Expression Analysis, (Affymetrix; 900494) according to the manufacturer's instructions (www.affymetrix.com/products/reagents/specific/cdna2.affx)."	"100 ng of each specimen was amplified and labelled using the Affymetrix GeneChip Eukaryotic 2 Cycle Labelling Assays for Expression Analysis, (Affymetrix; 900494) according to the manufacturer's instructions (www.affymetrix.com/products/reagents/specific/cdna2.affx)."	"100 ng of each specimen was amplified and labelled using the Affymetrix GeneChip Eukaryotic 2 Cycle Labelling Assays for Expression Analysis, (Affymetrix; 900494) according to the manufacturer's instructions (www.affymetrix.com/products/reagents/specific/cdna2.affx)."	"100 ng of each specimen was amplified and labelled using the Affymetrix GeneChip Eukaryotic 2 Cycle Labelling Assays for Expression Analysis, (Affymetrix; 900494) according to the manufacturer's instructions (www.affymetrix.com/products/reagents/specific/cdna2.affx)."	"100 ng of each specimen was amplified and labelled using the Affymetrix GeneChip Eukaryotic 2 Cycle Labelling Assays for Expression Analysis, (Affymetrix; 900494) according to the manufacturer's instructions (www.affymetrix.com/products/reagents/specific/cdna2.affx)."	"100 ng of each specimen was amplified and labelled using the Affymetrix GeneChip Eukaryotic 2 Cycle Labelling Assays for Expression Analysis, (Affymetrix; 900494) according to the manufacturer's instructions (www.affymetrix.com/products/reagents/specific/cdna2.affx)."	"100 ng of each specimen was amplified and labelled using the Affymetrix GeneChip Eukaryotic 2 Cycle Labelling Assays for Expression Analysis, (Affymetrix; 900494) according to the manufacturer's instructions (www.affymetrix.com/products/reagents/specific/cdna2.affx)."	"100 ng of each specimen was amplified and labelled using the Affymetrix GeneChip Eukaryotic 2 Cycle Labelling Assays for Expression Analysis, (Affymetrix; 900494) according to the manufacturer's instructions (www.affymetrix.com/products/reagents/specific/cdna2.affx)."	"100 ng of each specimen was amplified and labelled using the Affymetrix GeneChip Eukaryotic 2 Cycle Labelling Assays for Expression Analysis, (Affymetrix; 900494) according to the manufacturer's instructions (www.affymetrix.com/products/reagents/specific/cdna2.affx)."	"100 ng of each specimen was amplified and labelled using the Affymetrix GeneChip Eukaryotic 2 Cycle Labelling Assays for Expression Analysis, (Affymetrix; 900494) according to the manufacturer's instructions (www.affymetrix.com/products/reagents/specific/cdna2.affx)."	"100 ng of each specimen was amplified and labelled using the Affymetrix GeneChip Eukaryotic 2 Cycle Labelling Assays for Expression Analysis, (Affymetrix; 900494) according to the manufacturer's instructions (www.affymetrix.com/products/reagents/specific/cdna2.affx)."	"100 ng of each specimen was amplified and labelled using the Affymetrix GeneChip Eukaryotic 2 Cycle Labelling Assays for Expression Analysis, (Affymetrix; 900494) according to the manufacturer's instructions (www.affymetrix.com/products/reagents/specific/cdna2.affx)."	"100 ng of each specimen was amplified and labelled using the Affymetrix GeneChip Eukaryotic 2 Cycle Labelling Assays for Expression Analysis, (Affymetrix; 900494) according to the manufacturer's instructions (www.affymetrix.com/products/reagents/specific/cdna2.affx)."	"100 ng of each specimen was amplified and labelled using the Affymetrix GeneChip Eukaryotic 2 Cycle Labelling Assays for Expression Analysis, (Affymetrix; 900494) according to the manufacturer's instructions (www.affymetrix.com/products/reagents/specific/cdna2.affx)."	"100 ng of each specimen was amplified and labelled using the Affymetrix GeneChip Eukaryotic 2 Cycle Labelling Assays for Expression Analysis, (Affymetrix; 900494) according to the manufacturer's instructions (www.affymetrix.com/products/reagents/specific/cdna2.affx)."	"100 ng of each specimen was amplified and labelled using the Affymetrix GeneChip Eukaryotic 2 Cycle Labelling Assays for Expression Analysis, (Affymetrix; 900494) according to the manufacturer's instructions (www.affymetrix.com/products/reagents/specific/cdna2.affx)."	"100 ng of each specimen was amplified and labelled using the Affymetrix GeneChip Eukaryotic 2 Cycle Labelling Assays for Expression Analysis, (Affymetrix; 900494) according to the manufacturer's instructions (www.affymetrix.com/products/reagents/specific/cdna2.affx)."	"100 ng of each specimen was amplified and labelled using the Affymetrix GeneChip Eukaryotic 2 Cycle Labelling Assays for Expression Analysis, (Affymetrix; 900494) according to the manufacturer's instructions (www.affymetrix.com/products/reagents/specific/cdna2.affx)."	"100 ng of each specimen was amplified and labelled using the Affymetrix GeneChip Eukaryotic 2 Cycle Labelling Assays for Expression Analysis, (Affymetrix; 900494) according to the manufacturer's instructions (www.affymetrix.com/products/reagents/specific/cdna2.affx)."	"100 ng of each specimen was amplified and labelled using the Affymetrix GeneChip Eukaryotic 2 Cycle Labelling Assays for Expression Analysis, (Affymetrix; 900494) according to the manufacturer's instructions (www.affymetrix.com/products/reagents/specific/cdna2.affx)."	"100 ng of each specimen was amplified and labelled using the Affymetrix GeneChip Eukaryotic 2 Cycle Labelling Assays for Expression Analysis, (Affymetrix; 900494) according to the manufacturer's instructions (www.affymetrix.com/products/reagents/specific/cdna2.affx)."	"100 ng of each specimen was amplified and labelled using the Affymetrix GeneChip Eukaryotic 2 Cycle Labelling Assays for Expression Analysis, (Affymetrix; 900494) according to the manufacturer's instructions (www.affymetrix.com/products/reagents/specific/cdna2.affx)."	"100 ng of each specimen was amplified and labelled using the Affymetrix GeneChip Eukaryotic 2 Cycle Labelling Assays for Expression Analysis, (Affymetrix; 900494) according to the manufacturer's instructions (www.affymetrix.com/products/reagents/specific/cdna2.affx)."	"100 ng of each specimen was amplified and labelled using the Affymetrix GeneChip Eukaryotic 2 Cycle Labelling Assays for Expression Analysis, (Affymetrix; 900494) according to the manufacturer's instructions (www.affymetrix.com/products/reagents/specific/cdna2.affx)."	"100 ng of each specimen was amplified and labelled using the Affymetrix GeneChip Eukaryotic 2 Cycle Labelling Assays for Expression Analysis, (Affymetrix; 900494) according to the manufacturer's instructions (www.affymetrix.com/products/reagents/specific/cdna2.affx)."	"100 ng of each specimen was amplified and labelled using the Affymetrix GeneChip Eukaryotic 2 Cycle Labelling Assays for Expression Analysis, (Affymetrix; 900494) according to the manufacturer's instructions (www.affymetrix.com/products/reagents/specific/cdna2.affx)."	"100 ng of each specimen was amplified and labelled using the Affymetrix GeneChip Eukaryotic 2 Cycle Labelling Assays for Expression Analysis, (Affymetrix; 900494) according to the manufacturer's instructions (www.affymetrix.com/products/reagents/specific/cdna2.affx)."	"100 ng of each specimen was amplified and labelled using the Affymetrix GeneChip Eukaryotic 2 Cycle Labelling Assays for Expression Analysis, (Affymetrix; 900494) according to the manufacturer's instructions (www.affymetrix.com/products/reagents/specific/cdna2.affx)."	"100 ng of each specimen was amplified and labelled using the Affymetrix GeneChip Eukaryotic 2 Cycle Labelling Assays for Expression Analysis, (Affymetrix; 900494) according to the manufacturer's instructions (www.affymetrix.com/products/reagents/specific/cdna2.affx)."	"100 ng of each specimen was amplified and labelled using the Affymetrix GeneChip Eukaryotic 2 Cycle Labelling Assays for Expression Analysis, (Affymetrix; 900494) according to the manufacturer's instructions (www.affymetrix.com/products/reagents/specific/cdna2.affx)."	"100 ng of each specimen was amplified and labelled using the Affymetrix GeneChip Eukaryotic 2 Cycle Labelling Assays for Expression Analysis, (Affymetrix; 900494) according to the manufacturer's instructions (www.affymetrix.com/products/reagents/specific/cdna2.affx)."	"100 ng of each specimen was amplified and labelled using the Affymetrix GeneChip Eukaryotic 2 Cycle Labelling Assays for Expression Analysis, (Affymetrix; 900494) according to the manufacturer's instructions (www.affymetrix.com/products/reagents/specific/cdna2.affx)."	"100 ng of each specimen was amplified and labelled using the Affymetrix GeneChip Eukaryotic 2 Cycle Labelling Assays for Expression Analysis, (Affymetrix; 900494) according to the manufacturer's instructions (www.affymetrix.com/products/reagents/specific/cdna2.affx)."	"100 ng of each specimen was amplified and labelled using the Affymetrix GeneChip Eukaryotic 2 Cycle Labelling Assays for Expression Analysis, (Affymetrix; 900494) according to the manufacturer's instructions (www.affymetrix.com/products/reagents/specific/cdna2.affx)."	"100 ng of each specimen was amplified and labelled using the Affymetrix GeneChip Eukaryotic 2 Cycle Labelling Assays for Expression Analysis, (Affymetrix; 900494) according to the manufacturer's instructions (www.affymetrix.com/products/reagents/specific/cdna2.affx)."	"100 ng of each specimen was amplified and labelled using the Affymetrix GeneChip Eukaryotic 2 Cycle Labelling Assays for Expression Analysis, (Affymetrix; 900494) according to the manufacturer's instructions (www.affymetrix.com/products/reagents/specific/cdna2.affx)."	"100 ng of each specimen was amplified and labelled using the Affymetrix GeneChip Eukaryotic 2 Cycle Labelling Assays for Expression Analysis, (Affymetrix; 900494) according to the manufacturer's instructions (www.affymetrix.com/products/reagents/specific/cdna2.affx)."	"100 ng of each specimen was amplified and labelled using the Affymetrix GeneChip Eukaryotic 2 Cycle Labelling Assays for Expression Analysis, (Affymetrix; 900494) according to the manufacturer's instructions (www.affymetrix.com/products/reagents/specific/cdna2.affx)."	"100 ng of each specimen was amplified and labelled using the Affymetrix GeneChip Eukaryotic 2 Cycle Labelling Assays for Expression Analysis, (Affymetrix; 900494) according to the manufacturer's instructions (www.affymetrix.com/products/reagents/specific/cdna2.affx)."
!Sample_taxid_ch1	"9606"	"9606"	"9606"	"9606"	"9606"	"9606"	"9606"	"9606"	"9606"	"9606"	"9606"	"9606"	"9606"	"9606"	"9606"	"9606"	"9606"	"9606"	"9606"	"9606"	"9606"	"9606"	"9606"	"9606"	"9606"	"9606"	"9606"	"9606"	"9606"	"9606"	"9606"	"9606"	"9606"	"9606"	"9606"	"9606"	"9606"	"9606"	"9606"	"9606"	"9606"	"9606"	"9606"	"9606"	"9606"	"9606"	"9606"	"9606"	"9606"	"9606"	"9606"	"9606"	"9606"	"9606"	"9606"	"9606"	"9606"	"9606"	"9606"	"9606"	"9606"	"9606"	"9606"	"9606"	"9606"	"9606"	"9606"	"9606"	"9606"	"9606"	"9606"	"9606"	"9606"	"9606"	"9606"	"9606"	"9606"	"9606"	"9606"	"9606"	"9606"	"9606"	"9606"	"9606"	"9606"	"9606"	"9606"	"9606"	"9606"	"9606"	"9606"	"9606"	"9606"	"9606"	"9606"	"9606"	"9606"	"9606"	"9606"	"9606"	"9606"	"9606"	"9606"	"9606"	"9606"	"9606"	"9606"	"9606"	"9606"	"9606"	"9606"	"9606"	"9606"	"9606"	"9606"	"9606"	"9606"	"9606"	"9606"	"9606"	"9606"
!Sample_hyb_protocol	"Hybridisation solution (1 mol/l NaCl, 20 mmol/1 EDTA, 100 mmol/1 2-(N-morpholino) ethanesulfonic acid, and 0.01% Tween 20) was used to pre-hybridise Affymetrix U133 Plus 2.0 oligonucleotide microarrays for 10 minutes at 45°C and 60 rpm. The pre-hybridisation solution was removed and replaced with 200 μl hybridisation solution containing 0.05 μg/μl fragmented cRNA. The arrays were hybridised for 16 hours at 45°C and 60 rpm. Arrays were subsequently washed (Affymetrix Fluidics Station 400) and stained with streptavidin-phycoerythrin (Stain Buffer, 2 mg/ml acetylated BSA and 10 μg/ml streptavidin R-phycoerythrin; Molecular Probes, Inc., Eugene, OR)."	"Hybridisation solution (1 mol/l NaCl, 20 mmol/1 EDTA, 100 mmol/1 2-(N-morpholino) ethanesulfonic acid, and 0.01% Tween 20) was used to pre-hybridise Affymetrix U133 Plus 2.0 oligonucleotide microarrays for 10 minutes at 45°C and 60 rpm. The pre-hybridisation solution was removed and replaced with 200 μl hybridisation solution containing 0.05 μg/μl fragmented cRNA. The arrays were hybridised for 16 hours at 45°C and 60 rpm. Arrays were subsequently washed (Affymetrix Fluidics Station 400) and stained with streptavidin-phycoerythrin (Stain Buffer, 2 mg/ml acetylated BSA and 10 μg/ml streptavidin R-phycoerythrin; Molecular Probes, Inc., Eugene, OR)."	"Hybridisation solution (1 mol/l NaCl, 20 mmol/1 EDTA, 100 mmol/1 2-(N-morpholino) ethanesulfonic acid, and 0.01% Tween 20) was used to pre-hybridise Affymetrix U133 Plus 2.0 oligonucleotide microarrays for 10 minutes at 45°C and 60 rpm. The pre-hybridisation solution was removed and replaced with 200 μl hybridisation solution containing 0.05 μg/μl fragmented cRNA. The arrays were hybridised for 16 hours at 45°C and 60 rpm. Arrays were subsequently washed (Affymetrix Fluidics Station 400) and stained with streptavidin-phycoerythrin (Stain Buffer, 2 mg/ml acetylated BSA and 10 μg/ml streptavidin R-phycoerythrin; Molecular Probes, Inc., Eugene, OR)."	"Hybridisation solution (1 mol/l NaCl, 20 mmol/1 EDTA, 100 mmol/1 2-(N-morpholino) ethanesulfonic acid, and 0.01% Tween 20) was used to pre-hybridise Affymetrix U133 Plus 2.0 oligonucleotide microarrays for 10 minutes at 45°C and 60 rpm. The pre-hybridisation solution was removed and replaced with 200 μl hybridisation solution containing 0.05 μg/μl fragmented cRNA. The arrays were hybridised for 16 hours at 45°C and 60 rpm. Arrays were subsequently washed (Affymetrix Fluidics Station 400) and stained with streptavidin-phycoerythrin (Stain Buffer, 2 mg/ml acetylated BSA and 10 μg/ml streptavidin R-phycoerythrin; Molecular Probes, Inc., Eugene, OR)."	"Hybridisation solution (1 mol/l NaCl, 20 mmol/1 EDTA, 100 mmol/1 2-(N-morpholino) ethanesulfonic acid, and 0.01% Tween 20) was used to pre-hybridise Affymetrix U133 Plus 2.0 oligonucleotide microarrays for 10 minutes at 45°C and 60 rpm. The pre-hybridisation solution was removed and replaced with 200 μl hybridisation solution containing 0.05 μg/μl fragmented cRNA. The arrays were hybridised for 16 hours at 45°C and 60 rpm. Arrays were subsequently washed (Affymetrix Fluidics Station 400) and stained with streptavidin-phycoerythrin (Stain Buffer, 2 mg/ml acetylated BSA and 10 μg/ml streptavidin R-phycoerythrin; Molecular Probes, Inc., Eugene, OR)."	"Hybridisation solution (1 mol/l NaCl, 20 mmol/1 EDTA, 100 mmol/1 2-(N-morpholino) ethanesulfonic acid, and 0.01% Tween 20) was used to pre-hybridise Affymetrix U133 Plus 2.0 oligonucleotide microarrays for 10 minutes at 45°C and 60 rpm. The pre-hybridisation solution was removed and replaced with 200 μl hybridisation solution containing 0.05 μg/μl fragmented cRNA. The arrays were hybridised for 16 hours at 45°C and 60 rpm. Arrays were subsequently washed (Affymetrix Fluidics Station 400) and stained with streptavidin-phycoerythrin (Stain Buffer, 2 mg/ml acetylated BSA and 10 μg/ml streptavidin R-phycoerythrin; Molecular Probes, Inc., Eugene, OR)."	"Hybridisation solution (1 mol/l NaCl, 20 mmol/1 EDTA, 100 mmol/1 2-(N-morpholino) ethanesulfonic acid, and 0.01% Tween 20) was used to pre-hybridise Affymetrix U133 Plus 2.0 oligonucleotide microarrays for 10 minutes at 45°C and 60 rpm. The pre-hybridisation solution was removed and replaced with 200 μl hybridisation solution containing 0.05 μg/μl fragmented cRNA. The arrays were hybridised for 16 hours at 45°C and 60 rpm. Arrays were subsequently washed (Affymetrix Fluidics Station 400) and stained with streptavidin-phycoerythrin (Stain Buffer, 2 mg/ml acetylated BSA and 10 μg/ml streptavidin R-phycoerythrin; Molecular Probes, Inc., Eugene, OR)."	"Hybridisation solution (1 mol/l NaCl, 20 mmol/1 EDTA, 100 mmol/1 2-(N-morpholino) ethanesulfonic acid, and 0.01% Tween 20) was used to pre-hybridise Affymetrix U133 Plus 2.0 oligonucleotide microarrays for 10 minutes at 45°C and 60 rpm. The pre-hybridisation solution was removed and replaced with 200 μl hybridisation solution containing 0.05 μg/μl fragmented cRNA. The arrays were hybridised for 16 hours at 45°C and 60 rpm. Arrays were subsequently washed (Affymetrix Fluidics Station 400) and stained with streptavidin-phycoerythrin (Stain Buffer, 2 mg/ml acetylated BSA and 10 μg/ml streptavidin R-phycoerythrin; Molecular Probes, Inc., Eugene, OR)."	"Hybridisation solution (1 mol/l NaCl, 20 mmol/1 EDTA, 100 mmol/1 2-(N-morpholino) ethanesulfonic acid, and 0.01% Tween 20) was used to pre-hybridise Affymetrix U133 Plus 2.0 oligonucleotide microarrays for 10 minutes at 45°C and 60 rpm. The pre-hybridisation solution was removed and replaced with 200 μl hybridisation solution containing 0.05 μg/μl fragmented cRNA. The arrays were hybridised for 16 hours at 45°C and 60 rpm. Arrays were subsequently washed (Affymetrix Fluidics Station 400) and stained with streptavidin-phycoerythrin (Stain Buffer, 2 mg/ml acetylated BSA and 10 μg/ml streptavidin R-phycoerythrin; Molecular Probes, Inc., Eugene, OR)."	"Hybridisation solution (1 mol/l NaCl, 20 mmol/1 EDTA, 100 mmol/1 2-(N-morpholino) ethanesulfonic acid, and 0.01% Tween 20) was used to pre-hybridise Affymetrix U133 Plus 2.0 oligonucleotide microarrays for 10 minutes at 45°C and 60 rpm. The pre-hybridisation solution was removed and replaced with 200 μl hybridisation solution containing 0.05 μg/μl fragmented cRNA. The arrays were hybridised for 16 hours at 45°C and 60 rpm. Arrays were subsequently washed (Affymetrix Fluidics Station 400) and stained with streptavidin-phycoerythrin (Stain Buffer, 2 mg/ml acetylated BSA and 10 μg/ml streptavidin R-phycoerythrin; Molecular Probes, Inc., Eugene, OR)."	"Hybridisation solution (1 mol/l NaCl, 20 mmol/1 EDTA, 100 mmol/1 2-(N-morpholino) ethanesulfonic acid, and 0.01% Tween 20) was used to pre-hybridise Affymetrix U133 Plus 2.0 oligonucleotide microarrays for 10 minutes at 45°C and 60 rpm. The pre-hybridisation solution was removed and replaced with 200 μl hybridisation solution containing 0.05 μg/μl fragmented cRNA. The arrays were hybridised for 16 hours at 45°C and 60 rpm. Arrays were subsequently washed (Affymetrix Fluidics Station 400) and stained with streptavidin-phycoerythrin (Stain Buffer, 2 mg/ml acetylated BSA and 10 μg/ml streptavidin R-phycoerythrin; Molecular Probes, Inc., Eugene, OR)."	"Hybridisation solution (1 mol/l NaCl, 20 mmol/1 EDTA, 100 mmol/1 2-(N-morpholino) ethanesulfonic acid, and 0.01% Tween 20) was used to pre-hybridise Affymetrix U133 Plus 2.0 oligonucleotide microarrays for 10 minutes at 45°C and 60 rpm. The pre-hybridisation solution was removed and replaced with 200 μl hybridisation solution containing 0.05 μg/μl fragmented cRNA. The arrays were hybridised for 16 hours at 45°C and 60 rpm. Arrays were subsequently washed (Affymetrix Fluidics Station 400) and stained with streptavidin-phycoerythrin (Stain Buffer, 2 mg/ml acetylated BSA and 10 μg/ml streptavidin R-phycoerythrin; Molecular Probes, Inc., Eugene, OR)."	"Hybridisation solution (1 mol/l NaCl, 20 mmol/1 EDTA, 100 mmol/1 2-(N-morpholino) ethanesulfonic acid, and 0.01% Tween 20) was used to pre-hybridise Affymetrix U133 Plus 2.0 oligonucleotide microarrays for 10 minutes at 45°C and 60 rpm. The pre-hybridisation solution was removed and replaced with 200 μl hybridisation solution containing 0.05 μg/μl fragmented cRNA. The arrays were hybridised for 16 hours at 45°C and 60 rpm. Arrays were subsequently washed (Affymetrix Fluidics Station 400) and stained with streptavidin-phycoerythrin (Stain Buffer, 2 mg/ml acetylated BSA and 10 μg/ml streptavidin R-phycoerythrin; Molecular Probes, Inc., Eugene, OR)."	"Hybridisation solution (1 mol/l NaCl, 20 mmol/1 EDTA, 100 mmol/1 2-(N-morpholino) ethanesulfonic acid, and 0.01% Tween 20) was used to pre-hybridise Affymetrix U133 Plus 2.0 oligonucleotide microarrays for 10 minutes at 45°C and 60 rpm. The pre-hybridisation solution was removed and replaced with 200 μl hybridisation solution containing 0.05 μg/μl fragmented cRNA. The arrays were hybridised for 16 hours at 45°C and 60 rpm. Arrays were subsequently washed (Affymetrix Fluidics Station 400) and stained with streptavidin-phycoerythrin (Stain Buffer, 2 mg/ml acetylated BSA and 10 μg/ml streptavidin R-phycoerythrin; Molecular Probes, Inc., Eugene, OR)."	"Hybridisation solution (1 mol/l NaCl, 20 mmol/1 EDTA, 100 mmol/1 2-(N-morpholino) ethanesulfonic acid, and 0.01% Tween 20) was used to pre-hybridise Affymetrix U133 Plus 2.0 oligonucleotide microarrays for 10 minutes at 45°C and 60 rpm. The pre-hybridisation solution was removed and replaced with 200 μl hybridisation solution containing 0.05 μg/μl fragmented cRNA. The arrays were hybridised for 16 hours at 45°C and 60 rpm. Arrays were subsequently washed (Affymetrix Fluidics Station 400) and stained with streptavidin-phycoerythrin (Stain Buffer, 2 mg/ml acetylated BSA and 10 μg/ml streptavidin R-phycoerythrin; Molecular Probes, Inc., Eugene, OR)."	"Hybridisation solution (1 mol/l NaCl, 20 mmol/1 EDTA, 100 mmol/1 2-(N-morpholino) ethanesulfonic acid, and 0.01% Tween 20) was used to pre-hybridise Affymetrix U133 Plus 2.0 oligonucleotide microarrays for 10 minutes at 45°C and 60 rpm. The pre-hybridisation solution was removed and replaced with 200 μl hybridisation solution containing 0.05 μg/μl fragmented cRNA. The arrays were hybridised for 16 hours at 45°C and 60 rpm. Arrays were subsequently washed (Affymetrix Fluidics Station 400) and stained with streptavidin-phycoerythrin (Stain Buffer, 2 mg/ml acetylated BSA and 10 μg/ml streptavidin R-phycoerythrin; Molecular Probes, Inc., Eugene, OR)."	"Hybridisation solution (1 mol/l NaCl, 20 mmol/1 EDTA, 100 mmol/1 2-(N-morpholino) ethanesulfonic acid, and 0.01% Tween 20) was used to pre-hybridise Affymetrix U133 Plus 2.0 oligonucleotide microarrays for 10 minutes at 45°C and 60 rpm. The pre-hybridisation solution was removed and replaced with 200 μl hybridisation solution containing 0.05 μg/μl fragmented cRNA. The arrays were hybridised for 16 hours at 45°C and 60 rpm. Arrays were subsequently washed (Affymetrix Fluidics Station 400) and stained with streptavidin-phycoerythrin (Stain Buffer, 2 mg/ml acetylated BSA and 10 μg/ml streptavidin R-phycoerythrin; Molecular Probes, Inc., Eugene, OR)."	"Hybridisation solution (1 mol/l NaCl, 20 mmol/1 EDTA, 100 mmol/1 2-(N-morpholino) ethanesulfonic acid, and 0.01% Tween 20) was used to pre-hybridise Affymetrix U133 Plus 2.0 oligonucleotide microarrays for 10 minutes at 45°C and 60 rpm. The pre-hybridisation solution was removed and replaced with 200 μl hybridisation solution containing 0.05 μg/μl fragmented cRNA. The arrays were hybridised for 16 hours at 45°C and 60 rpm. Arrays were subsequently washed (Affymetrix Fluidics Station 400) and stained with streptavidin-phycoerythrin (Stain Buffer, 2 mg/ml acetylated BSA and 10 μg/ml streptavidin R-phycoerythrin; Molecular Probes, Inc., Eugene, OR)."	"Hybridisation solution (1 mol/l NaCl, 20 mmol/1 EDTA, 100 mmol/1 2-(N-morpholino) ethanesulfonic acid, and 0.01% Tween 20) was used to pre-hybridise Affymetrix U133 Plus 2.0 oligonucleotide microarrays for 10 minutes at 45°C and 60 rpm. The pre-hybridisation solution was removed and replaced with 200 μl hybridisation solution containing 0.05 μg/μl fragmented cRNA. The arrays were hybridised for 16 hours at 45°C and 60 rpm. Arrays were subsequently washed (Affymetrix Fluidics Station 400) and stained with streptavidin-phycoerythrin (Stain Buffer, 2 mg/ml acetylated BSA and 10 μg/ml streptavidin R-phycoerythrin; Molecular Probes, Inc., Eugene, OR)."	"Hybridisation solution (1 mol/l NaCl, 20 mmol/1 EDTA, 100 mmol/1 2-(N-morpholino) ethanesulfonic acid, and 0.01% Tween 20) was used to pre-hybridise Affymetrix U133 Plus 2.0 oligonucleotide microarrays for 10 minutes at 45°C and 60 rpm. The pre-hybridisation solution was removed and replaced with 200 μl hybridisation solution containing 0.05 μg/μl fragmented cRNA. The arrays were hybridised for 16 hours at 45°C and 60 rpm. Arrays were subsequently washed (Affymetrix Fluidics Station 400) and stained with streptavidin-phycoerythrin (Stain Buffer, 2 mg/ml acetylated BSA and 10 μg/ml streptavidin R-phycoerythrin; Molecular Probes, Inc., Eugene, OR)."	"Hybridisation solution (1 mol/l NaCl, 20 mmol/1 EDTA, 100 mmol/1 2-(N-morpholino) ethanesulfonic acid, and 0.01% Tween 20) was used to pre-hybridise Affymetrix U133 Plus 2.0 oligonucleotide microarrays for 10 minutes at 45°C and 60 rpm. The pre-hybridisation solution was removed and replaced with 200 μl hybridisation solution containing 0.05 μg/μl fragmented cRNA. The arrays were hybridised for 16 hours at 45°C and 60 rpm. Arrays were subsequently washed (Affymetrix Fluidics Station 400) and stained with streptavidin-phycoerythrin (Stain Buffer, 2 mg/ml acetylated BSA and 10 μg/ml streptavidin R-phycoerythrin; Molecular Probes, Inc., Eugene, OR)."	"Hybridisation solution (1 mol/l NaCl, 20 mmol/1 EDTA, 100 mmol/1 2-(N-morpholino) ethanesulfonic acid, and 0.01% Tween 20) was used to pre-hybridise Affymetrix U133 Plus 2.0 oligonucleotide microarrays for 10 minutes at 45°C and 60 rpm. The pre-hybridisation solution was removed and replaced with 200 μl hybridisation solution containing 0.05 μg/μl fragmented cRNA. The arrays were hybridised for 16 hours at 45°C and 60 rpm. Arrays were subsequently washed (Affymetrix Fluidics Station 400) and stained with streptavidin-phycoerythrin (Stain Buffer, 2 mg/ml acetylated BSA and 10 μg/ml streptavidin R-phycoerythrin; Molecular Probes, Inc., Eugene, OR)."	"Hybridisation solution (1 mol/l NaCl, 20 mmol/1 EDTA, 100 mmol/1 2-(N-morpholino) ethanesulfonic acid, and 0.01% Tween 20) was used to pre-hybridise Affymetrix U133 Plus 2.0 oligonucleotide microarrays for 10 minutes at 45°C and 60 rpm. The pre-hybridisation solution was removed and replaced with 200 μl hybridisation solution containing 0.05 μg/μl fragmented cRNA. The arrays were hybridised for 16 hours at 45°C and 60 rpm. Arrays were subsequently washed (Affymetrix Fluidics Station 400) and stained with streptavidin-phycoerythrin (Stain Buffer, 2 mg/ml acetylated BSA and 10 μg/ml streptavidin R-phycoerythrin; Molecular Probes, Inc., Eugene, OR)."	"Hybridisation solution (1 mol/l NaCl, 20 mmol/1 EDTA, 100 mmol/1 2-(N-morpholino) ethanesulfonic acid, and 0.01% Tween 20) was used to pre-hybridise Affymetrix U133 Plus 2.0 oligonucleotide microarrays for 10 minutes at 45°C and 60 rpm. The pre-hybridisation solution was removed and replaced with 200 μl hybridisation solution containing 0.05 μg/μl fragmented cRNA. The arrays were hybridised for 16 hours at 45°C and 60 rpm. Arrays were subsequently washed (Affymetrix Fluidics Station 400) and stained with streptavidin-phycoerythrin (Stain Buffer, 2 mg/ml acetylated BSA and 10 μg/ml streptavidin R-phycoerythrin; Molecular Probes, Inc., Eugene, OR)."	"Hybridisation solution (1 mol/l NaCl, 20 mmol/1 EDTA, 100 mmol/1 2-(N-morpholino) ethanesulfonic acid, and 0.01% Tween 20) was used to pre-hybridise Affymetrix U133 Plus 2.0 oligonucleotide microarrays for 10 minutes at 45°C and 60 rpm. The pre-hybridisation solution was removed and replaced with 200 μl hybridisation solution containing 0.05 μg/μl fragmented cRNA. The arrays were hybridised for 16 hours at 45°C and 60 rpm. Arrays were subsequently washed (Affymetrix Fluidics Station 400) and stained with streptavidin-phycoerythrin (Stain Buffer, 2 mg/ml acetylated BSA and 10 μg/ml streptavidin R-phycoerythrin; Molecular Probes, Inc., Eugene, OR)."	"Hybridisation solution (1 mol/l NaCl, 20 mmol/1 EDTA, 100 mmol/1 2-(N-morpholino) ethanesulfonic acid, and 0.01% Tween 20) was used to pre-hybridise Affymetrix U133 Plus 2.0 oligonucleotide microarrays for 10 minutes at 45°C and 60 rpm. The pre-hybridisation solution was removed and replaced with 200 μl hybridisation solution containing 0.05 μg/μl fragmented cRNA. The arrays were hybridised for 16 hours at 45°C and 60 rpm. Arrays were subsequently washed (Affymetrix Fluidics Station 400) and stained with streptavidin-phycoerythrin (Stain Buffer, 2 mg/ml acetylated BSA and 10 μg/ml streptavidin R-phycoerythrin; Molecular Probes, Inc., Eugene, OR)."	"Hybridisation solution (1 mol/l NaCl, 20 mmol/1 EDTA, 100 mmol/1 2-(N-morpholino) ethanesulfonic acid, and 0.01% Tween 20) was used to pre-hybridise Affymetrix U133 Plus 2.0 oligonucleotide microarrays for 10 minutes at 45°C and 60 rpm. The pre-hybridisation solution was removed and replaced with 200 μl hybridisation solution containing 0.05 μg/μl fragmented cRNA. The arrays were hybridised for 16 hours at 45°C and 60 rpm. Arrays were subsequently washed (Affymetrix Fluidics Station 400) and stained with streptavidin-phycoerythrin (Stain Buffer, 2 mg/ml acetylated BSA and 10 μg/ml streptavidin R-phycoerythrin; Molecular Probes, Inc., Eugene, OR)."	"Hybridisation solution (1 mol/l NaCl, 20 mmol/1 EDTA, 100 mmol/1 2-(N-morpholino) ethanesulfonic acid, and 0.01% Tween 20) was used to pre-hybridise Affymetrix U133 Plus 2.0 oligonucleotide microarrays for 10 minutes at 45°C and 60 rpm. The pre-hybridisation solution was removed and replaced with 200 μl hybridisation solution containing 0.05 μg/μl fragmented cRNA. The arrays were hybridised for 16 hours at 45°C and 60 rpm. Arrays were subsequently washed (Affymetrix Fluidics Station 400) and stained with streptavidin-phycoerythrin (Stain Buffer, 2 mg/ml acetylated BSA and 10 μg/ml streptavidin R-phycoerythrin; Molecular Probes, Inc., Eugene, OR)."	"Hybridisation solution (1 mol/l NaCl, 20 mmol/1 EDTA, 100 mmol/1 2-(N-morpholino) ethanesulfonic acid, and 0.01% Tween 20) was used to pre-hybridise Affymetrix U133 Plus 2.0 oligonucleotide microarrays for 10 minutes at 45°C and 60 rpm. The pre-hybridisation solution was removed and replaced with 200 μl hybridisation solution containing 0.05 μg/μl fragmented cRNA. The arrays were hybridised for 16 hours at 45°C and 60 rpm. Arrays were subsequently washed (Affymetrix Fluidics Station 400) and stained with streptavidin-phycoerythrin (Stain Buffer, 2 mg/ml acetylated BSA and 10 μg/ml streptavidin R-phycoerythrin; Molecular Probes, Inc., Eugene, OR)."	"Hybridisation solution (1 mol/l NaCl, 20 mmol/1 EDTA, 100 mmol/1 2-(N-morpholino) ethanesulfonic acid, and 0.01% Tween 20) was used to pre-hybridise Affymetrix U133 Plus 2.0 oligonucleotide microarrays for 10 minutes at 45°C and 60 rpm. The pre-hybridisation solution was removed and replaced with 200 μl hybridisation solution containing 0.05 μg/μl fragmented cRNA. The arrays were hybridised for 16 hours at 45°C and 60 rpm. Arrays were subsequently washed (Affymetrix Fluidics Station 400) and stained with streptavidin-phycoerythrin (Stain Buffer, 2 mg/ml acetylated BSA and 10 μg/ml streptavidin R-phycoerythrin; Molecular Probes, Inc., Eugene, OR)."	"Hybridisation solution (1 mol/l NaCl, 20 mmol/1 EDTA, 100 mmol/1 2-(N-morpholino) ethanesulfonic acid, and 0.01% Tween 20) was used to pre-hybridise Affymetrix U133 Plus 2.0 oligonucleotide microarrays for 10 minutes at 45°C and 60 rpm. The pre-hybridisation solution was removed and replaced with 200 μl hybridisation solution containing 0.05 μg/μl fragmented cRNA. The arrays were hybridised for 16 hours at 45°C and 60 rpm. Arrays were subsequently washed (Affymetrix Fluidics Station 400) and stained with streptavidin-phycoerythrin (Stain Buffer, 2 mg/ml acetylated BSA and 10 μg/ml streptavidin R-phycoerythrin; Molecular Probes, Inc., Eugene, OR)."	"Hybridisation solution (1 mol/l NaCl, 20 mmol/1 EDTA, 100 mmol/1 2-(N-morpholino) ethanesulfonic acid, and 0.01% Tween 20) was used to pre-hybridise Affymetrix U133 Plus 2.0 oligonucleotide microarrays for 10 minutes at 45°C and 60 rpm. The pre-hybridisation solution was removed and replaced with 200 μl hybridisation solution containing 0.05 μg/μl fragmented cRNA. The arrays were hybridised for 16 hours at 45°C and 60 rpm. Arrays were subsequently washed (Affymetrix Fluidics Station 400) and stained with streptavidin-phycoerythrin (Stain Buffer, 2 mg/ml acetylated BSA and 10 μg/ml streptavidin R-phycoerythrin; Molecular Probes, Inc., Eugene, OR)."	"Hybridisation solution (1 mol/l NaCl, 20 mmol/1 EDTA, 100 mmol/1 2-(N-morpholino) ethanesulfonic acid, and 0.01% Tween 20) was used to pre-hybridise Affymetrix U133 Plus 2.0 oligonucleotide microarrays for 10 minutes at 45°C and 60 rpm. The pre-hybridisation solution was removed and replaced with 200 μl hybridisation solution containing 0.05 μg/μl fragmented cRNA. The arrays were hybridised for 16 hours at 45°C and 60 rpm. Arrays were subsequently washed (Affymetrix Fluidics Station 400) and stained with streptavidin-phycoerythrin (Stain Buffer, 2 mg/ml acetylated BSA and 10 μg/ml streptavidin R-phycoerythrin; Molecular Probes, Inc., Eugene, OR)."	"Hybridisation solution (1 mol/l NaCl, 20 mmol/1 EDTA, 100 mmol/1 2-(N-morpholino) ethanesulfonic acid, and 0.01% Tween 20) was used to pre-hybridise Affymetrix U133 Plus 2.0 oligonucleotide microarrays for 10 minutes at 45°C and 60 rpm. The pre-hybridisation solution was removed and replaced with 200 μl hybridisation solution containing 0.05 μg/μl fragmented cRNA. The arrays were hybridised for 16 hours at 45°C and 60 rpm. Arrays were subsequently washed (Affymetrix Fluidics Station 400) and stained with streptavidin-phycoerythrin (Stain Buffer, 2 mg/ml acetylated BSA and 10 μg/ml streptavidin R-phycoerythrin; Molecular Probes, Inc., Eugene, OR)."	"Hybridisation solution (1 mol/l NaCl, 20 mmol/1 EDTA, 100 mmol/1 2-(N-morpholino) ethanesulfonic acid, and 0.01% Tween 20) was used to pre-hybridise Affymetrix U133 Plus 2.0 oligonucleotide microarrays for 10 minutes at 45°C and 60 rpm. The pre-hybridisation solution was removed and replaced with 200 μl hybridisation solution containing 0.05 μg/μl fragmented cRNA. The arrays were hybridised for 16 hours at 45°C and 60 rpm. Arrays were subsequently washed (Affymetrix Fluidics Station 400) and stained with streptavidin-phycoerythrin (Stain Buffer, 2 mg/ml acetylated BSA and 10 μg/ml streptavidin R-phycoerythrin; Molecular Probes, Inc., Eugene, OR)."	"Hybridisation solution (1 mol/l NaCl, 20 mmol/1 EDTA, 100 mmol/1 2-(N-morpholino) ethanesulfonic acid, and 0.01% Tween 20) was used to pre-hybridise Affymetrix U133 Plus 2.0 oligonucleotide microarrays for 10 minutes at 45°C and 60 rpm. The pre-hybridisation solution was removed and replaced with 200 μl hybridisation solution containing 0.05 μg/μl fragmented cRNA. The arrays were hybridised for 16 hours at 45°C and 60 rpm. Arrays were subsequently washed (Affymetrix Fluidics Station 400) and stained with streptavidin-phycoerythrin (Stain Buffer, 2 mg/ml acetylated BSA and 10 μg/ml streptavidin R-phycoerythrin; Molecular Probes, Inc., Eugene, OR)."	"Hybridisation solution (1 mol/l NaCl, 20 mmol/1 EDTA, 100 mmol/1 2-(N-morpholino) ethanesulfonic acid, and 0.01% Tween 20) was used to pre-hybridise Affymetrix U133 Plus 2.0 oligonucleotide microarrays for 10 minutes at 45°C and 60 rpm. The pre-hybridisation solution was removed and replaced with 200 μl hybridisation solution containing 0.05 μg/μl fragmented cRNA. The arrays were hybridised for 16 hours at 45°C and 60 rpm. Arrays were subsequently washed (Affymetrix Fluidics Station 400) and stained with streptavidin-phycoerythrin (Stain Buffer, 2 mg/ml acetylated BSA and 10 μg/ml streptavidin R-phycoerythrin; Molecular Probes, Inc., Eugene, OR)."	"Hybridisation solution (1 mol/l NaCl, 20 mmol/1 EDTA, 100 mmol/1 2-(N-morpholino) ethanesulfonic acid, and 0.01% Tween 20) was used to pre-hybridise Affymetrix U133 Plus 2.0 oligonucleotide microarrays for 10 minutes at 45°C and 60 rpm. The pre-hybridisation solution was removed and replaced with 200 μl hybridisation solution containing 0.05 μg/μl fragmented cRNA. The arrays were hybridised for 16 hours at 45°C and 60 rpm. Arrays were subsequently washed (Affymetrix Fluidics Station 400) and stained with streptavidin-phycoerythrin (Stain Buffer, 2 mg/ml acetylated BSA and 10 μg/ml streptavidin R-phycoerythrin; Molecular Probes, Inc., Eugene, OR)."	"Hybridisation solution (1 mol/l NaCl, 20 mmol/1 EDTA, 100 mmol/1 2-(N-morpholino) ethanesulfonic acid, and 0.01% Tween 20) was used to pre-hybridise Affymetrix U133 Plus 2.0 oligonucleotide microarrays for 10 minutes at 45°C and 60 rpm. The pre-hybridisation solution was removed and replaced with 200 μl hybridisation solution containing 0.05 μg/μl fragmented cRNA. The arrays were hybridised for 16 hours at 45°C and 60 rpm. Arrays were subsequently washed (Affymetrix Fluidics Station 400) and stained with streptavidin-phycoerythrin (Stain Buffer, 2 mg/ml acetylated BSA and 10 μg/ml streptavidin R-phycoerythrin; Molecular Probes, Inc., Eugene, OR)."	"Hybridisation solution (1 mol/l NaCl, 20 mmol/1 EDTA, 100 mmol/1 2-(N-morpholino) ethanesulfonic acid, and 0.01% Tween 20) was used to pre-hybridise Affymetrix U133 Plus 2.0 oligonucleotide microarrays for 10 minutes at 45°C and 60 rpm. The pre-hybridisation solution was removed and replaced with 200 μl hybridisation solution containing 0.05 μg/μl fragmented cRNA. The arrays were hybridised for 16 hours at 45°C and 60 rpm. Arrays were subsequently washed (Affymetrix Fluidics Station 400) and stained with streptavidin-phycoerythrin (Stain Buffer, 2 mg/ml acetylated BSA and 10 μg/ml streptavidin R-phycoerythrin; Molecular Probes, Inc., Eugene, OR)."	"Hybridisation solution (1 mol/l NaCl, 20 mmol/1 EDTA, 100 mmol/1 2-(N-morpholino) ethanesulfonic acid, and 0.01% Tween 20) was used to pre-hybridise Affymetrix U133 Plus 2.0 oligonucleotide microarrays for 10 minutes at 45°C and 60 rpm. The pre-hybridisation solution was removed and replaced with 200 μl hybridisation solution containing 0.05 μg/μl fragmented cRNA. The arrays were hybridised for 16 hours at 45°C and 60 rpm. Arrays were subsequently washed (Affymetrix Fluidics Station 400) and stained with streptavidin-phycoerythrin (Stain Buffer, 2 mg/ml acetylated BSA and 10 μg/ml streptavidin R-phycoerythrin; Molecular Probes, Inc., Eugene, OR)."	"Hybridisation solution (1 mol/l NaCl, 20 mmol/1 EDTA, 100 mmol/1 2-(N-morpholino) ethanesulfonic acid, and 0.01% Tween 20) was used to pre-hybridise Affymetrix U133 Plus 2.0 oligonucleotide microarrays for 10 minutes at 45°C and 60 rpm. The pre-hybridisation solution was removed and replaced with 200 μl hybridisation solution containing 0.05 μg/μl fragmented cRNA. The arrays were hybridised for 16 hours at 45°C and 60 rpm. Arrays were subsequently washed (Affymetrix Fluidics Station 400) and stained with streptavidin-phycoerythrin (Stain Buffer, 2 mg/ml acetylated BSA and 10 μg/ml streptavidin R-phycoerythrin; Molecular Probes, Inc., Eugene, OR)."	"Hybridisation solution (1 mol/l NaCl, 20 mmol/1 EDTA, 100 mmol/1 2-(N-morpholino) ethanesulfonic acid, and 0.01% Tween 20) was used to pre-hybridise Affymetrix U133 Plus 2.0 oligonucleotide microarrays for 10 minutes at 45°C and 60 rpm. The pre-hybridisation solution was removed and replaced with 200 μl hybridisation solution containing 0.05 μg/μl fragmented cRNA. The arrays were hybridised for 16 hours at 45°C and 60 rpm. Arrays were subsequently washed (Affymetrix Fluidics Station 400) and stained with streptavidin-phycoerythrin (Stain Buffer, 2 mg/ml acetylated BSA and 10 μg/ml streptavidin R-phycoerythrin; Molecular Probes, Inc., Eugene, OR)."	"Hybridisation solution (1 mol/l NaCl, 20 mmol/1 EDTA, 100 mmol/1 2-(N-morpholino) ethanesulfonic acid, and 0.01% Tween 20) was used to pre-hybridise Affymetrix U133 Plus 2.0 oligonucleotide microarrays for 10 minutes at 45°C and 60 rpm. The pre-hybridisation solution was removed and replaced with 200 μl hybridisation solution containing 0.05 μg/μl fragmented cRNA. The arrays were hybridised for 16 hours at 45°C and 60 rpm. Arrays were subsequently washed (Affymetrix Fluidics Station 400) and stained with streptavidin-phycoerythrin (Stain Buffer, 2 mg/ml acetylated BSA and 10 μg/ml streptavidin R-phycoerythrin; Molecular Probes, Inc., Eugene, OR)."	"Hybridisation solution (1 mol/l NaCl, 20 mmol/1 EDTA, 100 mmol/1 2-(N-morpholino) ethanesulfonic acid, and 0.01% Tween 20) was used to pre-hybridise Affymetrix U133 Plus 2.0 oligonucleotide microarrays for 10 minutes at 45°C and 60 rpm. The pre-hybridisation solution was removed and replaced with 200 μl hybridisation solution containing 0.05 μg/μl fragmented cRNA. The arrays were hybridised for 16 hours at 45°C and 60 rpm. Arrays were subsequently washed (Affymetrix Fluidics Station 400) and stained with streptavidin-phycoerythrin (Stain Buffer, 2 mg/ml acetylated BSA and 10 μg/ml streptavidin R-phycoerythrin; Molecular Probes, Inc., Eugene, OR)."	"Hybridisation solution (1 mol/l NaCl, 20 mmol/1 EDTA, 100 mmol/1 2-(N-morpholino) ethanesulfonic acid, and 0.01% Tween 20) was used to pre-hybridise Affymetrix U133 Plus 2.0 oligonucleotide microarrays for 10 minutes at 45°C and 60 rpm. The pre-hybridisation solution was removed and replaced with 200 μl hybridisation solution containing 0.05 μg/μl fragmented cRNA. The arrays were hybridised for 16 hours at 45°C and 60 rpm. Arrays were subsequently washed (Affymetrix Fluidics Station 400) and stained with streptavidin-phycoerythrin (Stain Buffer, 2 mg/ml acetylated BSA and 10 μg/ml streptavidin R-phycoerythrin; Molecular Probes, Inc., Eugene, OR)."	"Hybridisation solution (1 mol/l NaCl, 20 mmol/1 EDTA, 100 mmol/1 2-(N-morpholino) ethanesulfonic acid, and 0.01% Tween 20) was used to pre-hybridise Affymetrix U133 Plus 2.0 oligonucleotide microarrays for 10 minutes at 45°C and 60 rpm. The pre-hybridisation solution was removed and replaced with 200 μl hybridisation solution containing 0.05 μg/μl fragmented cRNA. The arrays were hybridised for 16 hours at 45°C and 60 rpm. Arrays were subsequently washed (Affymetrix Fluidics Station 400) and stained with streptavidin-phycoerythrin (Stain Buffer, 2 mg/ml acetylated BSA and 10 μg/ml streptavidin R-phycoerythrin; Molecular Probes, Inc., Eugene, OR)."	"Hybridisation solution (1 mol/l NaCl, 20 mmol/1 EDTA, 100 mmol/1 2-(N-morpholino) ethanesulfonic acid, and 0.01% Tween 20) was used to pre-hybridise Affymetrix U133 Plus 2.0 oligonucleotide microarrays for 10 minutes at 45°C and 60 rpm. The pre-hybridisation solution was removed and replaced with 200 μl hybridisation solution containing 0.05 μg/μl fragmented cRNA. The arrays were hybridised for 16 hours at 45°C and 60 rpm. Arrays were subsequently washed (Affymetrix Fluidics Station 400) and stained with streptavidin-phycoerythrin (Stain Buffer, 2 mg/ml acetylated BSA and 10 μg/ml streptavidin R-phycoerythrin; Molecular Probes, Inc., Eugene, OR)."	"Hybridisation solution (1 mol/l NaCl, 20 mmol/1 EDTA, 100 mmol/1 2-(N-morpholino) ethanesulfonic acid, and 0.01% Tween 20) was used to pre-hybridise Affymetrix U133 Plus 2.0 oligonucleotide microarrays for 10 minutes at 45°C and 60 rpm. The pre-hybridisation solution was removed and replaced with 200 μl hybridisation solution containing 0.05 μg/μl fragmented cRNA. The arrays were hybridised for 16 hours at 45°C and 60 rpm. Arrays were subsequently washed (Affymetrix Fluidics Station 400) and stained with streptavidin-phycoerythrin (Stain Buffer, 2 mg/ml acetylated BSA and 10 μg/ml streptavidin R-phycoerythrin; Molecular Probes, Inc., Eugene, OR)."	"Hybridisation solution (1 mol/l NaCl, 20 mmol/1 EDTA, 100 mmol/1 2-(N-morpholino) ethanesulfonic acid, and 0.01% Tween 20) was used to pre-hybridise Affymetrix U133 Plus 2.0 oligonucleotide microarrays for 10 minutes at 45°C and 60 rpm. The pre-hybridisation solution was removed and replaced with 200 μl hybridisation solution containing 0.05 μg/μl fragmented cRNA. The arrays were hybridised for 16 hours at 45°C and 60 rpm. Arrays were subsequently washed (Affymetrix Fluidics Station 400) and stained with streptavidin-phycoerythrin (Stain Buffer, 2 mg/ml acetylated BSA and 10 μg/ml streptavidin R-phycoerythrin; Molecular Probes, Inc., Eugene, OR)."	"Hybridisation solution (1 mol/l NaCl, 20 mmol/1 EDTA, 100 mmol/1 2-(N-morpholino) ethanesulfonic acid, and 0.01% Tween 20) was used to pre-hybridise Affymetrix U133 Plus 2.0 oligonucleotide microarrays for 10 minutes at 45°C and 60 rpm. The pre-hybridisation solution was removed and replaced with 200 μl hybridisation solution containing 0.05 μg/μl fragmented cRNA. The arrays were hybridised for 16 hours at 45°C and 60 rpm. Arrays were subsequently washed (Affymetrix Fluidics Station 400) and stained with streptavidin-phycoerythrin (Stain Buffer, 2 mg/ml acetylated BSA and 10 μg/ml streptavidin R-phycoerythrin; Molecular Probes, Inc., Eugene, OR)."	"Hybridisation solution (1 mol/l NaCl, 20 mmol/1 EDTA, 100 mmol/1 2-(N-morpholino) ethanesulfonic acid, and 0.01% Tween 20) was used to pre-hybridise Affymetrix U133 Plus 2.0 oligonucleotide microarrays for 10 minutes at 45°C and 60 rpm. The pre-hybridisation solution was removed and replaced with 200 μl hybridisation solution containing 0.05 μg/μl fragmented cRNA. The arrays were hybridised for 16 hours at 45°C and 60 rpm. Arrays were subsequently washed (Affymetrix Fluidics Station 400) and stained with streptavidin-phycoerythrin (Stain Buffer, 2 mg/ml acetylated BSA and 10 μg/ml streptavidin R-phycoerythrin; Molecular Probes, Inc., Eugene, OR)."	"Hybridisation solution (1 mol/l NaCl, 20 mmol/1 EDTA, 100 mmol/1 2-(N-morpholino) ethanesulfonic acid, and 0.01% Tween 20) was used to pre-hybridise Affymetrix U133 Plus 2.0 oligonucleotide microarrays for 10 minutes at 45°C and 60 rpm. The pre-hybridisation solution was removed and replaced with 200 μl hybridisation solution containing 0.05 μg/μl fragmented cRNA. The arrays were hybridised for 16 hours at 45°C and 60 rpm. Arrays were subsequently washed (Affymetrix Fluidics Station 400) and stained with streptavidin-phycoerythrin (Stain Buffer, 2 mg/ml acetylated BSA and 10 μg/ml streptavidin R-phycoerythrin; Molecular Probes, Inc., Eugene, OR)."	"Hybridisation solution (1 mol/l NaCl, 20 mmol/1 EDTA, 100 mmol/1 2-(N-morpholino) ethanesulfonic acid, and 0.01% Tween 20) was used to pre-hybridise Affymetrix U133 Plus 2.0 oligonucleotide microarrays for 10 minutes at 45°C and 60 rpm. The pre-hybridisation solution was removed and replaced with 200 μl hybridisation solution containing 0.05 μg/μl fragmented cRNA. The arrays were hybridised for 16 hours at 45°C and 60 rpm. Arrays were subsequently washed (Affymetrix Fluidics Station 400) and stained with streptavidin-phycoerythrin (Stain Buffer, 2 mg/ml acetylated BSA and 10 μg/ml streptavidin R-phycoerythrin; Molecular Probes, Inc., Eugene, OR)."	"Hybridisation solution (1 mol/l NaCl, 20 mmol/1 EDTA, 100 mmol/1 2-(N-morpholino) ethanesulfonic acid, and 0.01% Tween 20) was used to pre-hybridise Affymetrix U133 Plus 2.0 oligonucleotide microarrays for 10 minutes at 45°C and 60 rpm. The pre-hybridisation solution was removed and replaced with 200 μl hybridisation solution containing 0.05 μg/μl fragmented cRNA. The arrays were hybridised for 16 hours at 45°C and 60 rpm. Arrays were subsequently washed (Affymetrix Fluidics Station 400) and stained with streptavidin-phycoerythrin (Stain Buffer, 2 mg/ml acetylated BSA and 10 μg/ml streptavidin R-phycoerythrin; Molecular Probes, Inc., Eugene, OR)."	"Hybridisation solution (1 mol/l NaCl, 20 mmol/1 EDTA, 100 mmol/1 2-(N-morpholino) ethanesulfonic acid, and 0.01% Tween 20) was used to pre-hybridise Affymetrix U133 Plus 2.0 oligonucleotide microarrays for 10 minutes at 45°C and 60 rpm. The pre-hybridisation solution was removed and replaced with 200 μl hybridisation solution containing 0.05 μg/μl fragmented cRNA. The arrays were hybridised for 16 hours at 45°C and 60 rpm. Arrays were subsequently washed (Affymetrix Fluidics Station 400) and stained with streptavidin-phycoerythrin (Stain Buffer, 2 mg/ml acetylated BSA and 10 μg/ml streptavidin R-phycoerythrin; Molecular Probes, Inc., Eugene, OR)."	"Hybridisation solution (1 mol/l NaCl, 20 mmol/1 EDTA, 100 mmol/1 2-(N-morpholino) ethanesulfonic acid, and 0.01% Tween 20) was used to pre-hybridise Affymetrix U133 Plus 2.0 oligonucleotide microarrays for 10 minutes at 45°C and 60 rpm. The pre-hybridisation solution was removed and replaced with 200 μl hybridisation solution containing 0.05 μg/μl fragmented cRNA. The arrays were hybridised for 16 hours at 45°C and 60 rpm. Arrays were subsequently washed (Affymetrix Fluidics Station 400) and stained with streptavidin-phycoerythrin (Stain Buffer, 2 mg/ml acetylated BSA and 10 μg/ml streptavidin R-phycoerythrin; Molecular Probes, Inc., Eugene, OR)."	"Hybridisation solution (1 mol/l NaCl, 20 mmol/1 EDTA, 100 mmol/1 2-(N-morpholino) ethanesulfonic acid, and 0.01% Tween 20) was used to pre-hybridise Affymetrix U133 Plus 2.0 oligonucleotide microarrays for 10 minutes at 45°C and 60 rpm. The pre-hybridisation solution was removed and replaced with 200 μl hybridisation solution containing 0.05 μg/μl fragmented cRNA. The arrays were hybridised for 16 hours at 45°C and 60 rpm. Arrays were subsequently washed (Affymetrix Fluidics Station 400) and stained with streptavidin-phycoerythrin (Stain Buffer, 2 mg/ml acetylated BSA and 10 μg/ml streptavidin R-phycoerythrin; Molecular Probes, Inc., Eugene, OR)."	"Hybridisation solution (1 mol/l NaCl, 20 mmol/1 EDTA, 100 mmol/1 2-(N-morpholino) ethanesulfonic acid, and 0.01% Tween 20) was used to pre-hybridise Affymetrix U133 Plus 2.0 oligonucleotide microarrays for 10 minutes at 45°C and 60 rpm. The pre-hybridisation solution was removed and replaced with 200 μl hybridisation solution containing 0.05 μg/μl fragmented cRNA. The arrays were hybridised for 16 hours at 45°C and 60 rpm. Arrays were subsequently washed (Affymetrix Fluidics Station 400) and stained with streptavidin-phycoerythrin (Stain Buffer, 2 mg/ml acetylated BSA and 10 μg/ml streptavidin R-phycoerythrin; Molecular Probes, Inc., Eugene, OR)."	"Hybridisation solution (1 mol/l NaCl, 20 mmol/1 EDTA, 100 mmol/1 2-(N-morpholino) ethanesulfonic acid, and 0.01% Tween 20) was used to pre-hybridise Affymetrix U133 Plus 2.0 oligonucleotide microarrays for 10 minutes at 45°C and 60 rpm. The pre-hybridisation solution was removed and replaced with 200 μl hybridisation solution containing 0.05 μg/μl fragmented cRNA. The arrays were hybridised for 16 hours at 45°C and 60 rpm. Arrays were subsequently washed (Affymetrix Fluidics Station 400) and stained with streptavidin-phycoerythrin (Stain Buffer, 2 mg/ml acetylated BSA and 10 μg/ml streptavidin R-phycoerythrin; Molecular Probes, Inc., Eugene, OR)."	"Hybridisation solution (1 mol/l NaCl, 20 mmol/1 EDTA, 100 mmol/1 2-(N-morpholino) ethanesulfonic acid, and 0.01% Tween 20) was used to pre-hybridise Affymetrix U133 Plus 2.0 oligonucleotide microarrays for 10 minutes at 45°C and 60 rpm. The pre-hybridisation solution was removed and replaced with 200 μl hybridisation solution containing 0.05 μg/μl fragmented cRNA. The arrays were hybridised for 16 hours at 45°C and 60 rpm. Arrays were subsequently washed (Affymetrix Fluidics Station 400) and stained with streptavidin-phycoerythrin (Stain Buffer, 2 mg/ml acetylated BSA and 10 μg/ml streptavidin R-phycoerythrin; Molecular Probes, Inc., Eugene, OR)."	"Hybridisation solution (1 mol/l NaCl, 20 mmol/1 EDTA, 100 mmol/1 2-(N-morpholino) ethanesulfonic acid, and 0.01% Tween 20) was used to pre-hybridise Affymetrix U133 Plus 2.0 oligonucleotide microarrays for 10 minutes at 45°C and 60 rpm. The pre-hybridisation solution was removed and replaced with 200 μl hybridisation solution containing 0.05 μg/μl fragmented cRNA. The arrays were hybridised for 16 hours at 45°C and 60 rpm. Arrays were subsequently washed (Affymetrix Fluidics Station 400) and stained with streptavidin-phycoerythrin (Stain Buffer, 2 mg/ml acetylated BSA and 10 μg/ml streptavidin R-phycoerythrin; Molecular Probes, Inc., Eugene, OR)."	"Hybridisation solution (1 mol/l NaCl, 20 mmol/1 EDTA, 100 mmol/1 2-(N-morpholino) ethanesulfonic acid, and 0.01% Tween 20) was used to pre-hybridise Affymetrix U133 Plus 2.0 oligonucleotide microarrays for 10 minutes at 45°C and 60 rpm. The pre-hybridisation solution was removed and replaced with 200 μl hybridisation solution containing 0.05 μg/μl fragmented cRNA. The arrays were hybridised for 16 hours at 45°C and 60 rpm. Arrays were subsequently washed (Affymetrix Fluidics Station 400) and stained with streptavidin-phycoerythrin (Stain Buffer, 2 mg/ml acetylated BSA and 10 μg/ml streptavidin R-phycoerythrin; Molecular Probes, Inc., Eugene, OR)."	"Hybridisation solution (1 mol/l NaCl, 20 mmol/1 EDTA, 100 mmol/1 2-(N-morpholino) ethanesulfonic acid, and 0.01% Tween 20) was used to pre-hybridise Affymetrix U133 Plus 2.0 oligonucleotide microarrays for 10 minutes at 45°C and 60 rpm. The pre-hybridisation solution was removed and replaced with 200 μl hybridisation solution containing 0.05 μg/μl fragmented cRNA. The arrays were hybridised for 16 hours at 45°C and 60 rpm. Arrays were subsequently washed (Affymetrix Fluidics Station 400) and stained with streptavidin-phycoerythrin (Stain Buffer, 2 mg/ml acetylated BSA and 10 μg/ml streptavidin R-phycoerythrin; Molecular Probes, Inc., Eugene, OR)."	"Hybridisation solution (1 mol/l NaCl, 20 mmol/1 EDTA, 100 mmol/1 2-(N-morpholino) ethanesulfonic acid, and 0.01% Tween 20) was used to pre-hybridise Affymetrix U133 Plus 2.0 oligonucleotide microarrays for 10 minutes at 45°C and 60 rpm. The pre-hybridisation solution was removed and replaced with 200 μl hybridisation solution containing 0.05 μg/μl fragmented cRNA. The arrays were hybridised for 16 hours at 45°C and 60 rpm. Arrays were subsequently washed (Affymetrix Fluidics Station 400) and stained with streptavidin-phycoerythrin (Stain Buffer, 2 mg/ml acetylated BSA and 10 μg/ml streptavidin R-phycoerythrin; Molecular Probes, Inc., Eugene, OR)."	"Hybridisation solution (1 mol/l NaCl, 20 mmol/1 EDTA, 100 mmol/1 2-(N-morpholino) ethanesulfonic acid, and 0.01% Tween 20) was used to pre-hybridise Affymetrix U133 Plus 2.0 oligonucleotide microarrays for 10 minutes at 45°C and 60 rpm. The pre-hybridisation solution was removed and replaced with 200 μl hybridisation solution containing 0.05 μg/μl fragmented cRNA. The arrays were hybridised for 16 hours at 45°C and 60 rpm. Arrays were subsequently washed (Affymetrix Fluidics Station 400) and stained with streptavidin-phycoerythrin (Stain Buffer, 2 mg/ml acetylated BSA and 10 μg/ml streptavidin R-phycoerythrin; Molecular Probes, Inc., Eugene, OR)."	"Hybridisation solution (1 mol/l NaCl, 20 mmol/1 EDTA, 100 mmol/1 2-(N-morpholino) ethanesulfonic acid, and 0.01% Tween 20) was used to pre-hybridise Affymetrix U133 Plus 2.0 oligonucleotide microarrays for 10 minutes at 45°C and 60 rpm. The pre-hybridisation solution was removed and replaced with 200 μl hybridisation solution containing 0.05 μg/μl fragmented cRNA. The arrays were hybridised for 16 hours at 45°C and 60 rpm. Arrays were subsequently washed (Affymetrix Fluidics Station 400) and stained with streptavidin-phycoerythrin (Stain Buffer, 2 mg/ml acetylated BSA and 10 μg/ml streptavidin R-phycoerythrin; Molecular Probes, Inc., Eugene, OR)."	"Hybridisation solution (1 mol/l NaCl, 20 mmol/1 EDTA, 100 mmol/1 2-(N-morpholino) ethanesulfonic acid, and 0.01% Tween 20) was used to pre-hybridise Affymetrix U133 Plus 2.0 oligonucleotide microarrays for 10 minutes at 45°C and 60 rpm. The pre-hybridisation solution was removed and replaced with 200 μl hybridisation solution containing 0.05 μg/μl fragmented cRNA. The arrays were hybridised for 16 hours at 45°C and 60 rpm. Arrays were subsequently washed (Affymetrix Fluidics Station 400) and stained with streptavidin-phycoerythrin (Stain Buffer, 2 mg/ml acetylated BSA and 10 μg/ml streptavidin R-phycoerythrin; Molecular Probes, Inc., Eugene, OR)."	"Hybridisation solution (1 mol/l NaCl, 20 mmol/1 EDTA, 100 mmol/1 2-(N-morpholino) ethanesulfonic acid, and 0.01% Tween 20) was used to pre-hybridise Affymetrix U133 Plus 2.0 oligonucleotide microarrays for 10 minutes at 45°C and 60 rpm. The pre-hybridisation solution was removed and replaced with 200 μl hybridisation solution containing 0.05 μg/μl fragmented cRNA. The arrays were hybridised for 16 hours at 45°C and 60 rpm. Arrays were subsequently washed (Affymetrix Fluidics Station 400) and stained with streptavidin-phycoerythrin (Stain Buffer, 2 mg/ml acetylated BSA and 10 μg/ml streptavidin R-phycoerythrin; Molecular Probes, Inc., Eugene, OR)."	"Hybridisation solution (1 mol/l NaCl, 20 mmol/1 EDTA, 100 mmol/1 2-(N-morpholino) ethanesulfonic acid, and 0.01% Tween 20) was used to pre-hybridise Affymetrix U133 Plus 2.0 oligonucleotide microarrays for 10 minutes at 45°C and 60 rpm. The pre-hybridisation solution was removed and replaced with 200 μl hybridisation solution containing 0.05 μg/μl fragmented cRNA. The arrays were hybridised for 16 hours at 45°C and 60 rpm. Arrays were subsequently washed (Affymetrix Fluidics Station 400) and stained with streptavidin-phycoerythrin (Stain Buffer, 2 mg/ml acetylated BSA and 10 μg/ml streptavidin R-phycoerythrin; Molecular Probes, Inc., Eugene, OR)."	"Hybridisation solution (1 mol/l NaCl, 20 mmol/1 EDTA, 100 mmol/1 2-(N-morpholino) ethanesulfonic acid, and 0.01% Tween 20) was used to pre-hybridise Affymetrix U133 Plus 2.0 oligonucleotide microarrays for 10 minutes at 45°C and 60 rpm. The pre-hybridisation solution was removed and replaced with 200 μl hybridisation solution containing 0.05 μg/μl fragmented cRNA. The arrays were hybridised for 16 hours at 45°C and 60 rpm. Arrays were subsequently washed (Affymetrix Fluidics Station 400) and stained with streptavidin-phycoerythrin (Stain Buffer, 2 mg/ml acetylated BSA and 10 μg/ml streptavidin R-phycoerythrin; Molecular Probes, Inc., Eugene, OR)."	"Hybridisation solution (1 mol/l NaCl, 20 mmol/1 EDTA, 100 mmol/1 2-(N-morpholino) ethanesulfonic acid, and 0.01% Tween 20) was used to pre-hybridise Affymetrix U133 Plus 2.0 oligonucleotide microarrays for 10 minutes at 45°C and 60 rpm. The pre-hybridisation solution was removed and replaced with 200 μl hybridisation solution containing 0.05 μg/μl fragmented cRNA. The arrays were hybridised for 16 hours at 45°C and 60 rpm. Arrays were subsequently washed (Affymetrix Fluidics Station 400) and stained with streptavidin-phycoerythrin (Stain Buffer, 2 mg/ml acetylated BSA and 10 μg/ml streptavidin R-phycoerythrin; Molecular Probes, Inc., Eugene, OR)."	"Hybridisation solution (1 mol/l NaCl, 20 mmol/1 EDTA, 100 mmol/1 2-(N-morpholino) ethanesulfonic acid, and 0.01% Tween 20) was used to pre-hybridise Affymetrix U133 Plus 2.0 oligonucleotide microarrays for 10 minutes at 45°C and 60 rpm. The pre-hybridisation solution was removed and replaced with 200 μl hybridisation solution containing 0.05 μg/μl fragmented cRNA. The arrays were hybridised for 16 hours at 45°C and 60 rpm. Arrays were subsequently washed (Affymetrix Fluidics Station 400) and stained with streptavidin-phycoerythrin (Stain Buffer, 2 mg/ml acetylated BSA and 10 μg/ml streptavidin R-phycoerythrin; Molecular Probes, Inc., Eugene, OR)."	"Hybridisation solution (1 mol/l NaCl, 20 mmol/1 EDTA, 100 mmol/1 2-(N-morpholino) ethanesulfonic acid, and 0.01% Tween 20) was used to pre-hybridise Affymetrix U133 Plus 2.0 oligonucleotide microarrays for 10 minutes at 45°C and 60 rpm. The pre-hybridisation solution was removed and replaced with 200 μl hybridisation solution containing 0.05 μg/μl fragmented cRNA. The arrays were hybridised for 16 hours at 45°C and 60 rpm. Arrays were subsequently washed (Affymetrix Fluidics Station 400) and stained with streptavidin-phycoerythrin (Stain Buffer, 2 mg/ml acetylated BSA and 10 μg/ml streptavidin R-phycoerythrin; Molecular Probes, Inc., Eugene, OR)."	"Hybridisation solution (1 mol/l NaCl, 20 mmol/1 EDTA, 100 mmol/1 2-(N-morpholino) ethanesulfonic acid, and 0.01% Tween 20) was used to pre-hybridise Affymetrix U133 Plus 2.0 oligonucleotide microarrays for 10 minutes at 45°C and 60 rpm. The pre-hybridisation solution was removed and replaced with 200 μl hybridisation solution containing 0.05 μg/μl fragmented cRNA. The arrays were hybridised for 16 hours at 45°C and 60 rpm. Arrays were subsequently washed (Affymetrix Fluidics Station 400) and stained with streptavidin-phycoerythrin (Stain Buffer, 2 mg/ml acetylated BSA and 10 μg/ml streptavidin R-phycoerythrin; Molecular Probes, Inc., Eugene, OR)."	"Hybridisation solution (1 mol/l NaCl, 20 mmol/1 EDTA, 100 mmol/1 2-(N-morpholino) ethanesulfonic acid, and 0.01% Tween 20) was used to pre-hybridise Affymetrix U133 Plus 2.0 oligonucleotide microarrays for 10 minutes at 45°C and 60 rpm. The pre-hybridisation solution was removed and replaced with 200 μl hybridisation solution containing 0.05 μg/μl fragmented cRNA. The arrays were hybridised for 16 hours at 45°C and 60 rpm. Arrays were subsequently washed (Affymetrix Fluidics Station 400) and stained with streptavidin-phycoerythrin (Stain Buffer, 2 mg/ml acetylated BSA and 10 μg/ml streptavidin R-phycoerythrin; Molecular Probes, Inc., Eugene, OR)."	"Hybridisation solution (1 mol/l NaCl, 20 mmol/1 EDTA, 100 mmol/1 2-(N-morpholino) ethanesulfonic acid, and 0.01% Tween 20) was used to pre-hybridise Affymetrix U133 Plus 2.0 oligonucleotide microarrays for 10 minutes at 45°C and 60 rpm. The pre-hybridisation solution was removed and replaced with 200 μl hybridisation solution containing 0.05 μg/μl fragmented cRNA. The arrays were hybridised for 16 hours at 45°C and 60 rpm. Arrays were subsequently washed (Affymetrix Fluidics Station 400) and stained with streptavidin-phycoerythrin (Stain Buffer, 2 mg/ml acetylated BSA and 10 μg/ml streptavidin R-phycoerythrin; Molecular Probes, Inc., Eugene, OR)."	"Hybridisation solution (1 mol/l NaCl, 20 mmol/1 EDTA, 100 mmol/1 2-(N-morpholino) ethanesulfonic acid, and 0.01% Tween 20) was used to pre-hybridise Affymetrix U133 Plus 2.0 oligonucleotide microarrays for 10 minutes at 45°C and 60 rpm. The pre-hybridisation solution was removed and replaced with 200 μl hybridisation solution containing 0.05 μg/μl fragmented cRNA. The arrays were hybridised for 16 hours at 45°C and 60 rpm. Arrays were subsequently washed (Affymetrix Fluidics Station 400) and stained with streptavidin-phycoerythrin (Stain Buffer, 2 mg/ml acetylated BSA and 10 μg/ml streptavidin R-phycoerythrin; Molecular Probes, Inc., Eugene, OR)."	"Hybridisation solution (1 mol/l NaCl, 20 mmol/1 EDTA, 100 mmol/1 2-(N-morpholino) ethanesulfonic acid, and 0.01% Tween 20) was used to pre-hybridise Affymetrix U133 Plus 2.0 oligonucleotide microarrays for 10 minutes at 45°C and 60 rpm. The pre-hybridisation solution was removed and replaced with 200 μl hybridisation solution containing 0.05 μg/μl fragmented cRNA. The arrays were hybridised for 16 hours at 45°C and 60 rpm. Arrays were subsequently washed (Affymetrix Fluidics Station 400) and stained with streptavidin-phycoerythrin (Stain Buffer, 2 mg/ml acetylated BSA and 10 μg/ml streptavidin R-phycoerythrin; Molecular Probes, Inc., Eugene, OR)."	"Hybridisation solution (1 mol/l NaCl, 20 mmol/1 EDTA, 100 mmol/1 2-(N-morpholino) ethanesulfonic acid, and 0.01% Tween 20) was used to pre-hybridise Affymetrix U133 Plus 2.0 oligonucleotide microarrays for 10 minutes at 45°C and 60 rpm. The pre-hybridisation solution was removed and replaced with 200 μl hybridisation solution containing 0.05 μg/μl fragmented cRNA. The arrays were hybridised for 16 hours at 45°C and 60 rpm. Arrays were subsequently washed (Affymetrix Fluidics Station 400) and stained with streptavidin-phycoerythrin (Stain Buffer, 2 mg/ml acetylated BSA and 10 μg/ml streptavidin R-phycoerythrin; Molecular Probes, Inc., Eugene, OR)."	"Hybridisation solution (1 mol/l NaCl, 20 mmol/1 EDTA, 100 mmol/1 2-(N-morpholino) ethanesulfonic acid, and 0.01% Tween 20) was used to pre-hybridise Affymetrix U133 Plus 2.0 oligonucleotide microarrays for 10 minutes at 45°C and 60 rpm. The pre-hybridisation solution was removed and replaced with 200 μl hybridisation solution containing 0.05 μg/μl fragmented cRNA. The arrays were hybridised for 16 hours at 45°C and 60 rpm. Arrays were subsequently washed (Affymetrix Fluidics Station 400) and stained with streptavidin-phycoerythrin (Stain Buffer, 2 mg/ml acetylated BSA and 10 μg/ml streptavidin R-phycoerythrin; Molecular Probes, Inc., Eugene, OR)."	"Hybridisation solution (1 mol/l NaCl, 20 mmol/1 EDTA, 100 mmol/1 2-(N-morpholino) ethanesulfonic acid, and 0.01% Tween 20) was used to pre-hybridise Affymetrix U133 Plus 2.0 oligonucleotide microarrays for 10 minutes at 45°C and 60 rpm. The pre-hybridisation solution was removed and replaced with 200 μl hybridisation solution containing 0.05 μg/μl fragmented cRNA. The arrays were hybridised for 16 hours at 45°C and 60 rpm. Arrays were subsequently washed (Affymetrix Fluidics Station 400) and stained with streptavidin-phycoerythrin (Stain Buffer, 2 mg/ml acetylated BSA and 10 μg/ml streptavidin R-phycoerythrin; Molecular Probes, Inc., Eugene, OR)."	"Hybridisation solution (1 mol/l NaCl, 20 mmol/1 EDTA, 100 mmol/1 2-(N-morpholino) ethanesulfonic acid, and 0.01% Tween 20) was used to pre-hybridise Affymetrix U133 Plus 2.0 oligonucleotide microarrays for 10 minutes at 45°C and 60 rpm. The pre-hybridisation solution was removed and replaced with 200 μl hybridisation solution containing 0.05 μg/μl fragmented cRNA. The arrays were hybridised for 16 hours at 45°C and 60 rpm. Arrays were subsequently washed (Affymetrix Fluidics Station 400) and stained with streptavidin-phycoerythrin (Stain Buffer, 2 mg/ml acetylated BSA and 10 μg/ml streptavidin R-phycoerythrin; Molecular Probes, Inc., Eugene, OR)."	"Hybridisation solution (1 mol/l NaCl, 20 mmol/1 EDTA, 100 mmol/1 2-(N-morpholino) ethanesulfonic acid, and 0.01% Tween 20) was used to pre-hybridise Affymetrix U133 Plus 2.0 oligonucleotide microarrays for 10 minutes at 45°C and 60 rpm. The pre-hybridisation solution was removed and replaced with 200 μl hybridisation solution containing 0.05 μg/μl fragmented cRNA. The arrays were hybridised for 16 hours at 45°C and 60 rpm. Arrays were subsequently washed (Affymetrix Fluidics Station 400) and stained with streptavidin-phycoerythrin (Stain Buffer, 2 mg/ml acetylated BSA and 10 μg/ml streptavidin R-phycoerythrin; Molecular Probes, Inc., Eugene, OR)."	"Hybridisation solution (1 mol/l NaCl, 20 mmol/1 EDTA, 100 mmol/1 2-(N-morpholino) ethanesulfonic acid, and 0.01% Tween 20) was used to pre-hybridise Affymetrix U133 Plus 2.0 oligonucleotide microarrays for 10 minutes at 45°C and 60 rpm. The pre-hybridisation solution was removed and replaced with 200 μl hybridisation solution containing 0.05 μg/μl fragmented cRNA. The arrays were hybridised for 16 hours at 45°C and 60 rpm. Arrays were subsequently washed (Affymetrix Fluidics Station 400) and stained with streptavidin-phycoerythrin (Stain Buffer, 2 mg/ml acetylated BSA and 10 μg/ml streptavidin R-phycoerythrin; Molecular Probes, Inc., Eugene, OR)."	"Hybridisation solution (1 mol/l NaCl, 20 mmol/1 EDTA, 100 mmol/1 2-(N-morpholino) ethanesulfonic acid, and 0.01% Tween 20) was used to pre-hybridise Affymetrix U133 Plus 2.0 oligonucleotide microarrays for 10 minutes at 45°C and 60 rpm. The pre-hybridisation solution was removed and replaced with 200 μl hybridisation solution containing 0.05 μg/μl fragmented cRNA. The arrays were hybridised for 16 hours at 45°C and 60 rpm. Arrays were subsequently washed (Affymetrix Fluidics Station 400) and stained with streptavidin-phycoerythrin (Stain Buffer, 2 mg/ml acetylated BSA and 10 μg/ml streptavidin R-phycoerythrin; Molecular Probes, Inc., Eugene, OR)."	"Hybridisation solution (1 mol/l NaCl, 20 mmol/1 EDTA, 100 mmol/1 2-(N-morpholino) ethanesulfonic acid, and 0.01% Tween 20) was used to pre-hybridise Affymetrix U133 Plus 2.0 oligonucleotide microarrays for 10 minutes at 45°C and 60 rpm. The pre-hybridisation solution was removed and replaced with 200 μl hybridisation solution containing 0.05 μg/μl fragmented cRNA. The arrays were hybridised for 16 hours at 45°C and 60 rpm. Arrays were subsequently washed (Affymetrix Fluidics Station 400) and stained with streptavidin-phycoerythrin (Stain Buffer, 2 mg/ml acetylated BSA and 10 μg/ml streptavidin R-phycoerythrin; Molecular Probes, Inc., Eugene, OR)."	"Hybridisation solution (1 mol/l NaCl, 20 mmol/1 EDTA, 100 mmol/1 2-(N-morpholino) ethanesulfonic acid, and 0.01% Tween 20) was used to pre-hybridise Affymetrix U133 Plus 2.0 oligonucleotide microarrays for 10 minutes at 45°C and 60 rpm. The pre-hybridisation solution was removed and replaced with 200 μl hybridisation solution containing 0.05 μg/μl fragmented cRNA. The arrays were hybridised for 16 hours at 45°C and 60 rpm. Arrays were subsequently washed (Affymetrix Fluidics Station 400) and stained with streptavidin-phycoerythrin (Stain Buffer, 2 mg/ml acetylated BSA and 10 μg/ml streptavidin R-phycoerythrin; Molecular Probes, Inc., Eugene, OR)."	"Hybridisation solution (1 mol/l NaCl, 20 mmol/1 EDTA, 100 mmol/1 2-(N-morpholino) ethanesulfonic acid, and 0.01% Tween 20) was used to pre-hybridise Affymetrix U133 Plus 2.0 oligonucleotide microarrays for 10 minutes at 45°C and 60 rpm. The pre-hybridisation solution was removed and replaced with 200 μl hybridisation solution containing 0.05 μg/μl fragmented cRNA. The arrays were hybridised for 16 hours at 45°C and 60 rpm. Arrays were subsequently washed (Affymetrix Fluidics Station 400) and stained with streptavidin-phycoerythrin (Stain Buffer, 2 mg/ml acetylated BSA and 10 μg/ml streptavidin R-phycoerythrin; Molecular Probes, Inc., Eugene, OR)."	"Hybridisation solution (1 mol/l NaCl, 20 mmol/1 EDTA, 100 mmol/1 2-(N-morpholino) ethanesulfonic acid, and 0.01% Tween 20) was used to pre-hybridise Affymetrix U133 Plus 2.0 oligonucleotide microarrays for 10 minutes at 45°C and 60 rpm. The pre-hybridisation solution was removed and replaced with 200 μl hybridisation solution containing 0.05 μg/μl fragmented cRNA. The arrays were hybridised for 16 hours at 45°C and 60 rpm. Arrays were subsequently washed (Affymetrix Fluidics Station 400) and stained with streptavidin-phycoerythrin (Stain Buffer, 2 mg/ml acetylated BSA and 10 μg/ml streptavidin R-phycoerythrin; Molecular Probes, Inc., Eugene, OR)."	"Hybridisation solution (1 mol/l NaCl, 20 mmol/1 EDTA, 100 mmol/1 2-(N-morpholino) ethanesulfonic acid, and 0.01% Tween 20) was used to pre-hybridise Affymetrix U133 Plus 2.0 oligonucleotide microarrays for 10 minutes at 45°C and 60 rpm. The pre-hybridisation solution was removed and replaced with 200 μl hybridisation solution containing 0.05 μg/μl fragmented cRNA. The arrays were hybridised for 16 hours at 45°C and 60 rpm. Arrays were subsequently washed (Affymetrix Fluidics Station 400) and stained with streptavidin-phycoerythrin (Stain Buffer, 2 mg/ml acetylated BSA and 10 μg/ml streptavidin R-phycoerythrin; Molecular Probes, Inc., Eugene, OR)."	"Hybridisation solution (1 mol/l NaCl, 20 mmol/1 EDTA, 100 mmol/1 2-(N-morpholino) ethanesulfonic acid, and 0.01% Tween 20) was used to pre-hybridise Affymetrix U133 Plus 2.0 oligonucleotide microarrays for 10 minutes at 45°C and 60 rpm. The pre-hybridisation solution was removed and replaced with 200 μl hybridisation solution containing 0.05 μg/μl fragmented cRNA. The arrays were hybridised for 16 hours at 45°C and 60 rpm. Arrays were subsequently washed (Affymetrix Fluidics Station 400) and stained with streptavidin-phycoerythrin (Stain Buffer, 2 mg/ml acetylated BSA and 10 μg/ml streptavidin R-phycoerythrin; Molecular Probes, Inc., Eugene, OR)."	"Hybridisation solution (1 mol/l NaCl, 20 mmol/1 EDTA, 100 mmol/1 2-(N-morpholino) ethanesulfonic acid, and 0.01% Tween 20) was used to pre-hybridise Affymetrix U133 Plus 2.0 oligonucleotide microarrays for 10 minutes at 45°C and 60 rpm. The pre-hybridisation solution was removed and replaced with 200 μl hybridisation solution containing 0.05 μg/μl fragmented cRNA. The arrays were hybridised for 16 hours at 45°C and 60 rpm. Arrays were subsequently washed (Affymetrix Fluidics Station 400) and stained with streptavidin-phycoerythrin (Stain Buffer, 2 mg/ml acetylated BSA and 10 μg/ml streptavidin R-phycoerythrin; Molecular Probes, Inc., Eugene, OR)."	"Hybridisation solution (1 mol/l NaCl, 20 mmol/1 EDTA, 100 mmol/1 2-(N-morpholino) ethanesulfonic acid, and 0.01% Tween 20) was used to pre-hybridise Affymetrix U133 Plus 2.0 oligonucleotide microarrays for 10 minutes at 45°C and 60 rpm. The pre-hybridisation solution was removed and replaced with 200 μl hybridisation solution containing 0.05 μg/μl fragmented cRNA. The arrays were hybridised for 16 hours at 45°C and 60 rpm. Arrays were subsequently washed (Affymetrix Fluidics Station 400) and stained with streptavidin-phycoerythrin (Stain Buffer, 2 mg/ml acetylated BSA and 10 μg/ml streptavidin R-phycoerythrin; Molecular Probes, Inc., Eugene, OR)."	"Hybridisation solution (1 mol/l NaCl, 20 mmol/1 EDTA, 100 mmol/1 2-(N-morpholino) ethanesulfonic acid, and 0.01% Tween 20) was used to pre-hybridise Affymetrix U133 Plus 2.0 oligonucleotide microarrays for 10 minutes at 45°C and 60 rpm. The pre-hybridisation solution was removed and replaced with 200 μl hybridisation solution containing 0.05 μg/μl fragmented cRNA. The arrays were hybridised for 16 hours at 45°C and 60 rpm. Arrays were subsequently washed (Affymetrix Fluidics Station 400) and stained with streptavidin-phycoerythrin (Stain Buffer, 2 mg/ml acetylated BSA and 10 μg/ml streptavidin R-phycoerythrin; Molecular Probes, Inc., Eugene, OR)."	"Hybridisation solution (1 mol/l NaCl, 20 mmol/1 EDTA, 100 mmol/1 2-(N-morpholino) ethanesulfonic acid, and 0.01% Tween 20) was used to pre-hybridise Affymetrix U133 Plus 2.0 oligonucleotide microarrays for 10 minutes at 45°C and 60 rpm. The pre-hybridisation solution was removed and replaced with 200 μl hybridisation solution containing 0.05 μg/μl fragmented cRNA. The arrays were hybridised for 16 hours at 45°C and 60 rpm. Arrays were subsequently washed (Affymetrix Fluidics Station 400) and stained with streptavidin-phycoerythrin (Stain Buffer, 2 mg/ml acetylated BSA and 10 μg/ml streptavidin R-phycoerythrin; Molecular Probes, Inc., Eugene, OR)."	"Hybridisation solution (1 mol/l NaCl, 20 mmol/1 EDTA, 100 mmol/1 2-(N-morpholino) ethanesulfonic acid, and 0.01% Tween 20) was used to pre-hybridise Affymetrix U133 Plus 2.0 oligonucleotide microarrays for 10 minutes at 45°C and 60 rpm. The pre-hybridisation solution was removed and replaced with 200 μl hybridisation solution containing 0.05 μg/μl fragmented cRNA. The arrays were hybridised for 16 hours at 45°C and 60 rpm. Arrays were subsequently washed (Affymetrix Fluidics Station 400) and stained with streptavidin-phycoerythrin (Stain Buffer, 2 mg/ml acetylated BSA and 10 μg/ml streptavidin R-phycoerythrin; Molecular Probes, Inc., Eugene, OR)."	"Hybridisation solution (1 mol/l NaCl, 20 mmol/1 EDTA, 100 mmol/1 2-(N-morpholino) ethanesulfonic acid, and 0.01% Tween 20) was used to pre-hybridise Affymetrix U133 Plus 2.0 oligonucleotide microarrays for 10 minutes at 45°C and 60 rpm. The pre-hybridisation solution was removed and replaced with 200 μl hybridisation solution containing 0.05 μg/μl fragmented cRNA. The arrays were hybridised for 16 hours at 45°C and 60 rpm. Arrays were subsequently washed (Affymetrix Fluidics Station 400) and stained with streptavidin-phycoerythrin (Stain Buffer, 2 mg/ml acetylated BSA and 10 μg/ml streptavidin R-phycoerythrin; Molecular Probes, Inc., Eugene, OR)."	"Hybridisation solution (1 mol/l NaCl, 20 mmol/1 EDTA, 100 mmol/1 2-(N-morpholino) ethanesulfonic acid, and 0.01% Tween 20) was used to pre-hybridise Affymetrix U133 Plus 2.0 oligonucleotide microarrays for 10 minutes at 45°C and 60 rpm. The pre-hybridisation solution was removed and replaced with 200 μl hybridisation solution containing 0.05 μg/μl fragmented cRNA. The arrays were hybridised for 16 hours at 45°C and 60 rpm. Arrays were subsequently washed (Affymetrix Fluidics Station 400) and stained with streptavidin-phycoerythrin (Stain Buffer, 2 mg/ml acetylated BSA and 10 μg/ml streptavidin R-phycoerythrin; Molecular Probes, Inc., Eugene, OR)."	"Hybridisation solution (1 mol/l NaCl, 20 mmol/1 EDTA, 100 mmol/1 2-(N-morpholino) ethanesulfonic acid, and 0.01% Tween 20) was used to pre-hybridise Affymetrix U133 Plus 2.0 oligonucleotide microarrays for 10 minutes at 45°C and 60 rpm. The pre-hybridisation solution was removed and replaced with 200 μl hybridisation solution containing 0.05 μg/μl fragmented cRNA. The arrays were hybridised for 16 hours at 45°C and 60 rpm. Arrays were subsequently washed (Affymetrix Fluidics Station 400) and stained with streptavidin-phycoerythrin (Stain Buffer, 2 mg/ml acetylated BSA and 10 μg/ml streptavidin R-phycoerythrin; Molecular Probes, Inc., Eugene, OR)."	"Hybridisation solution (1 mol/l NaCl, 20 mmol/1 EDTA, 100 mmol/1 2-(N-morpholino) ethanesulfonic acid, and 0.01% Tween 20) was used to pre-hybridise Affymetrix U133 Plus 2.0 oligonucleotide microarrays for 10 minutes at 45°C and 60 rpm. The pre-hybridisation solution was removed and replaced with 200 μl hybridisation solution containing 0.05 μg/μl fragmented cRNA. The arrays were hybridised for 16 hours at 45°C and 60 rpm. Arrays were subsequently washed (Affymetrix Fluidics Station 400) and stained with streptavidin-phycoerythrin (Stain Buffer, 2 mg/ml acetylated BSA and 10 μg/ml streptavidin R-phycoerythrin; Molecular Probes, Inc., Eugene, OR)."	"Hybridisation solution (1 mol/l NaCl, 20 mmol/1 EDTA, 100 mmol/1 2-(N-morpholino) ethanesulfonic acid, and 0.01% Tween 20) was used to pre-hybridise Affymetrix U133 Plus 2.0 oligonucleotide microarrays for 10 minutes at 45°C and 60 rpm. The pre-hybridisation solution was removed and replaced with 200 μl hybridisation solution containing 0.05 μg/μl fragmented cRNA. The arrays were hybridised for 16 hours at 45°C and 60 rpm. Arrays were subsequently washed (Affymetrix Fluidics Station 400) and stained with streptavidin-phycoerythrin (Stain Buffer, 2 mg/ml acetylated BSA and 10 μg/ml streptavidin R-phycoerythrin; Molecular Probes, Inc., Eugene, OR)."	"Hybridisation solution (1 mol/l NaCl, 20 mmol/1 EDTA, 100 mmol/1 2-(N-morpholino) ethanesulfonic acid, and 0.01% Tween 20) was used to pre-hybridise Affymetrix U133 Plus 2.0 oligonucleotide microarrays for 10 minutes at 45°C and 60 rpm. The pre-hybridisation solution was removed and replaced with 200 μl hybridisation solution containing 0.05 μg/μl fragmented cRNA. The arrays were hybridised for 16 hours at 45°C and 60 rpm. Arrays were subsequently washed (Affymetrix Fluidics Station 400) and stained with streptavidin-phycoerythrin (Stain Buffer, 2 mg/ml acetylated BSA and 10 μg/ml streptavidin R-phycoerythrin; Molecular Probes, Inc., Eugene, OR)."	"Hybridisation solution (1 mol/l NaCl, 20 mmol/1 EDTA, 100 mmol/1 2-(N-morpholino) ethanesulfonic acid, and 0.01% Tween 20) was used to pre-hybridise Affymetrix U133 Plus 2.0 oligonucleotide microarrays for 10 minutes at 45°C and 60 rpm. The pre-hybridisation solution was removed and replaced with 200 μl hybridisation solution containing 0.05 μg/μl fragmented cRNA. The arrays were hybridised for 16 hours at 45°C and 60 rpm. Arrays were subsequently washed (Affymetrix Fluidics Station 400) and stained with streptavidin-phycoerythrin (Stain Buffer, 2 mg/ml acetylated BSA and 10 μg/ml streptavidin R-phycoerythrin; Molecular Probes, Inc., Eugene, OR)."	"Hybridisation solution (1 mol/l NaCl, 20 mmol/1 EDTA, 100 mmol/1 2-(N-morpholino) ethanesulfonic acid, and 0.01% Tween 20) was used to pre-hybridise Affymetrix U133 Plus 2.0 oligonucleotide microarrays for 10 minutes at 45°C and 60 rpm. The pre-hybridisation solution was removed and replaced with 200 μl hybridisation solution containing 0.05 μg/μl fragmented cRNA. The arrays were hybridised for 16 hours at 45°C and 60 rpm. Arrays were subsequently washed (Affymetrix Fluidics Station 400) and stained with streptavidin-phycoerythrin (Stain Buffer, 2 mg/ml acetylated BSA and 10 μg/ml streptavidin R-phycoerythrin; Molecular Probes, Inc., Eugene, OR)."	"Hybridisation solution (1 mol/l NaCl, 20 mmol/1 EDTA, 100 mmol/1 2-(N-morpholino) ethanesulfonic acid, and 0.01% Tween 20) was used to pre-hybridise Affymetrix U133 Plus 2.0 oligonucleotide microarrays for 10 minutes at 45°C and 60 rpm. The pre-hybridisation solution was removed and replaced with 200 μl hybridisation solution containing 0.05 μg/μl fragmented cRNA. The arrays were hybridised for 16 hours at 45°C and 60 rpm. Arrays were subsequently washed (Affymetrix Fluidics Station 400) and stained with streptavidin-phycoerythrin (Stain Buffer, 2 mg/ml acetylated BSA and 10 μg/ml streptavidin R-phycoerythrin; Molecular Probes, Inc., Eugene, OR)."	"Hybridisation solution (1 mol/l NaCl, 20 mmol/1 EDTA, 100 mmol/1 2-(N-morpholino) ethanesulfonic acid, and 0.01% Tween 20) was used to pre-hybridise Affymetrix U133 Plus 2.0 oligonucleotide microarrays for 10 minutes at 45°C and 60 rpm. The pre-hybridisation solution was removed and replaced with 200 μl hybridisation solution containing 0.05 μg/μl fragmented cRNA. The arrays were hybridised for 16 hours at 45°C and 60 rpm. Arrays were subsequently washed (Affymetrix Fluidics Station 400) and stained with streptavidin-phycoerythrin (Stain Buffer, 2 mg/ml acetylated BSA and 10 μg/ml streptavidin R-phycoerythrin; Molecular Probes, Inc., Eugene, OR)."	"Hybridisation solution (1 mol/l NaCl, 20 mmol/1 EDTA, 100 mmol/1 2-(N-morpholino) ethanesulfonic acid, and 0.01% Tween 20) was used to pre-hybridise Affymetrix U133 Plus 2.0 oligonucleotide microarrays for 10 minutes at 45°C and 60 rpm. The pre-hybridisation solution was removed and replaced with 200 μl hybridisation solution containing 0.05 μg/μl fragmented cRNA. The arrays were hybridised for 16 hours at 45°C and 60 rpm. Arrays were subsequently washed (Affymetrix Fluidics Station 400) and stained with streptavidin-phycoerythrin (Stain Buffer, 2 mg/ml acetylated BSA and 10 μg/ml streptavidin R-phycoerythrin; Molecular Probes, Inc., Eugene, OR)."	"Hybridisation solution (1 mol/l NaCl, 20 mmol/1 EDTA, 100 mmol/1 2-(N-morpholino) ethanesulfonic acid, and 0.01% Tween 20) was used to pre-hybridise Affymetrix U133 Plus 2.0 oligonucleotide microarrays for 10 minutes at 45°C and 60 rpm. The pre-hybridisation solution was removed and replaced with 200 μl hybridisation solution containing 0.05 μg/μl fragmented cRNA. The arrays were hybridised for 16 hours at 45°C and 60 rpm. Arrays were subsequently washed (Affymetrix Fluidics Station 400) and stained with streptavidin-phycoerythrin (Stain Buffer, 2 mg/ml acetylated BSA and 10 μg/ml streptavidin R-phycoerythrin; Molecular Probes, Inc., Eugene, OR)."	"Hybridisation solution (1 mol/l NaCl, 20 mmol/1 EDTA, 100 mmol/1 2-(N-morpholino) ethanesulfonic acid, and 0.01% Tween 20) was used to pre-hybridise Affymetrix U133 Plus 2.0 oligonucleotide microarrays for 10 minutes at 45°C and 60 rpm. The pre-hybridisation solution was removed and replaced with 200 μl hybridisation solution containing 0.05 μg/μl fragmented cRNA. The arrays were hybridised for 16 hours at 45°C and 60 rpm. Arrays were subsequently washed (Affymetrix Fluidics Station 400) and stained with streptavidin-phycoerythrin (Stain Buffer, 2 mg/ml acetylated BSA and 10 μg/ml streptavidin R-phycoerythrin; Molecular Probes, Inc., Eugene, OR)."	"Hybridisation solution (1 mol/l NaCl, 20 mmol/1 EDTA, 100 mmol/1 2-(N-morpholino) ethanesulfonic acid, and 0.01% Tween 20) was used to pre-hybridise Affymetrix U133 Plus 2.0 oligonucleotide microarrays for 10 minutes at 45°C and 60 rpm. The pre-hybridisation solution was removed and replaced with 200 μl hybridisation solution containing 0.05 μg/μl fragmented cRNA. The arrays were hybridised for 16 hours at 45°C and 60 rpm. Arrays were subsequently washed (Affymetrix Fluidics Station 400) and stained with streptavidin-phycoerythrin (Stain Buffer, 2 mg/ml acetylated BSA and 10 μg/ml streptavidin R-phycoerythrin; Molecular Probes, Inc., Eugene, OR)."	"Hybridisation solution (1 mol/l NaCl, 20 mmol/1 EDTA, 100 mmol/1 2-(N-morpholino) ethanesulfonic acid, and 0.01% Tween 20) was used to pre-hybridise Affymetrix U133 Plus 2.0 oligonucleotide microarrays for 10 minutes at 45°C and 60 rpm. The pre-hybridisation solution was removed and replaced with 200 μl hybridisation solution containing 0.05 μg/μl fragmented cRNA. The arrays were hybridised for 16 hours at 45°C and 60 rpm. Arrays were subsequently washed (Affymetrix Fluidics Station 400) and stained with streptavidin-phycoerythrin (Stain Buffer, 2 mg/ml acetylated BSA and 10 μg/ml streptavidin R-phycoerythrin; Molecular Probes, Inc., Eugene, OR)."	"Hybridisation solution (1 mol/l NaCl, 20 mmol/1 EDTA, 100 mmol/1 2-(N-morpholino) ethanesulfonic acid, and 0.01% Tween 20) was used to pre-hybridise Affymetrix U133 Plus 2.0 oligonucleotide microarrays for 10 minutes at 45°C and 60 rpm. The pre-hybridisation solution was removed and replaced with 200 μl hybridisation solution containing 0.05 μg/μl fragmented cRNA. The arrays were hybridised for 16 hours at 45°C and 60 rpm. Arrays were subsequently washed (Affymetrix Fluidics Station 400) and stained with streptavidin-phycoerythrin (Stain Buffer, 2 mg/ml acetylated BSA and 10 μg/ml streptavidin R-phycoerythrin; Molecular Probes, Inc., Eugene, OR)."	"Hybridisation solution (1 mol/l NaCl, 20 mmol/1 EDTA, 100 mmol/1 2-(N-morpholino) ethanesulfonic acid, and 0.01% Tween 20) was used to pre-hybridise Affymetrix U133 Plus 2.0 oligonucleotide microarrays for 10 minutes at 45°C and 60 rpm. The pre-hybridisation solution was removed and replaced with 200 μl hybridisation solution containing 0.05 μg/μl fragmented cRNA. The arrays were hybridised for 16 hours at 45°C and 60 rpm. Arrays were subsequently washed (Affymetrix Fluidics Station 400) and stained with streptavidin-phycoerythrin (Stain Buffer, 2 mg/ml acetylated BSA and 10 μg/ml streptavidin R-phycoerythrin; Molecular Probes, Inc., Eugene, OR)."	"Hybridisation solution (1 mol/l NaCl, 20 mmol/1 EDTA, 100 mmol/1 2-(N-morpholino) ethanesulfonic acid, and 0.01% Tween 20) was used to pre-hybridise Affymetrix U133 Plus 2.0 oligonucleotide microarrays for 10 minutes at 45°C and 60 rpm. The pre-hybridisation solution was removed and replaced with 200 μl hybridisation solution containing 0.05 μg/μl fragmented cRNA. The arrays were hybridised for 16 hours at 45°C and 60 rpm. Arrays were subsequently washed (Affymetrix Fluidics Station 400) and stained with streptavidin-phycoerythrin (Stain Buffer, 2 mg/ml acetylated BSA and 10 μg/ml streptavidin R-phycoerythrin; Molecular Probes, Inc., Eugene, OR)."	"Hybridisation solution (1 mol/l NaCl, 20 mmol/1 EDTA, 100 mmol/1 2-(N-morpholino) ethanesulfonic acid, and 0.01% Tween 20) was used to pre-hybridise Affymetrix U133 Plus 2.0 oligonucleotide microarrays for 10 minutes at 45°C and 60 rpm. The pre-hybridisation solution was removed and replaced with 200 μl hybridisation solution containing 0.05 μg/μl fragmented cRNA. The arrays were hybridised for 16 hours at 45°C and 60 rpm. Arrays were subsequently washed (Affymetrix Fluidics Station 400) and stained with streptavidin-phycoerythrin (Stain Buffer, 2 mg/ml acetylated BSA and 10 μg/ml streptavidin R-phycoerythrin; Molecular Probes, Inc., Eugene, OR)."	"Hybridisation solution (1 mol/l NaCl, 20 mmol/1 EDTA, 100 mmol/1 2-(N-morpholino) ethanesulfonic acid, and 0.01% Tween 20) was used to pre-hybridise Affymetrix U133 Plus 2.0 oligonucleotide microarrays for 10 minutes at 45°C and 60 rpm. The pre-hybridisation solution was removed and replaced with 200 μl hybridisation solution containing 0.05 μg/μl fragmented cRNA. The arrays were hybridised for 16 hours at 45°C and 60 rpm. Arrays were subsequently washed (Affymetrix Fluidics Station 400) and stained with streptavidin-phycoerythrin (Stain Buffer, 2 mg/ml acetylated BSA and 10 μg/ml streptavidin R-phycoerythrin; Molecular Probes, Inc., Eugene, OR)."	"Hybridisation solution (1 mol/l NaCl, 20 mmol/1 EDTA, 100 mmol/1 2-(N-morpholino) ethanesulfonic acid, and 0.01% Tween 20) was used to pre-hybridise Affymetrix U133 Plus 2.0 oligonucleotide microarrays for 10 minutes at 45°C and 60 rpm. The pre-hybridisation solution was removed and replaced with 200 μl hybridisation solution containing 0.05 μg/μl fragmented cRNA. The arrays were hybridised for 16 hours at 45°C and 60 rpm. Arrays were subsequently washed (Affymetrix Fluidics Station 400) and stained with streptavidin-phycoerythrin (Stain Buffer, 2 mg/ml acetylated BSA and 10 μg/ml streptavidin R-phycoerythrin; Molecular Probes, Inc., Eugene, OR)."	"Hybridisation solution (1 mol/l NaCl, 20 mmol/1 EDTA, 100 mmol/1 2-(N-morpholino) ethanesulfonic acid, and 0.01% Tween 20) was used to pre-hybridise Affymetrix U133 Plus 2.0 oligonucleotide microarrays for 10 minutes at 45°C and 60 rpm. The pre-hybridisation solution was removed and replaced with 200 μl hybridisation solution containing 0.05 μg/μl fragmented cRNA. The arrays were hybridised for 16 hours at 45°C and 60 rpm. Arrays were subsequently washed (Affymetrix Fluidics Station 400) and stained with streptavidin-phycoerythrin (Stain Buffer, 2 mg/ml acetylated BSA and 10 μg/ml streptavidin R-phycoerythrin; Molecular Probes, Inc., Eugene, OR)."	"Hybridisation solution (1 mol/l NaCl, 20 mmol/1 EDTA, 100 mmol/1 2-(N-morpholino) ethanesulfonic acid, and 0.01% Tween 20) was used to pre-hybridise Affymetrix U133 Plus 2.0 oligonucleotide microarrays for 10 minutes at 45°C and 60 rpm. The pre-hybridisation solution was removed and replaced with 200 μl hybridisation solution containing 0.05 μg/μl fragmented cRNA. The arrays were hybridised for 16 hours at 45°C and 60 rpm. Arrays were subsequently washed (Affymetrix Fluidics Station 400) and stained with streptavidin-phycoerythrin (Stain Buffer, 2 mg/ml acetylated BSA and 10 μg/ml streptavidin R-phycoerythrin; Molecular Probes, Inc., Eugene, OR)."	"Hybridisation solution (1 mol/l NaCl, 20 mmol/1 EDTA, 100 mmol/1 2-(N-morpholino) ethanesulfonic acid, and 0.01% Tween 20) was used to pre-hybridise Affymetrix U133 Plus 2.0 oligonucleotide microarrays for 10 minutes at 45°C and 60 rpm. The pre-hybridisation solution was removed and replaced with 200 μl hybridisation solution containing 0.05 μg/μl fragmented cRNA. The arrays were hybridised for 16 hours at 45°C and 60 rpm. Arrays were subsequently washed (Affymetrix Fluidics Station 400) and stained with streptavidin-phycoerythrin (Stain Buffer, 2 mg/ml acetylated BSA and 10 μg/ml streptavidin R-phycoerythrin; Molecular Probes, Inc., Eugene, OR)."
!Sample_scan_protocol	"Arrays were scanned on an Affymetrix GCS GeneChip GeneArray scanner. Resulting data was analysed using GCOS, dCHIP, and GeneSpring (Agilent Technologies)."	"Arrays were scanned on an Affymetrix GCS GeneChip GeneArray scanner. Resulting data was analysed using GCOS, dCHIP, and GeneSpring (Agilent Technologies)."	"Arrays were scanned on an Affymetrix GCS GeneChip GeneArray scanner. Resulting data was analysed using GCOS, dCHIP, and GeneSpring (Agilent Technologies)."	"Arrays were scanned on an Affymetrix GCS GeneChip GeneArray scanner. Resulting data was analysed using GCOS, dCHIP, and GeneSpring (Agilent Technologies)."	"Arrays were scanned on an Affymetrix GCS GeneChip GeneArray scanner. Resulting data was analysed using GCOS, dCHIP, and GeneSpring (Agilent Technologies)."	"Arrays were scanned on an Affymetrix GCS GeneChip GeneArray scanner. Resulting data was analysed using GCOS, dCHIP, and GeneSpring (Agilent Technologies)."	"Arrays were scanned on an Affymetrix GCS GeneChip GeneArray scanner. Resulting data was analysed using GCOS, dCHIP, and GeneSpring (Agilent Technologies)."	"Arrays were scanned on an Affymetrix GCS GeneChip GeneArray scanner. Resulting data was analysed using GCOS, dCHIP, and GeneSpring (Agilent Technologies)."	"Arrays were scanned on an Affymetrix GCS GeneChip GeneArray scanner. Resulting data was analysed using GCOS, dCHIP, and GeneSpring (Agilent Technologies)."	"Arrays were scanned on an Affymetrix GCS GeneChip GeneArray scanner. Resulting data was analysed using GCOS, dCHIP, and GeneSpring (Agilent Technologies)."	"Arrays were scanned on an Affymetrix GCS GeneChip GeneArray scanner. Resulting data was analysed using GCOS, dCHIP, and GeneSpring (Agilent Technologies)."	"Arrays were scanned on an Affymetrix GCS GeneChip GeneArray scanner. Resulting data was analysed using GCOS, dCHIP, and GeneSpring (Agilent Technologies)."	"Arrays were scanned on an Affymetrix GCS GeneChip GeneArray scanner. Resulting data was analysed using GCOS, dCHIP, and GeneSpring (Agilent Technologies)."	"Arrays were scanned on an Affymetrix GCS GeneChip GeneArray scanner. Resulting data was analysed using GCOS, dCHIP, and GeneSpring (Agilent Technologies)."	"Arrays were scanned on an Affymetrix GCS GeneChip GeneArray scanner. Resulting data was analysed using GCOS, dCHIP, and GeneSpring (Agilent Technologies)."	"Arrays were scanned on an Affymetrix GCS GeneChip GeneArray scanner. Resulting data was analysed using GCOS, dCHIP, and GeneSpring (Agilent Technologies)."	"Arrays were scanned on an Affymetrix GCS GeneChip GeneArray scanner. Resulting data was analysed using GCOS, dCHIP, and GeneSpring (Agilent Technologies)."	"Arrays were scanned on an Affymetrix GCS GeneChip GeneArray scanner. Resulting data was analysed using GCOS, dCHIP, and GeneSpring (Agilent Technologies)."	"Arrays were scanned on an Affymetrix GCS GeneChip GeneArray scanner. Resulting data was analysed using GCOS, dCHIP, and GeneSpring (Agilent Technologies)."	"Arrays were scanned on an Affymetrix GCS GeneChip GeneArray scanner. Resulting data was analysed using GCOS, dCHIP, and GeneSpring (Agilent Technologies)."	"Arrays were scanned on an Affymetrix GCS GeneChip GeneArray scanner. Resulting data was analysed using GCOS, dCHIP, and GeneSpring (Agilent Technologies)."	"Arrays were scanned on an Affymetrix GCS GeneChip GeneArray scanner. Resulting data was analysed using GCOS, dCHIP, and GeneSpring (Agilent Technologies)."	"Arrays were scanned on an Affymetrix GCS GeneChip GeneArray scanner. Resulting data was analysed using GCOS, dCHIP, and GeneSpring (Agilent Technologies)."	"Arrays were scanned on an Affymetrix GCS GeneChip GeneArray scanner. Resulting data was analysed using GCOS, dCHIP, and GeneSpring (Agilent Technologies)."	"Arrays were scanned on an Affymetrix GCS GeneChip GeneArray scanner. Resulting data was analysed using GCOS, dCHIP, and GeneSpring (Agilent Technologies)."	"Arrays were scanned on an Affymetrix GCS GeneChip GeneArray scanner. Resulting data was analysed using GCOS, dCHIP, and GeneSpring (Agilent Technologies)."	"Arrays were scanned on an Affymetrix GCS GeneChip GeneArray scanner. Resulting data was analysed using GCOS, dCHIP, and GeneSpring (Agilent Technologies)."	"Arrays were scanned on an Affymetrix GCS GeneChip GeneArray scanner. Resulting data was analysed using GCOS, dCHIP, and GeneSpring (Agilent Technologies)."	"Arrays were scanned on an Affymetrix GCS GeneChip GeneArray scanner. Resulting data was analysed using GCOS, dCHIP, and GeneSpring (Agilent Technologies)."	"Arrays were scanned on an Affymetrix GCS GeneChip GeneArray scanner. Resulting data was analysed using GCOS, dCHIP, and GeneSpring (Agilent Technologies)."	"Arrays were scanned on an Affymetrix GCS GeneChip GeneArray scanner. Resulting data was analysed using GCOS, dCHIP, and GeneSpring (Agilent Technologies)."	"Arrays were scanned on an Affymetrix GCS GeneChip GeneArray scanner. Resulting data was analysed using GCOS, dCHIP, and GeneSpring (Agilent Technologies)."	"Arrays were scanned on an Affymetrix GCS GeneChip GeneArray scanner. Resulting data was analysed using GCOS, dCHIP, and GeneSpring (Agilent Technologies)."	"Arrays were scanned on an Affymetrix GCS GeneChip GeneArray scanner. Resulting data was analysed using GCOS, dCHIP, and GeneSpring (Agilent Technologies)."	"Arrays were scanned on an Affymetrix GCS GeneChip GeneArray scanner. Resulting data was analysed using GCOS, dCHIP, and GeneSpring (Agilent Technologies)."	"Arrays were scanned on an Affymetrix GCS GeneChip GeneArray scanner. Resulting data was analysed using GCOS, dCHIP, and GeneSpring (Agilent Technologies)."	"Arrays were scanned on an Affymetrix GCS GeneChip GeneArray scanner. Resulting data was analysed using GCOS, dCHIP, and GeneSpring (Agilent Technologies)."	"Arrays were scanned on an Affymetrix GCS GeneChip GeneArray scanner. Resulting data was analysed using GCOS, dCHIP, and GeneSpring (Agilent Technologies)."	"Arrays were scanned on an Affymetrix GCS GeneChip GeneArray scanner. Resulting data was analysed using GCOS, dCHIP, and GeneSpring (Agilent Technologies)."	"Arrays were scanned on an Affymetrix GCS GeneChip GeneArray scanner. Resulting data was analysed using GCOS, dCHIP, and GeneSpring (Agilent Technologies)."	"Arrays were scanned on an Affymetrix GCS GeneChip GeneArray scanner. Resulting data was analysed using GCOS, dCHIP, and GeneSpring (Agilent Technologies)."	"Arrays were scanned on an Affymetrix GCS GeneChip GeneArray scanner. Resulting data was analysed using GCOS, dCHIP, and GeneSpring (Agilent Technologies)."	"Arrays were scanned on an Affymetrix GCS GeneChip GeneArray scanner. Resulting data was analysed using GCOS, dCHIP, and GeneSpring (Agilent Technologies)."	"Arrays were scanned on an Affymetrix GCS GeneChip GeneArray scanner. Resulting data was analysed using GCOS, dCHIP, and GeneSpring (Agilent Technologies)."	"Arrays were scanned on an Affymetrix GCS GeneChip GeneArray scanner. Resulting data was analysed using GCOS, dCHIP, and GeneSpring (Agilent Technologies)."	"Arrays were scanned on an Affymetrix GCS GeneChip GeneArray scanner. Resulting data was analysed using GCOS, dCHIP, and GeneSpring (Agilent Technologies)."	"Arrays were scanned on an Affymetrix GCS GeneChip GeneArray scanner. Resulting data was analysed using GCOS, dCHIP, and GeneSpring (Agilent Technologies)."	"Arrays were scanned on an Affymetrix GCS GeneChip GeneArray scanner. Resulting data was analysed using GCOS, dCHIP, and GeneSpring (Agilent Technologies)."	"Arrays were scanned on an Affymetrix GCS GeneChip GeneArray scanner. Resulting data was analysed using GCOS, dCHIP, and GeneSpring (Agilent Technologies)."	"Arrays were scanned on an Affymetrix GCS GeneChip GeneArray scanner. Resulting data was analysed using GCOS, dCHIP, and GeneSpring (Agilent Technologies)."	"Arrays were scanned on an Affymetrix GCS GeneChip GeneArray scanner. Resulting data was analysed using GCOS, dCHIP, and GeneSpring (Agilent Technologies)."	"Arrays were scanned on an Affymetrix GCS GeneChip GeneArray scanner. Resulting data was analysed using GCOS, dCHIP, and GeneSpring (Agilent Technologies)."	"Arrays were scanned on an Affymetrix GCS GeneChip GeneArray scanner. Resulting data was analysed using GCOS, dCHIP, and GeneSpring (Agilent Technologies)."	"Arrays were scanned on an Affymetrix GCS GeneChip GeneArray scanner. Resulting data was analysed using GCOS, dCHIP, and GeneSpring (Agilent Technologies)."	"Arrays were scanned on an Affymetrix GCS GeneChip GeneArray scanner. Resulting data was analysed using GCOS, dCHIP, and GeneSpring (Agilent Technologies)."	"Arrays were scanned on an Affymetrix GCS GeneChip GeneArray scanner. Resulting data was analysed using GCOS, dCHIP, and GeneSpring (Agilent Technologies)."	"Arrays were scanned on an Affymetrix GCS GeneChip GeneArray scanner. Resulting data was analysed using GCOS, dCHIP, and GeneSpring (Agilent Technologies)."	"Arrays were scanned on an Affymetrix GCS GeneChip GeneArray scanner. Resulting data was analysed using GCOS, dCHIP, and GeneSpring (Agilent Technologies)."	"Arrays were scanned on an Affymetrix GCS GeneChip GeneArray scanner. Resulting data was analysed using GCOS, dCHIP, and GeneSpring (Agilent Technologies)."	"Arrays were scanned on an Affymetrix GCS GeneChip GeneArray scanner. Resulting data was analysed using GCOS, dCHIP, and GeneSpring (Agilent Technologies)."	"Arrays were scanned on an Affymetrix GCS GeneChip GeneArray scanner. Resulting data was analysed using GCOS, dCHIP, and GeneSpring (Agilent Technologies)."	"Arrays were scanned on an Affymetrix GCS GeneChip GeneArray scanner. Resulting data was analysed using GCOS, dCHIP, and GeneSpring (Agilent Technologies)."	"Arrays were scanned on an Affymetrix GCS GeneChip GeneArray scanner. Resulting data was analysed using GCOS, dCHIP, and GeneSpring (Agilent Technologies)."	"Arrays were scanned on an Affymetrix GCS GeneChip GeneArray scanner. Resulting data was analysed using GCOS, dCHIP, and GeneSpring (Agilent Technologies)."	"Arrays were scanned on an Affymetrix GCS GeneChip GeneArray scanner. Resulting data was analysed using GCOS, dCHIP, and GeneSpring (Agilent Technologies)."	"Arrays were scanned on an Affymetrix GCS GeneChip GeneArray scanner. Resulting data was analysed using GCOS, dCHIP, and GeneSpring (Agilent Technologies)."	"Arrays were scanned on an Affymetrix GCS GeneChip GeneArray scanner. Resulting data was analysed using GCOS, dCHIP, and GeneSpring (Agilent Technologies)."	"Arrays were scanned on an Affymetrix GCS GeneChip GeneArray scanner. Resulting data was analysed using GCOS, dCHIP, and GeneSpring (Agilent Technologies)."	"Arrays were scanned on an Affymetrix GCS GeneChip GeneArray scanner. Resulting data was analysed using GCOS, dCHIP, and GeneSpring (Agilent Technologies)."	"Arrays were scanned on an Affymetrix GCS GeneChip GeneArray scanner. Resulting data was analysed using GCOS, dCHIP, and GeneSpring (Agilent Technologies)."	"Arrays were scanned on an Affymetrix GCS GeneChip GeneArray scanner. Resulting data was analysed using GCOS, dCHIP, and GeneSpring (Agilent Technologies)."	"Arrays were scanned on an Affymetrix GCS GeneChip GeneArray scanner. Resulting data was analysed using GCOS, dCHIP, and GeneSpring (Agilent Technologies)."	"Arrays were scanned on an Affymetrix GCS GeneChip GeneArray scanner. Resulting data was analysed using GCOS, dCHIP, and GeneSpring (Agilent Technologies)."	"Arrays were scanned on an Affymetrix GCS GeneChip GeneArray scanner. Resulting data was analysed using GCOS, dCHIP, and GeneSpring (Agilent Technologies)."	"Arrays were scanned on an Affymetrix GCS GeneChip GeneArray scanner. Resulting data was analysed using GCOS, dCHIP, and GeneSpring (Agilent Technologies)."	"Arrays were scanned on an Affymetrix GCS GeneChip GeneArray scanner. Resulting data was analysed using GCOS, dCHIP, and GeneSpring (Agilent Technologies)."	"Arrays were scanned on an Affymetrix GCS GeneChip GeneArray scanner. Resulting data was analysed using GCOS, dCHIP, and GeneSpring (Agilent Technologies)."	"Arrays were scanned on an Affymetrix GCS GeneChip GeneArray scanner. Resulting data was analysed using GCOS, dCHIP, and GeneSpring (Agilent Technologies)."	"Arrays were scanned on an Affymetrix GCS GeneChip GeneArray scanner. Resulting data was analysed using GCOS, dCHIP, and GeneSpring (Agilent Technologies)."	"Arrays were scanned on an Affymetrix GCS GeneChip GeneArray scanner. Resulting data was analysed using GCOS, dCHIP, and GeneSpring (Agilent Technologies)."	"Arrays were scanned on an Affymetrix GCS GeneChip GeneArray scanner. Resulting data was analysed using GCOS, dCHIP, and GeneSpring (Agilent Technologies)."	"Arrays were scanned on an Affymetrix GCS GeneChip GeneArray scanner. Resulting data was analysed using GCOS, dCHIP, and GeneSpring (Agilent Technologies)."	"Arrays were scanned on an Affymetrix GCS GeneChip GeneArray scanner. Resulting data was analysed using GCOS, dCHIP, and GeneSpring (Agilent Technologies)."	"Arrays were scanned on an Affymetrix GCS GeneChip GeneArray scanner. Resulting data was analysed using GCOS, dCHIP, and GeneSpring (Agilent Technologies)."	"Arrays were scanned on an Affymetrix GCS GeneChip GeneArray scanner. Resulting data was analysed using GCOS, dCHIP, and GeneSpring (Agilent Technologies)."	"Arrays were scanned on an Affymetrix GCS GeneChip GeneArray scanner. Resulting data was analysed using GCOS, dCHIP, and GeneSpring (Agilent Technologies)."	"Arrays were scanned on an Affymetrix GCS GeneChip GeneArray scanner. Resulting data was analysed using GCOS, dCHIP, and GeneSpring (Agilent Technologies)."	"Arrays were scanned on an Affymetrix GCS GeneChip GeneArray scanner. Resulting data was analysed using GCOS, dCHIP, and GeneSpring (Agilent Technologies)."	"Arrays were scanned on an Affymetrix GCS GeneChip GeneArray scanner. Resulting data was analysed using GCOS, dCHIP, and GeneSpring (Agilent Technologies)."	"Arrays were scanned on an Affymetrix GCS GeneChip GeneArray scanner. Resulting data was analysed using GCOS, dCHIP, and GeneSpring (Agilent Technologies)."	"Arrays were scanned on an Affymetrix GCS GeneChip GeneArray scanner. Resulting data was analysed using GCOS, dCHIP, and GeneSpring (Agilent Technologies)."	"Arrays were scanned on an Affymetrix GCS GeneChip GeneArray scanner. Resulting data was analysed using GCOS, dCHIP, and GeneSpring (Agilent Technologies)."	"Arrays were scanned on an Affymetrix GCS GeneChip GeneArray scanner. Resulting data was analysed using GCOS, dCHIP, and GeneSpring (Agilent Technologies)."	"Arrays were scanned on an Affymetrix GCS GeneChip GeneArray scanner. Resulting data was analysed using GCOS, dCHIP, and GeneSpring (Agilent Technologies)."	"Arrays were scanned on an Affymetrix GCS GeneChip GeneArray scanner. Resulting data was analysed using GCOS, dCHIP, and GeneSpring (Agilent Technologies)."	"Arrays were scanned on an Affymetrix GCS GeneChip GeneArray scanner. Resulting data was analysed using GCOS, dCHIP, and GeneSpring (Agilent Technologies)."	"Arrays were scanned on an Affymetrix GCS GeneChip GeneArray scanner. Resulting data was analysed using GCOS, dCHIP, and GeneSpring (Agilent Technologies)."	"Arrays were scanned on an Affymetrix GCS GeneChip GeneArray scanner. Resulting data was analysed using GCOS, dCHIP, and GeneSpring (Agilent Technologies)."	"Arrays were scanned on an Affymetrix GCS GeneChip GeneArray scanner. Resulting data was analysed using GCOS, dCHIP, and GeneSpring (Agilent Technologies)."	"Arrays were scanned on an Affymetrix GCS GeneChip GeneArray scanner. Resulting data was analysed using GCOS, dCHIP, and GeneSpring (Agilent Technologies)."	"Arrays were scanned on an Affymetrix GCS GeneChip GeneArray scanner. Resulting data was analysed using GCOS, dCHIP, and GeneSpring (Agilent Technologies)."	"Arrays were scanned on an Affymetrix GCS GeneChip GeneArray scanner. Resulting data was analysed using GCOS, dCHIP, and GeneSpring (Agilent Technologies)."	"Arrays were scanned on an Affymetrix GCS GeneChip GeneArray scanner. Resulting data was analysed using GCOS, dCHIP, and GeneSpring (Agilent Technologies)."	"Arrays were scanned on an Affymetrix GCS GeneChip GeneArray scanner. Resulting data was analysed using GCOS, dCHIP, and GeneSpring (Agilent Technologies)."	"Arrays were scanned on an Affymetrix GCS GeneChip GeneArray scanner. Resulting data was analysed using GCOS, dCHIP, and GeneSpring (Agilent Technologies)."	"Arrays were scanned on an Affymetrix GCS GeneChip GeneArray scanner. Resulting data was analysed using GCOS, dCHIP, and GeneSpring (Agilent Technologies)."	"Arrays were scanned on an Affymetrix GCS GeneChip GeneArray scanner. Resulting data was analysed using GCOS, dCHIP, and GeneSpring (Agilent Technologies)."	"Arrays were scanned on an Affymetrix GCS GeneChip GeneArray scanner. Resulting data was analysed using GCOS, dCHIP, and GeneSpring (Agilent Technologies)."	"Arrays were scanned on an Affymetrix GCS GeneChip GeneArray scanner. Resulting data was analysed using GCOS, dCHIP, and GeneSpring (Agilent Technologies)."	"Arrays were scanned on an Affymetrix GCS GeneChip GeneArray scanner. Resulting data was analysed using GCOS, dCHIP, and GeneSpring (Agilent Technologies)."	"Arrays were scanned on an Affymetrix GCS GeneChip GeneArray scanner. Resulting data was analysed using GCOS, dCHIP, and GeneSpring (Agilent Technologies)."	"Arrays were scanned on an Affymetrix GCS GeneChip GeneArray scanner. Resulting data was analysed using GCOS, dCHIP, and GeneSpring (Agilent Technologies)."	"Arrays were scanned on an Affymetrix GCS GeneChip GeneArray scanner. Resulting data was analysed using GCOS, dCHIP, and GeneSpring (Agilent Technologies)."	"Arrays were scanned on an Affymetrix GCS GeneChip GeneArray scanner. Resulting data was analysed using GCOS, dCHIP, and GeneSpring (Agilent Technologies)."	"Arrays were scanned on an Affymetrix GCS GeneChip GeneArray scanner. Resulting data was analysed using GCOS, dCHIP, and GeneSpring (Agilent Technologies)."	"Arrays were scanned on an Affymetrix GCS GeneChip GeneArray scanner. Resulting data was analysed using GCOS, dCHIP, and GeneSpring (Agilent Technologies)."	"Arrays were scanned on an Affymetrix GCS GeneChip GeneArray scanner. Resulting data was analysed using GCOS, dCHIP, and GeneSpring (Agilent Technologies)."	"Arrays were scanned on an Affymetrix GCS GeneChip GeneArray scanner. Resulting data was analysed using GCOS, dCHIP, and GeneSpring (Agilent Technologies)."	"Arrays were scanned on an Affymetrix GCS GeneChip GeneArray scanner. Resulting data was analysed using GCOS, dCHIP, and GeneSpring (Agilent Technologies)."	"Arrays were scanned on an Affymetrix GCS GeneChip GeneArray scanner. Resulting data was analysed using GCOS, dCHIP, and GeneSpring (Agilent Technologies)."	"Arrays were scanned on an Affymetrix GCS GeneChip GeneArray scanner. Resulting data was analysed using GCOS, dCHIP, and GeneSpring (Agilent Technologies)."
!Sample_description	"Normal breast tissue data."	"Normal breast tissue data."	"Normal breast tissue data."	"Normal breast tissue data."	"Normal breast tissue data."	"Normal breast tissue data."	"Normal breast tissue data."	"Normal breast tissue data."	"Normal breast tissue data."	"Normal breast tissue data."	"Normal breast tissue data."	"Normal breast tissue data."	"Normal breast tissue data."	"Normal breast tissue data."	"Normal breast tissue data."	"Normal breast tissue data."	"Normal breast tissue data."	"Breast cancer data."	"Breast cancer data."	"Breast cancer data."	"Breast cancer data."	"Breast cancer data."	"Breast cancer data."	"Breast cancer data."	"Breast cancer data."	"Breast cancer data."	"Breast cancer data."	"Breast cancer data."	"Breast cancer data."	"Breast cancer data."	"Breast cancer data."	"Breast cancer data."	"Breast cancer data."	"Breast cancer data."	"Breast cancer data."	"Breast cancer data."	"Breast cancer data."	"Breast cancer data."	"Breast cancer data."	"Breast cancer data."	"Breast cancer data."	"Breast cancer data."	"Breast cancer data."	"Breast cancer data."	"Breast cancer data."	"Breast cancer data."	"Breast cancer data."	"Breast cancer data."	"Breast cancer data."	"Breast cancer data."	"Breast cancer data."	"Breast cancer data."	"Breast cancer data."	"Breast cancer data."	"Breast cancer data."	"Breast cancer data."	"Breast cancer data."	"Breast cancer data."	"Breast cancer data."	"Breast cancer data."	"Breast cancer data."	"Breast cancer data."	"Breast cancer data."	"Breast cancer data."	"Breast cancer data."	"Breast cancer data."	"Breast cancer data."	"Breast cancer data."	"Breast cancer data."	"Breast cancer data."	"Breast cancer data."	"Breast cancer data."	"Breast cancer data."	"Breast cancer data."	"Breast cancer data."	"Breast cancer data."	"Breast cancer data."	"Breast cancer data."	"Breast cancer data."	"Breast cancer data."	"Breast cancer data."	"Breast cancer data."	"Breast cancer data."	"Breast cancer data."	"Breast cancer data."	"Breast cancer data."	"Breast cancer data."	"Breast cancer data."	"Breast cancer data."	"Breast cancer data."	"Breast cancer data."	"Breast cancer data."	"Breast cancer data."	"Breast cancer data."	"Breast cancer data."	"Breast cancer data."	"Breast cancer data."	"Breast cancer data."	"Breast cancer data."	"Breast cancer data."	"Breast cancer data."	"Breast cancer data."	"Breast cancer data."	"Breast cancer data."	"Breast cancer data."	"Breast cancer data."	"Breast cancer data."	"Breast cancer data."	"Breast cancer data."	"Breast cancer data."	"Breast cancer data."	"Breast cancer data."	"Breast cancer data."	"Breast cancer data."	"Breast cancer data."	"Breast cancer data."	"Breast cancer data."	"Breast cancer data."	"Breast cancer data."	"Breast cancer data."	"Breast cancer data."
!Sample_data_processing	"All microarray data were called using the GC robust multichip average method (GC-RMA). R and Bioconductor - GCRMA package."	"All microarray data were called using the GC robust multichip average method (GC-RMA). R and Bioconductor - GCRMA package."	"All microarray data were called using the GC robust multichip average method (GC-RMA). R and Bioconductor - GCRMA package."	"All microarray data were called using the GC robust multichip average method (GC-RMA). R and Bioconductor - GCRMA package."	"All microarray data were called using the GC robust multichip average method (GC-RMA). R and Bioconductor - GCRMA package."	"All microarray data were called using the GC robust multichip average method (GC-RMA). R and Bioconductor - GCRMA package."	"All microarray data were called using the GC robust multichip average method (GC-RMA). R and Bioconductor - GCRMA package."	"All microarray data were called using the GC robust multichip average method (GC-RMA). R and Bioconductor - GCRMA package."	"All microarray data were called using the GC robust multichip average method (GC-RMA). R and Bioconductor - GCRMA package."	"All microarray data were called using the GC robust multichip average method (GC-RMA). R and Bioconductor - GCRMA package."	"All microarray data were called using the GC robust multichip average method (GC-RMA). R and Bioconductor - GCRMA package."	"All microarray data were called using the GC robust multichip average method (GC-RMA). R and Bioconductor - GCRMA package."	"All microarray data were called using the GC robust multichip average method (GC-RMA). R and Bioconductor - GCRMA package."	"All microarray data were called using the GC robust multichip average method (GC-RMA). R and Bioconductor - GCRMA package."	"All microarray data were called using the GC robust multichip average method (GC-RMA). R and Bioconductor - GCRMA package."	"All microarray data were called using the GC robust multichip average method (GC-RMA). R and Bioconductor - GCRMA package."	"All microarray data were called using the GC robust multichip average method (GC-RMA). R and Bioconductor - GCRMA package."	"All microarray data were called using the GC robust multichip average method (GC-RMA). R and Bioconductor - GCRMA package."	"All microarray data were called using the GC robust multichip average method (GC-RMA). R and Bioconductor - GCRMA package."	"All microarray data were called using the GC robust multichip average method (GC-RMA). R and Bioconductor - GCRMA package."	"All microarray data were called using the GC robust multichip average method (GC-RMA). R and Bioconductor - GCRMA package."	"All microarray data were called using the GC robust multichip average method (GC-RMA). R and Bioconductor - GCRMA package."	"All microarray data were called using the GC robust multichip average method (GC-RMA). R and Bioconductor - GCRMA package."	"All microarray data were called using the GC robust multichip average method (GC-RMA). R and Bioconductor - GCRMA package."	"All microarray data were called using the GC robust multichip average method (GC-RMA). R and Bioconductor - GCRMA package."	"All microarray data were called using the GC robust multichip average method (GC-RMA). R and Bioconductor - GCRMA package."	"All microarray data were called using the GC robust multichip average method (GC-RMA). R and Bioconductor - GCRMA package."	"All microarray data were called using the GC robust multichip average method (GC-RMA). R and Bioconductor - GCRMA package."	"All microarray data were called using the GC robust multichip average method (GC-RMA). R and Bioconductor - GCRMA package."	"All microarray data were called using the GC robust multichip average method (GC-RMA). R and Bioconductor - GCRMA package."	"All microarray data were called using the GC robust multichip average method (GC-RMA). R and Bioconductor - GCRMA package."	"All microarray data were called using the GC robust multichip average method (GC-RMA). R and Bioconductor - GCRMA package."	"All microarray data were called using the GC robust multichip average method (GC-RMA). R and Bioconductor - GCRMA package."	"All microarray data were called using the GC robust multichip average method (GC-RMA). R and Bioconductor - GCRMA package."	"All microarray data were called using the GC robust multichip average method (GC-RMA). R and Bioconductor - GCRMA package."	"All microarray data were called using the GC robust multichip average method (GC-RMA). R and Bioconductor - GCRMA package."	"All microarray data were called using the GC robust multichip average method (GC-RMA). R and Bioconductor - GCRMA package."	"All microarray data were called using the GC robust multichip average method (GC-RMA). R and Bioconductor - GCRMA package."	"All microarray data were called using the GC robust multichip average method (GC-RMA). R and Bioconductor - GCRMA package."	"All microarray data were called using the GC robust multichip average method (GC-RMA). R and Bioconductor - GCRMA package."	"All microarray data were called using the GC robust multichip average method (GC-RMA). R and Bioconductor - GCRMA package."	"All microarray data were called using the GC robust multichip average method (GC-RMA). R and Bioconductor - GCRMA package."	"All microarray data were called using the GC robust multichip average method (GC-RMA). R and Bioconductor - GCRMA package."	"All microarray data were called using the GC robust multichip average method (GC-RMA). R and Bioconductor - GCRMA package."	"All microarray data were called using the GC robust multichip average method (GC-RMA). R and Bioconductor - GCRMA package."	"All microarray data were called using the GC robust multichip average method (GC-RMA). R and Bioconductor - GCRMA package."	"All microarray data were called using the GC robust multichip average method (GC-RMA). R and Bioconductor - GCRMA package."	"All microarray data were called using the GC robust multichip average method (GC-RMA). R and Bioconductor - GCRMA package."	"All microarray data were called using the GC robust multichip average method (GC-RMA). R and Bioconductor - GCRMA package."	"All microarray data were called using the GC robust multichip average method (GC-RMA). R and Bioconductor - GCRMA package."	"All microarray data were called using the GC robust multichip average method (GC-RMA). R and Bioconductor - GCRMA package."	"All microarray data were called using the GC robust multichip average method (GC-RMA). R and Bioconductor - GCRMA package."	"All microarray data were called using the GC robust multichip average method (GC-RMA). R and Bioconductor - GCRMA package."	"All microarray data were called using the GC robust multichip average method (GC-RMA). R and Bioconductor - GCRMA package."	"All microarray data were called using the GC robust multichip average method (GC-RMA). R and Bioconductor - GCRMA package."	"All microarray data were called using the GC robust multichip average method (GC-RMA). R and Bioconductor - GCRMA package."	"All microarray data were called using the GC robust multichip average method (GC-RMA). R and Bioconductor - GCRMA package."	"All microarray data were called using the GC robust multichip average method (GC-RMA). R and Bioconductor - GCRMA package."	"All microarray data were called using the GC robust multichip average method (GC-RMA). R and Bioconductor - GCRMA package."	"All microarray data were called using the GC robust multichip average method (GC-RMA). R and Bioconductor - GCRMA package."	"All microarray data were called using the GC robust multichip average method (GC-RMA). R and Bioconductor - GCRMA package."	"All microarray data were called using the GC robust multichip average method (GC-RMA). R and Bioconductor - GCRMA package."	"All microarray data were called using the GC robust multichip average method (GC-RMA). R and Bioconductor - GCRMA package."	"All microarray data were called using the GC robust multichip average method (GC-RMA). R and Bioconductor - GCRMA package."	"All microarray data were called using the GC robust multichip average method (GC-RMA). R and Bioconductor - GCRMA package."	"All microarray data were called using the GC robust multichip average method (GC-RMA). R and Bioconductor - GCRMA package."	"All microarray data were called using the GC robust multichip average method (GC-RMA). R and Bioconductor - GCRMA package."	"All microarray data were called using the GC robust multichip average method (GC-RMA). R and Bioconductor - GCRMA package."	"All microarray data were called using the GC robust multichip average method (GC-RMA). R and Bioconductor - GCRMA package."	"All microarray data were called using the GC robust multichip average method (GC-RMA). R and Bioconductor - GCRMA package."	"All microarray data were called using the GC robust multichip average method (GC-RMA). R and Bioconductor - GCRMA package."	"All microarray data were called using the GC robust multichip average method (GC-RMA). R and Bioconductor - GCRMA package."	"All microarray data were called using the GC robust multichip average method (GC-RMA). R and Bioconductor - GCRMA package."	"All microarray data were called using the GC robust multichip average method (GC-RMA). R and Bioconductor - GCRMA package."	"All microarray data were called using the GC robust multichip average method (GC-RMA). R and Bioconductor - GCRMA package."	"All microarray data were called using the GC robust multichip average method (GC-RMA). R and Bioconductor - GCRMA package."	"All microarray data were called using the GC robust multichip average method (GC-RMA). R and Bioconductor - GCRMA package."	"All microarray data were called using the GC robust multichip average method (GC-RMA). R and Bioconductor - GCRMA package."	"All microarray data were called using the GC robust multichip average method (GC-RMA). R and Bioconductor - GCRMA package."	"All microarray data were called using the GC robust multichip average method (GC-RMA). R and Bioconductor - GCRMA package."	"All microarray data were called using the GC robust multichip average method (GC-RMA). R and Bioconductor - GCRMA package."	"All microarray data were called using the GC robust multichip average method (GC-RMA). R and Bioconductor - GCRMA package."	"All microarray data were called using the GC robust multichip average method (GC-RMA). R and Bioconductor - GCRMA package."	"All microarray data were called using the GC robust multichip average method (GC-RMA). R and Bioconductor - GCRMA package."	"All microarray data were called using the GC robust multichip average method (GC-RMA). R and Bioconductor - GCRMA package."	"All microarray data were called using the GC robust multichip average method (GC-RMA). R and Bioconductor - GCRMA package."	"All microarray data were called using the GC robust multichip average method (GC-RMA). R and Bioconductor - GCRMA package."	"All microarray data were called using the GC robust multichip average method (GC-RMA). R and Bioconductor - GCRMA package."	"All microarray data were called using the GC robust multichip average method (GC-RMA). R and Bioconductor - GCRMA package."	"All microarray data were called using the GC robust multichip average method (GC-RMA). R and Bioconductor - GCRMA package."	"All microarray data were called using the GC robust multichip average method (GC-RMA). R and Bioconductor - GCRMA package."	"All microarray data were called using the GC robust multichip average method (GC-RMA). R and Bioconductor - GCRMA package."	"All microarray data were called using the GC robust multichip average method (GC-RMA). R and Bioconductor - GCRMA package."	"All microarray data were called using the GC robust multichip average method (GC-RMA). R and Bioconductor - GCRMA package."	"All microarray data were called using the GC robust multichip average method (GC-RMA). R and Bioconductor - GCRMA package."	"All microarray data were called using the GC robust multichip average method (GC-RMA). R and Bioconductor - GCRMA package."	"All microarray data were called using the GC robust multichip average method (GC-RMA). R and Bioconductor - GCRMA package."	"All microarray data were called using the GC robust multichip average method (GC-RMA). R and Bioconductor - GCRMA package."	"All microarray data were called using the GC robust multichip average method (GC-RMA). R and Bioconductor - GCRMA package."	"All microarray data were called using the GC robust multichip average method (GC-RMA). R and Bioconductor - GCRMA package."	"All microarray data were called using the GC robust multichip average method (GC-RMA). R and Bioconductor - GCRMA package."	"All microarray data were called using the GC robust multichip average method (GC-RMA). R and Bioconductor - GCRMA package."	"All microarray data were called using the GC robust multichip average method (GC-RMA). R and Bioconductor - GCRMA package."	"All microarray data were called using the GC robust multichip average method (GC-RMA). R and Bioconductor - GCRMA package."	"All microarray data were called using the GC robust multichip average method (GC-RMA). R and Bioconductor - GCRMA package."	"All microarray data were called using the GC robust multichip average method (GC-RMA). R and Bioconductor - GCRMA package."	"All microarray data were called using the GC robust multichip average method (GC-RMA). R and Bioconductor - GCRMA package."	"All microarray data were called using the GC robust multichip average method (GC-RMA). R and Bioconductor - GCRMA package."	"All microarray data were called using the GC robust multichip average method (GC-RMA). R and Bioconductor - GCRMA package."	"All microarray data were called using the GC robust multichip average method (GC-RMA). R and Bioconductor - GCRMA package."	"All microarray data were called using the GC robust multichip average method (GC-RMA). R and Bioconductor - GCRMA package."	"All microarray data were called using the GC robust multichip average method (GC-RMA). R and Bioconductor - GCRMA package."	"All microarray data were called using the GC robust multichip average method (GC-RMA). R and Bioconductor - GCRMA package."	"All microarray data were called using the GC robust multichip average method (GC-RMA). R and Bioconductor - GCRMA package."	"All microarray data were called using the GC robust multichip average method (GC-RMA). R and Bioconductor - GCRMA package."	"All microarray data were called using the GC robust multichip average method (GC-RMA). R and Bioconductor - GCRMA package."	"All microarray data were called using the GC robust multichip average method (GC-RMA). R and Bioconductor - GCRMA package."	"All microarray data were called using the GC robust multichip average method (GC-RMA). R and Bioconductor - GCRMA package."	"All microarray data were called using the GC robust multichip average method (GC-RMA). R and Bioconductor - GCRMA package."	"All microarray data were called using the GC robust multichip average method (GC-RMA). R and Bioconductor - GCRMA package."	"All microarray data were called using the GC robust multichip average method (GC-RMA). R and Bioconductor - GCRMA package."
!Sample_platform_id	"GPL570"	"GPL570"	"GPL570"	"GPL570"	"GPL570"	"GPL570"	"GPL570"	"GPL570"	"GPL570"	"GPL570"	"GPL570"	"GPL570"	"GPL570"	"GPL570"	"GPL570"	"GPL570"	"GPL570"	"GPL570"	"GPL570"	"GPL570"	"GPL570"	"GPL570"	"GPL570"	"GPL570"	"GPL570"	"GPL570"	"GPL570"	"GPL570"	"GPL570"	"GPL570"	"GPL570"	"GPL570"	"GPL570"	"GPL570"	"GPL570"	"GPL570"	"GPL570"	"GPL570"	"GPL570"	"GPL570"	"GPL570"	"GPL570"	"GPL570"	"GPL570"	"GPL570"	"GPL570"	"GPL570"	"GPL570"	"GPL570"	"GPL570"	"GPL570"	"GPL570"	"GPL570"	"GPL570"	"GPL570"	"GPL570"	"GPL570"	"GPL570"	"GPL570"	"GPL570"	"GPL570"	"GPL570"	"GPL570"	"GPL570"	"GPL570"	"GPL570"	"GPL570"	"GPL570"	"GPL570"	"GPL570"	"GPL570"	"GPL570"	"GPL570"	"GPL570"	"GPL570"	"GPL570"	"GPL570"	"GPL570"	"GPL570"	"GPL570"	"GPL570"	"GPL570"	"GPL570"	"GPL570"	"GPL570"	"GPL570"	"GPL570"	"GPL570"	"GPL570"	"GPL570"	"GPL570"	"GPL570"	"GPL570"	"GPL570"	"GPL570"	"GPL570"	"GPL570"	"GPL570"	"GPL570"	"GPL570"	"GPL570"	"GPL570"	"GPL570"	"GPL570"	"GPL570"	"GPL570"	"GPL570"	"GPL570"	"GPL570"	"GPL570"	"GPL570"	"GPL570"	"GPL570"	"GPL570"	"GPL570"	"GPL570"	"GPL570"	"GPL570"	"GPL570"	"GPL570"	"GPL570"
!Sample_contact_name	"Colin ,,Clarke"	"Colin ,,Clarke"	"Colin ,,Clarke"	"Colin ,,Clarke"	"Colin ,,Clarke"	"Colin ,,Clarke"	"Colin ,,Clarke"	"Colin ,,Clarke"	"Colin ,,Clarke"	"Colin ,,Clarke"	"Colin ,,Clarke"	"Colin ,,Clarke"	"Colin ,,Clarke"	"Colin ,,Clarke"	"Colin ,,Clarke"	"Colin ,,Clarke"	"Colin ,,Clarke"	"Colin ,,Clarke"	"Colin ,,Clarke"	"Colin ,,Clarke"	"Colin ,,Clarke"	"Colin ,,Clarke"	"Colin ,,Clarke"	"Colin ,,Clarke"	"Colin ,,Clarke"	"Colin ,,Clarke"	"Colin ,,Clarke"	"Colin ,,Clarke"	"Colin ,,Clarke"	"Colin ,,Clarke"	"Colin ,,Clarke"	"Colin ,,Clarke"	"Colin ,,Clarke"	"Colin ,,Clarke"	"Colin ,,Clarke"	"Colin ,,Clarke"	"Colin ,,Clarke"	"Colin ,,Clarke"	"Colin ,,Clarke"	"Colin ,,Clarke"	"Colin ,,Clarke"	"Colin ,,Clarke"	"Colin ,,Clarke"	"Colin ,,Clarke"	"Colin ,,Clarke"	"Colin ,,Clarke"	"Colin ,,Clarke"	"Colin ,,Clarke"	"Colin ,,Clarke"	"Colin ,,Clarke"	"Colin ,,Clarke"	"Colin ,,Clarke"	"Colin ,,Clarke"	"Colin ,,Clarke"	"Colin ,,Clarke"	"Colin ,,Clarke"	"Colin ,,Clarke"	"Colin ,,Clarke"	"Colin ,,Clarke"	"Colin ,,Clarke"	"Colin ,,Clarke"	"Colin ,,Clarke"	"Colin ,,Clarke"	"Colin ,,Clarke"	"Colin ,,Clarke"	"Colin ,,Clarke"	"Colin ,,Clarke"	"Colin ,,Clarke"	"Colin ,,Clarke"	"Colin ,,Clarke"	"Colin ,,Clarke"	"Colin ,,Clarke"	"Colin ,,Clarke"	"Colin ,,Clarke"	"Colin ,,Clarke"	"Colin ,,Clarke"	"Colin ,,Clarke"	"Colin ,,Clarke"	"Colin ,,Clarke"	"Colin ,,Clarke"	"Colin ,,Clarke"	"Colin ,,Clarke"	"Colin ,,Clarke"	"Colin ,,Clarke"	"Colin ,,Clarke"	"Colin ,,Clarke"	"Colin ,,Clarke"	"Colin ,,Clarke"	"Colin ,,Clarke"	"Colin ,,Clarke"	"Colin ,,Clarke"	"Colin ,,Clarke"	"Colin ,,Clarke"	"Colin ,,Clarke"	"Colin ,,Clarke"	"Colin ,,Clarke"	"Colin ,,Clarke"	"Colin ,,Clarke"	"Colin ,,Clarke"	"Colin ,,Clarke"	"Colin ,,Clarke"	"Colin ,,Clarke"	"Colin ,,Clarke"	"Colin ,,Clarke"	"Colin ,,Clarke"	"Colin ,,Clarke"	"Colin ,,Clarke"	"Colin ,,Clarke"	"Colin ,,Clarke"	"Colin ,,Clarke"	"Colin ,,Clarke"	"Colin ,,Clarke"	"Colin ,,Clarke"	"Colin ,,Clarke"	"Colin ,,Clarke"	"Colin ,,Clarke"	"Colin ,,Clarke"	"Colin ,,Clarke"	"Colin ,,Clarke"	"Colin ,,Clarke"	"Colin ,,Clarke"
!Sample_contact_email	"colin.clarke@dcu.ie"	"colin.clarke@dcu.ie"	"colin.clarke@dcu.ie"	"colin.clarke@dcu.ie"	"colin.clarke@dcu.ie"	"colin.clarke@dcu.ie"	"colin.clarke@dcu.ie"	"colin.clarke@dcu.ie"	"colin.clarke@dcu.ie"	"colin.clarke@dcu.ie"	"colin.clarke@dcu.ie"	"colin.clarke@dcu.ie"	"colin.clarke@dcu.ie"	"colin.clarke@dcu.ie"	"colin.clarke@dcu.ie"	"colin.clarke@dcu.ie"	"colin.clarke@dcu.ie"	"colin.clarke@dcu.ie"	"colin.clarke@dcu.ie"	"colin.clarke@dcu.ie"	"colin.clarke@dcu.ie"	"colin.clarke@dcu.ie"	"colin.clarke@dcu.ie"	"colin.clarke@dcu.ie"	"colin.clarke@dcu.ie"	"colin.clarke@dcu.ie"	"colin.clarke@dcu.ie"	"colin.clarke@dcu.ie"	"colin.clarke@dcu.ie"	"colin.clarke@dcu.ie"	"colin.clarke@dcu.ie"	"colin.clarke@dcu.ie"	"colin.clarke@dcu.ie"	"colin.clarke@dcu.ie"	"colin.clarke@dcu.ie"	"colin.clarke@dcu.ie"	"colin.clarke@dcu.ie"	"colin.clarke@dcu.ie"	"colin.clarke@dcu.ie"	"colin.clarke@dcu.ie"	"colin.clarke@dcu.ie"	"colin.clarke@dcu.ie"	"colin.clarke@dcu.ie"	"colin.clarke@dcu.ie"	"colin.clarke@dcu.ie"	"colin.clarke@dcu.ie"	"colin.clarke@dcu.ie"	"colin.clarke@dcu.ie"	"colin.clarke@dcu.ie"	"colin.clarke@dcu.ie"	"colin.clarke@dcu.ie"	"colin.clarke@dcu.ie"	"colin.clarke@dcu.ie"	"colin.clarke@dcu.ie"	"colin.clarke@dcu.ie"	"colin.clarke@dcu.ie"	"colin.clarke@dcu.ie"	"colin.clarke@dcu.ie"	"colin.clarke@dcu.ie"	"colin.clarke@dcu.ie"	"colin.clarke@dcu.ie"	"colin.clarke@dcu.ie"	"colin.clarke@dcu.ie"	"colin.clarke@dcu.ie"	"colin.clarke@dcu.ie"	"colin.clarke@dcu.ie"	"colin.clarke@dcu.ie"	"colin.clarke@dcu.ie"	"colin.clarke@dcu.ie"	"colin.clarke@dcu.ie"	"colin.clarke@dcu.ie"	"colin.clarke@dcu.ie"	"colin.clarke@dcu.ie"	"colin.clarke@dcu.ie"	"colin.clarke@dcu.ie"	"colin.clarke@dcu.ie"	"colin.clarke@dcu.ie"	"colin.clarke@dcu.ie"	"colin.clarke@dcu.ie"	"colin.clarke@dcu.ie"	"colin.clarke@dcu.ie"	"colin.clarke@dcu.ie"	"colin.clarke@dcu.ie"	"colin.clarke@dcu.ie"	"colin.clarke@dcu.ie"	"colin.clarke@dcu.ie"	"colin.clarke@dcu.ie"	"colin.clarke@dcu.ie"	"colin.clarke@dcu.ie"	"colin.clarke@dcu.ie"	"colin.clarke@dcu.ie"	"colin.clarke@dcu.ie"	"colin.clarke@dcu.ie"	"colin.clarke@dcu.ie"	"colin.clarke@dcu.ie"	"colin.clarke@dcu.ie"	"colin.clarke@dcu.ie"	"colin.clarke@dcu.ie"	"colin.clarke@dcu.ie"	"colin.clarke@dcu.ie"	"colin.clarke@dcu.ie"	"colin.clarke@dcu.ie"	"colin.clarke@dcu.ie"	"colin.clarke@dcu.ie"	"colin.clarke@dcu.ie"	"colin.clarke@dcu.ie"	"colin.clarke@dcu.ie"	"colin.clarke@dcu.ie"	"colin.clarke@dcu.ie"	"colin.clarke@dcu.ie"	"colin.clarke@dcu.ie"	"colin.clarke@dcu.ie"	"colin.clarke@dcu.ie"	"colin.clarke@dcu.ie"	"colin.clarke@dcu.ie"	"colin.clarke@dcu.ie"	"colin.clarke@dcu.ie"	"colin.clarke@dcu.ie"	"colin.clarke@dcu.ie"	"colin.clarke@dcu.ie"	"colin.clarke@dcu.ie"
!Sample_contact_department	"NICB"	"NICB"	"NICB"	"NICB"	"NICB"	"NICB"	"NICB"	"NICB"	"NICB"	"NICB"	"NICB"	"NICB"	"NICB"	"NICB"	"NICB"	"NICB"	"NICB"	"NICB"	"NICB"	"NICB"	"NICB"	"NICB"	"NICB"	"NICB"	"NICB"	"NICB"	"NICB"	"NICB"	"NICB"	"NICB"	"NICB"	"NICB"	"NICB"	"NICB"	"NICB"	"NICB"	"NICB"	"NICB"	"NICB"	"NICB"	"NICB"	"NICB"	"NICB"	"NICB"	"NICB"	"NICB"	"NICB"	"NICB"	"NICB"	"NICB"	"NICB"	"NICB"	"NICB"	"NICB"	"NICB"	"NICB"	"NICB"	"NICB"	"NICB"	"NICB"	"NICB"	"NICB"	"NICB"	"NICB"	"NICB"	"NICB"	"NICB"	"NICB"	"NICB"	"NICB"	"NICB"	"NICB"	"NICB"	"NICB"	"NICB"	"NICB"	"NICB"	"NICB"	"NICB"	"NICB"	"NICB"	"NICB"	"NICB"	"NICB"	"NICB"	"NICB"	"NICB"	"NICB"	"NICB"	"NICB"	"NICB"	"NICB"	"NICB"	"NICB"	"NICB"	"NICB"	"NICB"	"NICB"	"NICB"	"NICB"	"NICB"	"NICB"	"NICB"	"NICB"	"NICB"	"NICB"	"NICB"	"NICB"	"NICB"	"NICB"	"NICB"	"NICB"	"NICB"	"NICB"	"NICB"	"NICB"	"NICB"	"NICB"	"NICB"	"NICB"	"NICB"
!Sample_contact_institute	"Dublin City University"	"Dublin City University"	"Dublin City University"	"Dublin City University"	"Dublin City University"	"Dublin City University"	"Dublin City University"	"Dublin City University"	"Dublin City University"	"Dublin City University"	"Dublin City University"	"Dublin City University"	"Dublin City University"	"Dublin City University"	"Dublin City University"	"Dublin City University"	"Dublin City University"	"Dublin City University"	"Dublin City University"	"Dublin City University"	"Dublin City University"	"Dublin City University"	"Dublin City University"	"Dublin City University"	"Dublin City University"	"Dublin City University"	"Dublin City University"	"Dublin City University"	"Dublin City University"	"Dublin City University"	"Dublin City University"	"Dublin City University"	"Dublin City University"	"Dublin City University"	"Dublin City University"	"Dublin City University"	"Dublin City University"	"Dublin City University"	"Dublin City University"	"Dublin City University"	"Dublin City University"	"Dublin City University"	"Dublin City University"	"Dublin City University"	"Dublin City University"	"Dublin City University"	"Dublin City University"	"Dublin City University"	"Dublin City University"	"Dublin City University"	"Dublin City University"	"Dublin City University"	"Dublin City University"	"Dublin City University"	"Dublin City University"	"Dublin City University"	"Dublin City University"	"Dublin City University"	"Dublin City University"	"Dublin City University"	"Dublin City University"	"Dublin City University"	"Dublin City University"	"Dublin City University"	"Dublin City University"	"Dublin City University"	"Dublin City University"	"Dublin City University"	"Dublin City University"	"Dublin City University"	"Dublin City University"	"Dublin City University"	"Dublin City University"	"Dublin City University"	"Dublin City University"	"Dublin City University"	"Dublin City University"	"Dublin City University"	"Dublin City University"	"Dublin City University"	"Dublin City University"	"Dublin City University"	"Dublin City University"	"Dublin City University"	"Dublin City University"	"Dublin City University"	"Dublin City University"	"Dublin City University"	"Dublin City University"	"Dublin City University"	"Dublin City University"	"Dublin City University"	"Dublin City University"	"Dublin City University"	"Dublin City University"	"Dublin City University"	"Dublin City University"	"Dublin City University"	"Dublin City University"	"Dublin City University"	"Dublin City University"	"Dublin City University"	"Dublin City University"	"Dublin City University"	"Dublin City University"	"Dublin City University"	"Dublin City University"	"Dublin City University"	"Dublin City University"	"Dublin City University"	"Dublin City University"	"Dublin City University"	"Dublin City University"	"Dublin City University"	"Dublin City University"	"Dublin City University"	"Dublin City University"	"Dublin City University"	"Dublin City University"	"Dublin City University"	"Dublin City University"
!Sample_contact_address	"Collin's Av."	"Collin's Av."	"Collin's Av."	"Collin's Av."	"Collin's Av."	"Collin's Av."	"Collin's Av."	"Collin's Av."	"Collin's Av."	"Collin's Av."	"Collin's Av."	"Collin's Av."	"Collin's Av."	"Collin's Av."	"Collin's Av."	"Collin's Av."	"Collin's Av."	"Collin's Av."	"Collin's Av."	"Collin's Av."	"Collin's Av."	"Collin's Av."	"Collin's Av."	"Collin's Av."	"Collin's Av."	"Collin's Av."	"Collin's Av."	"Collin's Av."	"Collin's Av."	"Collin's Av."	"Collin's Av."	"Collin's Av."	"Collin's Av."	"Collin's Av."	"Collin's Av."	"Collin's Av."	"Collin's Av."	"Collin's Av."	"Collin's Av."	"Collin's Av."	"Collin's Av."	"Collin's Av."	"Collin's Av."	"Collin's Av."	"Collin's Av."	"Collin's Av."	"Collin's Av."	"Collin's Av."	"Collin's Av."	"Collin's Av."	"Collin's Av."	"Collin's Av."	"Collin's Av."	"Collin's Av."	"Collin's Av."	"Collin's Av."	"Collin's Av."	"Collin's Av."	"Collin's Av."	"Collin's Av."	"Collin's Av."	"Collin's Av."	"Collin's Av."	"Collin's Av."	"Collin's Av."	"Collin's Av."	"Collin's Av."	"Collin's Av."	"Collin's Av."	"Collin's Av."	"Collin's Av."	"Collin's Av."	"Collin's Av."	"Collin's Av."	"Collin's Av."	"Collin's Av."	"Collin's Av."	"Collin's Av."	"Collin's Av."	"Collin's Av."	"Collin's Av."	"Collin's Av."	"Collin's Av."	"Collin's Av."	"Collin's Av."	"Collin's Av."	"Collin's Av."	"Collin's Av."	"Collin's Av."	"Collin's Av."	"Collin's Av."	"Collin's Av."	"Collin's Av."	"Collin's Av."	"Collin's Av."	"Collin's Av."	"Collin's Av."	"Collin's Av."	"Collin's Av."	"Collin's Av."	"Collin's Av."	"Collin's Av."	"Collin's Av."	"Collin's Av."	"Collin's Av."	"Collin's Av."	"Collin's Av."	"Collin's Av."	"Collin's Av."	"Collin's Av."	"Collin's Av."	"Collin's Av."	"Collin's Av."	"Collin's Av."	"Collin's Av."	"Collin's Av."	"Collin's Av."	"Collin's Av."	"Collin's Av."	"Collin's Av."	"Collin's Av."
!Sample_contact_city	"Dublin"	"Dublin"	"Dublin"	"Dublin"	"Dublin"	"Dublin"	"Dublin"	"Dublin"	"Dublin"	"Dublin"	"Dublin"	"Dublin"	"Dublin"	"Dublin"	"Dublin"	"Dublin"	"Dublin"	"Dublin"	"Dublin"	"Dublin"	"Dublin"	"Dublin"	"Dublin"	"Dublin"	"Dublin"	"Dublin"	"Dublin"	"Dublin"	"Dublin"	"Dublin"	"Dublin"	"Dublin"	"Dublin"	"Dublin"	"Dublin"	"Dublin"	"Dublin"	"Dublin"	"Dublin"	"Dublin"	"Dublin"	"Dublin"	"Dublin"	"Dublin"	"Dublin"	"Dublin"	"Dublin"	"Dublin"	"Dublin"	"Dublin"	"Dublin"	"Dublin"	"Dublin"	"Dublin"	"Dublin"	"Dublin"	"Dublin"	"Dublin"	"Dublin"	"Dublin"	"Dublin"	"Dublin"	"Dublin"	"Dublin"	"Dublin"	"Dublin"	"Dublin"	"Dublin"	"Dublin"	"Dublin"	"Dublin"	"Dublin"	"Dublin"	"Dublin"	"Dublin"	"Dublin"	"Dublin"	"Dublin"	"Dublin"	"Dublin"	"Dublin"	"Dublin"	"Dublin"	"Dublin"	"Dublin"	"Dublin"	"Dublin"	"Dublin"	"Dublin"	"Dublin"	"Dublin"	"Dublin"	"Dublin"	"Dublin"	"Dublin"	"Dublin"	"Dublin"	"Dublin"	"Dublin"	"Dublin"	"Dublin"	"Dublin"	"Dublin"	"Dublin"	"Dublin"	"Dublin"	"Dublin"	"Dublin"	"Dublin"	"Dublin"	"Dublin"	"Dublin"	"Dublin"	"Dublin"	"Dublin"	"Dublin"	"Dublin"	"Dublin"	"Dublin"	"Dublin"	"Dublin"
!Sample_contact_zip/postal_code	"Dublin 9"	"Dublin 9"	"Dublin 9"	"Dublin 9"	"Dublin 9"	"Dublin 9"	"Dublin 9"	"Dublin 9"	"Dublin 9"	"Dublin 9"	"Dublin 9"	"Dublin 9"	"Dublin 9"	"Dublin 9"	"Dublin 9"	"Dublin 9"	"Dublin 9"	"Dublin 9"	"Dublin 9"	"Dublin 9"	"Dublin 9"	"Dublin 9"	"Dublin 9"	"Dublin 9"	"Dublin 9"	"Dublin 9"	"Dublin 9"	"Dublin 9"	"Dublin 9"	"Dublin 9"	"Dublin 9"	"Dublin 9"	"Dublin 9"	"Dublin 9"	"Dublin 9"	"Dublin 9"	"Dublin 9"	"Dublin 9"	"Dublin 9"	"Dublin 9"	"Dublin 9"	"Dublin 9"	"Dublin 9"	"Dublin 9"	"Dublin 9"	"Dublin 9"	"Dublin 9"	"Dublin 9"	"Dublin 9"	"Dublin 9"	"Dublin 9"	"Dublin 9"	"Dublin 9"	"Dublin 9"	"Dublin 9"	"Dublin 9"	"Dublin 9"	"Dublin 9"	"Dublin 9"	"Dublin 9"	"Dublin 9"	"Dublin 9"	"Dublin 9"	"Dublin 9"	"Dublin 9"	"Dublin 9"	"Dublin 9"	"Dublin 9"	"Dublin 9"	"Dublin 9"	"Dublin 9"	"Dublin 9"	"Dublin 9"	"Dublin 9"	"Dublin 9"	"Dublin 9"	"Dublin 9"	"Dublin 9"	"Dublin 9"	"Dublin 9"	"Dublin 9"	"Dublin 9"	"Dublin 9"	"Dublin 9"	"Dublin 9"	"Dublin 9"	"Dublin 9"	"Dublin 9"	"Dublin 9"	"Dublin 9"	"Dublin 9"	"Dublin 9"	"Dublin 9"	"Dublin 9"	"Dublin 9"	"Dublin 9"	"Dublin 9"	"Dublin 9"	"Dublin 9"	"Dublin 9"	"Dublin 9"	"Dublin 9"	"Dublin 9"	"Dublin 9"	"Dublin 9"	"Dublin 9"	"Dublin 9"	"Dublin 9"	"Dublin 9"	"Dublin 9"	"Dublin 9"	"Dublin 9"	"Dublin 9"	"Dublin 9"	"Dublin 9"	"Dublin 9"	"Dublin 9"	"Dublin 9"	"Dublin 9"	"Dublin 9"	"Dublin 9"
!Sample_contact_country	"Ireland"	"Ireland"	"Ireland"	"Ireland"	"Ireland"	"Ireland"	"Ireland"	"Ireland"	"Ireland"	"Ireland"	"Ireland"	"Ireland"	"Ireland"	"Ireland"	"Ireland"	"Ireland"	"Ireland"	"Ireland"	"Ireland"	"Ireland"	"Ireland"	"Ireland"	"Ireland"	"Ireland"	"Ireland"	"Ireland"	"Ireland"	"Ireland"	"Ireland"	"Ireland"	"Ireland"	"Ireland"	"Ireland"	"Ireland"	"Ireland"	"Ireland"	"Ireland"	"Ireland"	"Ireland"	"Ireland"	"Ireland"	"Ireland"	"Ireland"	"Ireland"	"Ireland"	"Ireland"	"Ireland"	"Ireland"	"Ireland"	"Ireland"	"Ireland"	"Ireland"	"Ireland"	"Ireland"	"Ireland"	"Ireland"	"Ireland"	"Ireland"	"Ireland"	"Ireland"	"Ireland"	"Ireland"	"Ireland"	"Ireland"	"Ireland"	"Ireland"	"Ireland"	"Ireland"	"Ireland"	"Ireland"	"Ireland"	"Ireland"	"Ireland"	"Ireland"	"Ireland"	"Ireland"	"Ireland"	"Ireland"	"Ireland"	"Ireland"	"Ireland"	"Ireland"	"Ireland"	"Ireland"	"Ireland"	"Ireland"	"Ireland"	"Ireland"	"Ireland"	"Ireland"	"Ireland"	"Ireland"	"Ireland"	"Ireland"	"Ireland"	"Ireland"	"Ireland"	"Ireland"	"Ireland"	"Ireland"	"Ireland"	"Ireland"	"Ireland"	"Ireland"	"Ireland"	"Ireland"	"Ireland"	"Ireland"	"Ireland"	"Ireland"	"Ireland"	"Ireland"	"Ireland"	"Ireland"	"Ireland"	"Ireland"	"Ireland"	"Ireland"	"Ireland"	"Ireland"	"Ireland"
!Sample_supplementary_file	"ftp://ftp.ncbi.nlm.nih.gov/geo/samples/GSM1045nnn/GSM1045191/suppl/GSM1045191_N1_15_12_04.CEL.gz"	"ftp://ftp.ncbi.nlm.nih.gov/geo/samples/GSM1045nnn/GSM1045192/suppl/GSM1045192_N4_14_12_04.CEL.gz"	"ftp://ftp.ncbi.nlm.nih.gov/geo/samples/GSM1045nnn/GSM1045193/suppl/GSM1045193_N5_15_12_04.CEL.gz"	"ftp://ftp.ncbi.nlm.nih.gov/geo/samples/GSM1045nnn/GSM1045194/suppl/GSM1045194_N6_14_12_04.CEL.gz"	"ftp://ftp.ncbi.nlm.nih.gov/geo/samples/GSM1045nnn/GSM1045195/suppl/GSM1045195_P1_15_12_04.CEL.gz"	"ftp://ftp.ncbi.nlm.nih.gov/geo/samples/GSM1045nnn/GSM1045196/suppl/GSM1045196_P10_26_1_05.CEL.gz"	"ftp://ftp.ncbi.nlm.nih.gov/geo/samples/GSM1045nnn/GSM1045197/suppl/GSM1045197_P11_25_1_05.CEL.gz"	"ftp://ftp.ncbi.nlm.nih.gov/geo/samples/GSM1045nnn/GSM1045198/suppl/GSM1045198_P12_25_1_05.CEL.gz"	"ftp://ftp.ncbi.nlm.nih.gov/geo/samples/GSM1045nnn/GSM1045199/suppl/GSM1045199_P13_25_1_05.CEL.gz"	"ftp://ftp.ncbi.nlm.nih.gov/geo/samples/GSM1045nnn/GSM1045200/suppl/GSM1045200_P14_25_1_05.CEL.gz"	"ftp://ftp.ncbi.nlm.nih.gov/geo/samples/GSM1045nnn/GSM1045201/suppl/GSM1045201_P18_25_1_05.CEL.gz"	"ftp://ftp.ncbi.nlm.nih.gov/geo/samples/GSM1045nnn/GSM1045202/suppl/GSM1045202_P21_25_1_05.CEL.gz"	"ftp://ftp.ncbi.nlm.nih.gov/geo/samples/GSM1045nnn/GSM1045203/suppl/GSM1045203_P3_22_12_04.CEL.gz"	"ftp://ftp.ncbi.nlm.nih.gov/geo/samples/GSM1045nnn/GSM1045204/suppl/GSM1045204_P4_14_12_04.CEL.gz"	"ftp://ftp.ncbi.nlm.nih.gov/geo/samples/GSM1045nnn/GSM1045205/suppl/GSM1045205_P5_21_12_04.CEL.gz"	"ftp://ftp.ncbi.nlm.nih.gov/geo/samples/GSM1045nnn/GSM1045206/suppl/GSM1045206_P8_25_1_05.CEL.gz"	"ftp://ftp.ncbi.nlm.nih.gov/geo/samples/GSM1045nnn/GSM1045207/suppl/GSM1045207_P9_25_1_05.CEL.gz"	"ftp://ftp.ncbi.nlm.nih.gov/geo/samples/GSM1045nnn/GSM1045208/suppl/GSM1045208_S1_21_12_04.CEL.gz"	"ftp://ftp.ncbi.nlm.nih.gov/geo/samples/GSM1045nnn/GSM1045209/suppl/GSM1045209_S10_22_12_04.CEL.gz"	"ftp://ftp.ncbi.nlm.nih.gov/geo/samples/GSM1045nnn/GSM1045210/suppl/GSM1045210_S11_14_12_04.CEL.gz"	"ftp://ftp.ncbi.nlm.nih.gov/geo/samples/GSM1045nnn/GSM1045211/suppl/GSM1045211_S14_21_12_04.CEL.gz"	"ftp://ftp.ncbi.nlm.nih.gov/geo/samples/GSM1045nnn/GSM1045212/suppl/GSM1045212_S15_15_12_04.CEL.gz"	"ftp://ftp.ncbi.nlm.nih.gov/geo/samples/GSM1045nnn/GSM1045213/suppl/GSM1045213_S16_20_12_04.CEL.gz"	"ftp://ftp.ncbi.nlm.nih.gov/geo/samples/GSM1045nnn/GSM1045214/suppl/GSM1045214_S18_22_12_04.CEL.gz"	"ftp://ftp.ncbi.nlm.nih.gov/geo/samples/GSM1045nnn/GSM1045215/suppl/GSM1045215_S2_15_12_04.CEL.gz"	"ftp://ftp.ncbi.nlm.nih.gov/geo/samples/GSM1045nnn/GSM1045216/suppl/GSM1045216_S20_14_12_04.CEL.gz"	"ftp://ftp.ncbi.nlm.nih.gov/geo/samples/GSM1045nnn/GSM1045217/suppl/GSM1045217_S22_9_12_04.CEL.gz"	"ftp://ftp.ncbi.nlm.nih.gov/geo/samples/GSM1045nnn/GSM1045218/suppl/GSM1045218_S25_10_12_04.CEL.gz"	"ftp://ftp.ncbi.nlm.nih.gov/geo/samples/GSM1045nnn/GSM1045219/suppl/GSM1045219_S26_10_12_04.CEL.gz"	"ftp://ftp.ncbi.nlm.nih.gov/geo/samples/GSM1045nnn/GSM1045220/suppl/GSM1045220_S28_7_12_04.CEL.gz"	"ftp://ftp.ncbi.nlm.nih.gov/geo/samples/GSM1045nnn/GSM1045221/suppl/GSM1045221_S29_10_12_04.CEL.gz"	"ftp://ftp.ncbi.nlm.nih.gov/geo/samples/GSM1045nnn/GSM1045222/suppl/GSM1045222_S3_20_12_04.CEL.gz"	"ftp://ftp.ncbi.nlm.nih.gov/geo/samples/GSM1045nnn/GSM1045223/suppl/GSM1045223_S30_14_12_04.CEL.gz"	"ftp://ftp.ncbi.nlm.nih.gov/geo/samples/GSM1045nnn/GSM1045224/suppl/GSM1045224_S31_3_12_04.CEL.gz"	"ftp://ftp.ncbi.nlm.nih.gov/geo/samples/GSM1045nnn/GSM1045225/suppl/GSM1045225_S32_3_12_04.CEL.gz"	"ftp://ftp.ncbi.nlm.nih.gov/geo/samples/GSM1045nnn/GSM1045226/suppl/GSM1045226_S33_3_12_04.CEL.gz"	"ftp://ftp.ncbi.nlm.nih.gov/geo/samples/GSM1045nnn/GSM1045227/suppl/GSM1045227_S35_8_12_04.CEL.gz"	"ftp://ftp.ncbi.nlm.nih.gov/geo/samples/GSM1045nnn/GSM1045228/suppl/GSM1045228_S36_20_12_04.CEL.gz"	"ftp://ftp.ncbi.nlm.nih.gov/geo/samples/GSM1045nnn/GSM1045229/suppl/GSM1045229_S37_8_12_04.CEL.gz"	"ftp://ftp.ncbi.nlm.nih.gov/geo/samples/GSM1045nnn/GSM1045230/suppl/GSM1045230_S38_10_12_04.CEL.gz"	"ftp://ftp.ncbi.nlm.nih.gov/geo/samples/GSM1045nnn/GSM1045231/suppl/GSM1045231_S5_15_12_04.CEL.gz"	"ftp://ftp.ncbi.nlm.nih.gov/geo/samples/GSM1045nnn/GSM1045232/suppl/GSM1045232_S6_20_12_04.CEL.gz"	"ftp://ftp.ncbi.nlm.nih.gov/geo/samples/GSM1045nnn/GSM1045233/suppl/GSM1045233_S7_14_12_04.CEL.gz"	"ftp://ftp.ncbi.nlm.nih.gov/geo/samples/GSM1045nnn/GSM1045234/suppl/GSM1045234_T1_14_12_04.CEL.gz"	"ftp://ftp.ncbi.nlm.nih.gov/geo/samples/GSM1045nnn/GSM1045235/suppl/GSM1045235_T10_8_12_04.CEL.gz"	"ftp://ftp.ncbi.nlm.nih.gov/geo/samples/GSM1045nnn/GSM1045236/suppl/GSM1045236_T101A_9_12_04.CEL.gz"	"ftp://ftp.ncbi.nlm.nih.gov/geo/samples/GSM1045nnn/GSM1045237/suppl/GSM1045237_T103_9_12_04.CEL.gz"	"ftp://ftp.ncbi.nlm.nih.gov/geo/samples/GSM1045nnn/GSM1045238/suppl/GSM1045238_T104_9_12_04.CEL.gz"	"ftp://ftp.ncbi.nlm.nih.gov/geo/samples/GSM1045nnn/GSM1045239/suppl/GSM1045239_T105B.CEL.gz"	"ftp://ftp.ncbi.nlm.nih.gov/geo/samples/GSM1045nnn/GSM1045240/suppl/GSM1045240_T106_21_12_04.CEL.gz"	"ftp://ftp.ncbi.nlm.nih.gov/geo/samples/GSM1045nnn/GSM1045241/suppl/GSM1045241_T107_7_12_04.CEL.gz"	"ftp://ftp.ncbi.nlm.nih.gov/geo/samples/GSM1045nnn/GSM1045242/suppl/GSM1045242_T108_21_12_04.CEL.gz"	"ftp://ftp.ncbi.nlm.nih.gov/geo/samples/GSM1045nnn/GSM1045243/suppl/GSM1045243_T109_21_12_04.CEL.gz"	"ftp://ftp.ncbi.nlm.nih.gov/geo/samples/GSM1045nnn/GSM1045244/suppl/GSM1045244_T11_21_12_04.CEL.gz"	"ftp://ftp.ncbi.nlm.nih.gov/geo/samples/GSM1045nnn/GSM1045245/suppl/GSM1045245_T111_14_12_04.CEL.gz"	"ftp://ftp.ncbi.nlm.nih.gov/geo/samples/GSM1045nnn/GSM1045246/suppl/GSM1045246_T112_3_12_04.CEL.gz"	"ftp://ftp.ncbi.nlm.nih.gov/geo/samples/GSM1045nnn/GSM1045247/suppl/GSM1045247_T113_22_12_04.CEL.gz"	"ftp://ftp.ncbi.nlm.nih.gov/geo/samples/GSM1045nnn/GSM1045248/suppl/GSM1045248_T114_7_12_04.CEL.gz"	"ftp://ftp.ncbi.nlm.nih.gov/geo/samples/GSM1045nnn/GSM1045249/suppl/GSM1045249_T115_15_12_04.CEL.gz"	"ftp://ftp.ncbi.nlm.nih.gov/geo/samples/GSM1045nnn/GSM1045250/suppl/GSM1045250_T119_8_12_04.CEL.gz"	"ftp://ftp.ncbi.nlm.nih.gov/geo/samples/GSM1045nnn/GSM1045251/suppl/GSM1045251_T12_22_12_04.CEL.gz"	"ftp://ftp.ncbi.nlm.nih.gov/geo/samples/GSM1045nnn/GSM1045252/suppl/GSM1045252_T120_10_12_04.CEL.gz"	"ftp://ftp.ncbi.nlm.nih.gov/geo/samples/GSM1045nnn/GSM1045253/suppl/GSM1045253_T122_9_12_04.CEL.gz"	"ftp://ftp.ncbi.nlm.nih.gov/geo/samples/GSM1045nnn/GSM1045254/suppl/GSM1045254_T123_14_12_04.CEL.gz"	"ftp://ftp.ncbi.nlm.nih.gov/geo/samples/GSM1045nnn/GSM1045255/suppl/GSM1045255_T124_25_1_05.CEL.gz"	"ftp://ftp.ncbi.nlm.nih.gov/geo/samples/GSM1045nnn/GSM1045256/suppl/GSM1045256_T125_21_12_04.CEL.gz"	"ftp://ftp.ncbi.nlm.nih.gov/geo/samples/GSM1045nnn/GSM1045257/suppl/GSM1045257_T127_8_12_04.CEL.gz"	"ftp://ftp.ncbi.nlm.nih.gov/geo/samples/GSM1045nnn/GSM1045258/suppl/GSM1045258_T128_22_12_04.CEL.gz"	"ftp://ftp.ncbi.nlm.nih.gov/geo/samples/GSM1045nnn/GSM1045259/suppl/GSM1045259_T129_20_12_04.CEL.gz"	"ftp://ftp.ncbi.nlm.nih.gov/geo/samples/GSM1045nnn/GSM1045260/suppl/GSM1045260_T13_9_12_04.CEL.gz"	"ftp://ftp.ncbi.nlm.nih.gov/geo/samples/GSM1045nnn/GSM1045261/suppl/GSM1045261_T130_8_12_04.CEL.gz"	"ftp://ftp.ncbi.nlm.nih.gov/geo/samples/GSM1045nnn/GSM1045262/suppl/GSM1045262_T131_22_12_04.CEL.gz"	"ftp://ftp.ncbi.nlm.nih.gov/geo/samples/GSM1045nnn/GSM1045263/suppl/GSM1045263_T132.CEL.gz"	"ftp://ftp.ncbi.nlm.nih.gov/geo/samples/GSM1045nnn/GSM1045264/suppl/GSM1045264_T134_7_12_04.CEL.gz"	"ftp://ftp.ncbi.nlm.nih.gov/geo/samples/GSM1045nnn/GSM1045265/suppl/GSM1045265_T14_21_12_04.CEL.gz"	"ftp://ftp.ncbi.nlm.nih.gov/geo/samples/GSM1045nnn/GSM1045266/suppl/GSM1045266_T18_22_12_04.CEL.gz"	"ftp://ftp.ncbi.nlm.nih.gov/geo/samples/GSM1045nnn/GSM1045267/suppl/GSM1045267_T2_7_12_04.CEL.gz"	"ftp://ftp.ncbi.nlm.nih.gov/geo/samples/GSM1045nnn/GSM1045268/suppl/GSM1045268_T20_20_12_04.CEL.gz"	"ftp://ftp.ncbi.nlm.nih.gov/geo/samples/GSM1045nnn/GSM1045269/suppl/GSM1045269_T21_21_12_04.CEL.gz"	"ftp://ftp.ncbi.nlm.nih.gov/geo/samples/GSM1045nnn/GSM1045270/suppl/GSM1045270_T22_10_12_04.CEL.gz"	"ftp://ftp.ncbi.nlm.nih.gov/geo/samples/GSM1045nnn/GSM1045271/suppl/GSM1045271_T23_9_12_04.CEL.gz"	"ftp://ftp.ncbi.nlm.nih.gov/geo/samples/GSM1045nnn/GSM1045272/suppl/GSM1045272_T24_10_12_04.CEL.gz"	"ftp://ftp.ncbi.nlm.nih.gov/geo/samples/GSM1045nnn/GSM1045273/suppl/GSM1045273_T29_14_12_04.CEL.gz"	"ftp://ftp.ncbi.nlm.nih.gov/geo/samples/GSM1045nnn/GSM1045274/suppl/GSM1045274_T30_8_12_04.CEL.gz"	"ftp://ftp.ncbi.nlm.nih.gov/geo/samples/GSM1045nnn/GSM1045275/suppl/GSM1045275_T32_3_12_04.CEL.gz"	"ftp://ftp.ncbi.nlm.nih.gov/geo/samples/GSM1045nnn/GSM1045276/suppl/GSM1045276_T33_3_12_04.CEL.gz"	"ftp://ftp.ncbi.nlm.nih.gov/geo/samples/GSM1045nnn/GSM1045277/suppl/GSM1045277_T34_20_12_04.CEL.gz"	"ftp://ftp.ncbi.nlm.nih.gov/geo/samples/GSM1045nnn/GSM1045278/suppl/GSM1045278_T35_3_12_04.CEL.gz"	"ftp://ftp.ncbi.nlm.nih.gov/geo/samples/GSM1045nnn/GSM1045279/suppl/GSM1045279_T36_15_12_04.CEL.gz"	"ftp://ftp.ncbi.nlm.nih.gov/geo/samples/GSM1045nnn/GSM1045280/suppl/GSM1045280_T38_25_1_05.CEL.gz"	"ftp://ftp.ncbi.nlm.nih.gov/geo/samples/GSM1045nnn/GSM1045281/suppl/GSM1045281_T39_14_12_04.CEL.gz"	"ftp://ftp.ncbi.nlm.nih.gov/geo/samples/GSM1045nnn/GSM1045282/suppl/GSM1045282_T40_9_12_04.CEL.gz"	"ftp://ftp.ncbi.nlm.nih.gov/geo/samples/GSM1045nnn/GSM1045283/suppl/GSM1045283_T41_20_12_04.CEL.gz"	"ftp://ftp.ncbi.nlm.nih.gov/geo/samples/GSM1045nnn/GSM1045284/suppl/GSM1045284_T43_9_12_04.CEL.gz"	"ftp://ftp.ncbi.nlm.nih.gov/geo/samples/GSM1045nnn/GSM1045285/suppl/GSM1045285_T45_7_12_04.CEL.gz"	"ftp://ftp.ncbi.nlm.nih.gov/geo/samples/GSM1045nnn/GSM1045286/suppl/GSM1045286_T47_20_12_04.CEL.gz"	"ftp://ftp.ncbi.nlm.nih.gov/geo/samples/GSM1045nnn/GSM1045287/suppl/GSM1045287_T49_10_12_04.CEL.gz"	"ftp://ftp.ncbi.nlm.nih.gov/geo/samples/GSM1045nnn/GSM1045288/suppl/GSM1045288_T5_10_12_04.CEL.gz"	"ftp://ftp.ncbi.nlm.nih.gov/geo/samples/GSM1045nnn/GSM1045289/suppl/GSM1045289_T51_7_12_04.CEL.gz"	"ftp://ftp.ncbi.nlm.nih.gov/geo/samples/GSM1045nnn/GSM1045290/suppl/GSM1045290_T52_15_12_04.CEL.gz"	"ftp://ftp.ncbi.nlm.nih.gov/geo/samples/GSM1045nnn/GSM1045291/suppl/GSM1045291_T56_15_12_04.CEL.gz"	"ftp://ftp.ncbi.nlm.nih.gov/geo/samples/GSM1045nnn/GSM1045292/suppl/GSM1045292_T62_26_1_05.CEL.gz"	"ftp://ftp.ncbi.nlm.nih.gov/geo/samples/GSM1045nnn/GSM1045293/suppl/GSM1045293_T63_22_12_04.CEL.gz"	"ftp://ftp.ncbi.nlm.nih.gov/geo/samples/GSM1045nnn/GSM1045294/suppl/GSM1045294_T65_20_12_04.CEL.gz"	"ftp://ftp.ncbi.nlm.nih.gov/geo/samples/GSM1045nnn/GSM1045295/suppl/GSM1045295_T66_25_1_05.CEL.gz"	"ftp://ftp.ncbi.nlm.nih.gov/geo/samples/GSM1045nnn/GSM1045296/suppl/GSM1045296_T67_7_12_04.CEL.gz"	"ftp://ftp.ncbi.nlm.nih.gov/geo/samples/GSM1045nnn/GSM1045297/suppl/GSM1045297_T69_15_12_04.CEL.gz"	"ftp://ftp.ncbi.nlm.nih.gov/geo/samples/GSM1045nnn/GSM1045298/suppl/GSM1045298_T70_21_12_04.CEL.gz"	"ftp://ftp.ncbi.nlm.nih.gov/geo/samples/GSM1045nnn/GSM1045299/suppl/GSM1045299_T71_14_12_04.CEL.gz"	"ftp://ftp.ncbi.nlm.nih.gov/geo/samples/GSM1045nnn/GSM1045300/suppl/GSM1045300_T72_14_12_04.CEL.gz"	"ftp://ftp.ncbi.nlm.nih.gov/geo/samples/GSM1045nnn/GSM1045301/suppl/GSM1045301_T73_15_12_04.CEL.gz"	"ftp://ftp.ncbi.nlm.nih.gov/geo/samples/GSM1045nnn/GSM1045302/suppl/GSM1045302_T75.CEL.gz"	"ftp://ftp.ncbi.nlm.nih.gov/geo/samples/GSM1045nnn/GSM1045303/suppl/GSM1045303_T80_14_12_04.CEL.gz"	"ftp://ftp.ncbi.nlm.nih.gov/geo/samples/GSM1045nnn/GSM1045304/suppl/GSM1045304_T81_10_12_04.CEL.gz"	"ftp://ftp.ncbi.nlm.nih.gov/geo/samples/GSM1045nnn/GSM1045305/suppl/GSM1045305_T82_15_12_04.CEL.gz"	"ftp://ftp.ncbi.nlm.nih.gov/geo/samples/GSM1045nnn/GSM1045306/suppl/GSM1045306_T83_8_12_04.CEL.gz"	"ftp://ftp.ncbi.nlm.nih.gov/geo/samples/GSM1045nnn/GSM1045307/suppl/GSM1045307_T94_9_12_04.CEL.gz"	"ftp://ftp.ncbi.nlm.nih.gov/geo/samples/GSM1045nnn/GSM1045308/suppl/GSM1045308_T97_3_12_04.CEL.gz"	"ftp://ftp.ncbi.nlm.nih.gov/geo/samples/GSM1045nnn/GSM1045309/suppl/GSM1045309_T98_22_12_04.CEL.gz"	"ftp://ftp.ncbi.nlm.nih.gov/geo/samples/GSM1045nnn/GSM1045310/suppl/GSM1045310_T99_20_12_04.CEL.gz"	"ftp://ftp.ncbi.nlm.nih.gov/geo/samples/GSM1045nnn/GSM1045311/suppl/GSM1045311_T9A_9_12_04.CEL.gz"
!Sample_data_row_count	"54675"	"54675"	"54675"	"54675"	"54675"	"54675"	"54675"	"54675"	"54675"	"54675"	"54675"	"54675"	"54675"	"54675"	"54675"	"54675"	"54675"	"54675"	"54675"	"54675"	"54675"	"54675"	"54675"	"54675"	"54675"	"54675"	"54675"	"54675"	"54675"	"54675"	"54675"	"54675"	"54675"	"54675"	"54675"	"54675"	"54675"	"54675"	"54675"	"54675"	"54675"	"54675"	"54675"	"54675"	"54675"	"54675"	"54675"	"54675"	"54675"	"54675"	"54675"	"54675"	"54675"	"54675"	"54675"	"54675"	"54675"	"54675"	"54675"	"54675"	"54675"	"54675"	"54675"	"54675"	"54675"	"54675"	"54675"	"54675"	"54675"	"54675"	"54675"	"54675"	"54675"	"54675"	"54675"	"54675"	"54675"	"54675"	"54675"	"54675"	"54675"	"54675"	"54675"	"54675"	"54675"	"54675"	"54675"	"54675"	"54675"	"54675"	"54675"	"54675"	"54675"	"54675"	"54675"	"54675"	"54675"	"54675"	"54675"	"54675"	"54675"	"54675"	"54675"	"54675"	"54675"	"54675"	"54675"	"54675"	"54675"	"54675"	"54675"	"54675"	"54675"	"54675"	"54675"	"54675"	"54675"	"54675"	"54675"	"54675"	"54675"
!series_matrix_table_begin
"ID_REF"	"GSM1045191"	"GSM1045192"	"GSM1045193"	"GSM1045194"	"GSM1045195"	"GSM1045196"	"GSM1045197"	"GSM1045198"	"GSM1045199"	"GSM1045200"	"GSM1045201"	"GSM1045202"	"GSM1045203"	"GSM1045204"	"GSM1045205"	"GSM1045206"	"GSM1045207"	"GSM1045208"	"GSM1045209"	"GSM1045210"	"GSM1045211"	"GSM1045212"	"GSM1045213"	"GSM1045214"	"GSM1045215"	"GSM1045216"	"GSM1045217"	"GSM1045218"	"GSM1045219"	"GSM1045220"	"GSM1045221"	"GSM1045222"	"GSM1045223"	"GSM1045224"	"GSM1045225"	"GSM1045226"	"GSM1045227"	"GSM1045228"	"GSM1045229"	"GSM1045230"	"GSM1045231"	"GSM1045232"	"GSM1045233"	"GSM1045234"	"GSM1045235"	"GSM1045236"	"GSM1045237"	"GSM1045238"	"GSM1045239"	"GSM1045240"	"GSM1045241"	"GSM1045242"	"GSM1045243"	"GSM1045244"	"GSM1045245"	"GSM1045246"	"GSM1045247"	"GSM1045248"	"GSM1045249"	"GSM1045250"	"GSM1045251"	"GSM1045252"	"GSM1045253"	"GSM1045254"	"GSM1045255"	"GSM1045256"	"GSM1045257"	"GSM1045258"	"GSM1045259"	"GSM1045260"	"GSM1045261"	"GSM1045262"	"GSM1045263"	"GSM1045264"	"GSM1045265"	"GSM1045266"	"GSM1045267"	"GSM1045268"	"GSM1045269"	"GSM1045270"	"GSM1045271"	"GSM1045272"	"GSM1045273"	"GSM1045274"	"GSM1045275"	"GSM1045276"	"GSM1045277"	"GSM1045278"	"GSM1045279"	"GSM1045280"	"GSM1045281"	"GSM1045282"	"GSM1045283"	"GSM1045284"	"GSM1045285"	"GSM1045286"	"GSM1045287"	"GSM1045288"	"GSM1045289"	"GSM1045290"	"GSM1045291"	"GSM1045292"	"GSM1045293"	"GSM1045294"	"GSM1045295"	"GSM1045296"	"GSM1045297"	"GSM1045298"	"GSM1045299"	"GSM1045300"	"GSM1045301"	"GSM1045302"	"GSM1045303"	"GSM1045304"	"GSM1045305"	"GSM1045306"	"GSM1045307"	"GSM1045308"	"GSM1045309"	"GSM1045310"	"GSM1045311"
"1007_s_at"	5.640239135	3.557695742	3.132007247	6.865108096	4.955183866	5.57367367	4.714100334	5.234297899	5.050853103	6.913114294	5.894653706	5.51204649	5.531629829	3.709985661	4.746806707	4.821270695	5.585414919	7.996061258	8.389665104	7.883103135	6.394747622	7.460920269	7.113491561	3.854983161	7.018523434	7.247759102	7.203108852	6.949379983	6.804988226	7.921079686	6.287163992	7.176842995	7.156302976	8.14888268	8.28579419	7.623408016	7.255680267	7.409275371	6.952431281	7.079322683	8.6934917	7.010528062	8.54104261	8.185086729	8.379214673	7.054629819	6.847063365	7.183676567	7.82185903	6.257448268	9.023697115	7.27047214	7.114972365	6.220398786	7.381412024	7.485293951	8.022582096	8.434218926	7.873351053	7.474420088	7.550648651	3.71221276	10.31240478	7.795552182	6.640423037	6.813211878	9.635290694	8.282617895	7.6008347	9.933868083	6.992321705	8.949330932	8.232202438	8.273848691	8.711179026	3.952633525	7.550550234	8.281568403	6.662645957	8.450884437	8.017613791	8.174604751	7.047387425	6.90845565	7.512066191	8.064281792	7.402258686	6.807403393	7.211115648	6.764422958	8.438431928	8.84171433	7.905342737	8.129610709	6.122366151	7.668368441	8.553704148	6.73044163	7.257825651	6.752905717	8.373098143	8.49525974	8.505512922	7.385626056	7.082841083	7.219456908	8.742687839	7.589893867	7.156127463	7.829000677	6.338816364	6.953623292	7.007824572	7.867140558	8.436528461	6.020773964	7.168924864	7.935321888	6.9370055	8.822155447	7.834706241
"1053_at"	5.074866291	4.984592813	5.109481334	5.47360883	5.348400276	5.572706568	5.675239411	5.792026271	6.185705999	5.230087775	5.061394681	6.103055468	5.620141039	5.771661041	5.500090128	5.349273696	5.500090128	5.311982038	5.588622343	5.503517982	4.900222734	7.203253823	4.29926814	5.464200411	5.421016174	5.807643842	4.822948443	6.730798259	5.730724081	6.219716337	5.572706568	5.288898912	5.572706568	7.717056905	6.346069336	5.304223695	5.426739665	5.376565332	5.572706568	6.368354435	6.392510697	5.776209191	5.066385291	6.38798282	6.001120835	4.875948839	5.241975109	5.383916226	5.947723879	4.348746191	5.572706568	6.034549129	5.373988556	4.92238355	5.382844897	6.273617701	5.376088496	7.403481886	5.572706568	5.897598872	4.620233721	6.429673726	5.98817031	5.572706568	5.147833666	5.51233805	5.500090128	6.409761445	5.515060068	5.572706568	7.820048174	6.434648459	5.572706568	5.892133818	5.53835693	6.01767832	4.738276522	6.234181095	5.944377781	7.441510966	8.985722049	7.475751129	6.218075557	5.376682353	6.498455134	5.478624991	6.409653429	5.015186055	4.917236356	4.722083022	5.500090128	4.30927611	5.595896103	5.834088961	5.572706568	5.422982818	5.591318717	3.201777926	5.382970336	4.637369793	5.902992473	5.513809628	5.727550204	5.499799423	4.452994177	6.313670447	5.347906692	6.314720363	4.900837365	5.330574275	4.121551076	5.453186196	5.572706568	5.4715048	6.830667491	6.855478474	5.358831591	4.804078928	5.488894756	5.575357114	5.687899045
"117_at"	4.191770241	4.269060673	4.131842926	3.61654611	4.296657363	4.184047875	4.000771523	4.984939422	4.958126329	3.554530891	4.112710398	4.667918998	3.443221412	4.482679979	4.066891359	4.529324057	4.175646751	4.041872762	4.369333199	3.945862973	4.131842926	6.046027467	3.939653545	3.56294692	4.489152736	5.549262592	5.112205783	6.875088322	5.27245443	3.87900833	5.211524329	4.074118551	3.677446667	4.175646751	4.577228063	4.717273649	4.434325171	3.791106841	4.501929962	3.915070917	7.210834513	3.627082998	4.408690297	5.143242958	4.131842926	4.155759579	4.587140131	4.041872762	4.158625698	4.2456983	4.854876191	5.729689209	4.69300078	4.64513566	4.226115232	4.175646751	4.154077345	5.93119368	4.18920827	4.86688725	3.750462162	4.207913454	6.035124104	4.156900367	4.010657519	3.392988426	4.298981073	3.500749849	3.464762025	4.304708488	4.089893136	4.056576428	4.398446639	5.244663055	4.15264485	3.78894585	4.041872762	4.666466617	5.299620758	5.92963887	4.634810431	5.520334372	4.543589279	6.645941436	4.257566451	4.182192134	3.443709781	5.909510318	3.972393332	3.565627119	4.475755462	4.175646751	5.011066724	4.091953182	3.920366167	4.055090606	4.18762203	4.131842926	4.203920437	4.547122162	3.612637682	4.596624214	4.175646751	3.443221412	4.208476508	4.400252191	4.260225958	6.640558744	4.165386994	5.803566045	4.298514438	4.209247285	3.946714059	5.186979311	3.888038926	4.131842926	4.131842926	3.967933075	4.392234122	4.269243973	4.264560099
"121_at"	3.57470571	4.065622529	3.57470571	3.57470571	3.799293371	3.803312366	3.643242691	4.053244504	3.57470571	3.580368873	3.57470571	3.57470571	3.57470571	4.045358278	3.57470571	4.110881283	3.57470571	3.57470571	3.57470571	3.57470571	3.57470571	3.57470571	3.57470571	3.57470571	4.009732941	3.57470571	3.57470571	3.586634468	3.57470571	3.57470571	3.57470571	3.57470571	3.57470571	4.230331458	3.57470571	3.57470571	4.603873972	3.420771949	3.57470571	3.57470571	3.57470571	3.579737113	3.57470571	3.590548794	3.57470571	3.592329354	3.57470571	3.57470571	3.529839659	3.57470571	3.57470571	3.57470571	3.57470571	3.578369246	3.57470571	3.578482949	3.57470571	3.604178253	3.57470571	3.57470571	4.091938095	4.801286361	3.826606894	3.57470571	3.57470571	3.57470571	3.57470571	3.57470571	3.57470571	5.072779717	3.57470571	3.57470571	4.538523817	3.57470571	3.57470571	3.57470571	3.57470571	3.57470571	3.57470571	3.57470571	3.57470571	3.57470571	3.563912159	3.57470571	3.576088229	3.838831723	3.57470571	3.57470571	3.369856699	3.57470571	3.57470571	3.57470571	3.57470571	3.57470571	3.639732803	3.712298049	3.592598555	3.57470571	3.443936637	6.458189725	3.57470571	3.57470571	3.57470571	3.57470571	3.676648791	3.656509284	3.845751829	3.57470571	3.57470571	3.57470571	3.57470571	3.57470571	3.57470571	3.57470571	3.57470571	3.57470571	3.502409732	3.57470571	3.57924153	3.57470571	3.57470571
"1255_g_at"	2.312811642	2.409371426	2.312811642	2.312811642	2.349629737	2.312811642	2.312811642	2.312811642	2.312811642	2.312811642	2.312811642	2.312811642	2.312811642	2.312811642	2.312811642	2.312811642	2.312811642	2.312811642	2.312811642	2.312811642	2.312811642	2.312811642	2.312811642	2.312811642	2.312811642	2.312811642	2.312811642	2.312811642	2.312811642	2.312811642	2.387007098	2.312811642	2.312811642	2.312811642	2.312811642	2.326770017	2.312811642	2.312811642	2.312811642	2.312811642	2.312811642	2.312811642	2.312811642	2.312811642	2.312811642	2.312811642	2.312811642	2.312811642	2.312811642	2.316700254	2.312811642	2.312811642	2.348257484	2.312811642	2.312811642	2.312811642	2.312811642	2.312811642	2.312811642	2.312811642	2.312811642	2.312811642	2.312811642	2.312811642	2.50809228	2.312811642	2.312811642	2.312811642	2.312811642	2.312811642	2.312811642	2.312811642	2.312811642	2.312811642	2.312811642	2.312811642	2.312811642	2.312811642	2.312811642	2.312811642	2.312811642	2.312811642	2.312811642	2.312811642	2.312811642	2.312811642	2.312811642	2.312811642	2.312811642	2.312811642	2.312811642	2.312811642	2.312811642	2.312811642	2.312811642	2.312811642	2.312811642	2.312811642	2.312811642	2.312811642	2.312811642	2.312811642	2.312811642	2.312811642	2.312811642	2.312811642	2.312811642	2.312811642	2.312811642	2.312811642	2.312811642	2.312811642	2.312811642	2.312811642	2.312811642	2.312811642	2.312811642	2.312811642	2.312811642	2.312811642	2.312811642
"1294_at"	5.474018106	5.246784208	6.460169028	5.146087123	5.823408274	5.647246048	4.932571676	5.858246812	5.830461499	6.426124442	5.5117399	5.866206616	4.236719825	5.445087263	5.769329833	5.836471917	5.424862136	6.261752592	5.311188536	6.519589458	4.823557526	6.300662809	5.937421717	7.468689301	6.301683216	7.78242545	7.817400372	5.204799605	5.512783882	5.310388397	5.122849531	5.60067745	5.350550229	7.014543143	5.246784208	6.364207782	5.211482048	6.131015537	6.430470348	5.815749848	7.143505128	5.563332589	5.894769722	4.115676781	6.580787177	7.246938232	5.897798315	4.979752629	5.430120055	5.580757263	6.083862355	4.135051457	5.31474973	6.630251417	4.0540969	6.190812971	7.292462672	5.09372265	7.048687219	6.147563265	6.702306625	6.617223833	7.613475281	5.794926507	3.805434189	4.586728031	4.012306795	6.830170135	5.487463237	7.328194238	3.445114608	7.100794894	6.37244201	5.79302087	6.836004355	7.081595105	6.444429064	6.282837894	6.854896583	5.78145019	6.820391051	6.434288143	6.600438276	6.445071348	6.460501966	3.47351413	5.752903229	5.52318191	6.000509081	5.281700486	6.472798696	3.490030113	6.193432365	4.980789264	5.258662758	6.517091639	6.190693441	4.317433684	5.550592133	5.540937248	5.585989958	5.314914213	3.600751961	5.246784208	5.209922678	5.175423238	8.284561397	6.988446496	6.36326588	6.483360263	4.588652939	3.439052306	5.726692802	6.04395535	7.489240654	4.854602096	6.098925348	5.103975938	6.371564045	5.782536067	6.008017548
"1316_at"	7.39201076	6.061380167	5.862503544	5.954430855	7.679896272	7.129400319	6.024532601	7.264850983	6.400669303	7.296080756	5.896684892	6.827303434	8.848864442	7.511050475	7.174463723	7.338345181	7.436918009	6.231768361	7.198395145	7.018177392	7.214731223	5.05073656	7.849102847	5.522856073	5.685626019	4.932156808	8.670585104	6.58459399	6.032355747	5.303596239	6.012769217	6.000978196	7.09960375	6.30572924	4.812228599	6.86134911	5.602285219	7.119024493	6.151925021	4.995914932	5.78988428	5.786512087	6.086218778	5.520054036	6.145608353	7.16346018	6.557429662	6.253671831	6.631264505	6.645779584	6.071406386	7.464777909	6.261166291	5.963364889	6.254073293	6.218358714	5.459627286	5.158835345	7.240007349	6.064633525	5.65889285	7.743603783	7.021087376	8.501925477	5.849752707	5.665283222	7.918707423	7.946337125	7.487289751	6.830203754	5.742163513	6.240860047	9.675454684	6.698043935	7.134656603	4.853248069	6.432626587	4.825852674	6.062294022	5.491283706	6.248547191	4.743635002	5.63983572	5.903045196	4.662229016	4.95651478	5.81801642	6.037736432	6.950421911	6.618210711	4.813447085	6.082606811	8.040801436	6.019383463	5.219591691	5.610037376	6.003346108	6.385563202	5.451682883	5.150244551	7.227986076	7.200939436	8.108448562	5.636172677	6.774946584	4.579208557	4.795101449	4.774666838	6.850648318	6.74662674	6.585447699	9.605730731	5.643459469	6.789719566	8.335382606	5.720599054	6.084313114	5.881213344	5.61219077	6.164751178	7.22650289
"1320_at"	2.545486928	2.312811642	2.312811642	2.312811642	2.342445708	2.678846826	2.974022454	2.312811642	2.584057818	2.312811642	2.329058947	2.49802211	2.954779225	2.312811642	2.31653174	2.488940239	2.413026837	2.312811642	2.312811642	2.312811642	2.312811642	2.312811642	2.312811642	2.312811642	2.312811642	2.312811642	3.484957838	2.324386858	2.312811642	2.312811642	2.312811642	2.312811642	2.312811642	2.327241189	2.312811642	2.312811642	2.317832358	2.312811642	2.312811642	2.312811642	2.312811642	2.312811642	2.312811642	2.312811642	2.312811642	2.312811642	2.312811642	2.312811642	2.312811642	2.34588174	2.312811642	2.557402138	2.579936118	2.316403337	2.324801802	2.915906903	2.312811642	2.312811642	2.312811642	2.312811642	2.312811642	2.312811642	2.312811642	2.312811642	2.312811642	2.444085778	2.312811642	2.312811642	2.312811642	2.312811642	2.312811642	2.312811642	2.312811642	2.312811642	2.31578116	2.312811642	2.312811642	2.312811642	2.312903108	2.32855876	2.312811642	2.312811642	2.312811642	2.312811642	2.312811642	2.312811642	2.312811642	2.523626689	2.312811642	2.312811642	2.312811642	2.312811642	2.312811642	2.312811642	2.312811642	2.312811642	2.312811642	2.312811642	2.377910069	2.312811642	2.312811642	2.312811642	2.608240308	2.312811642	2.312811642	2.312811642	2.312811642	2.312811642	2.312811642	2.312811642	2.312811642	2.383263646	2.312811642	2.312811642	2.312811642	2.312811642	2.312811642	2.312811642	2.312811642	2.312811642	2.312811642
"1405_i_at"	6.363695207	6.886876929	4.953921761	5.044879602	5.46803601	6.226192821	6.358900283	7.133674695	4.692150597	7.254283102	6.542866725	6.156716952	5.497598977	6.43239401	5.780630291	7.317541791	4.883286449	6.302340161	5.572859138	6.934153235	5.91511458	9.36099728	8.639616506	9.273397657	9.296663645	12.18959048	5.03772838	5.804209463	7.722278316	6.829187363	7.419353088	7.075448169	7.809298842	10.98250472	5.856469906	6.833922962	7.482578523	6.258162388	9.554111733	8.723685854	10.42500403	7.965675367	7.302484325	4.922677167	8.580036046	8.448464068	9.588753029	6.331093818	8.599863103	8.376049293	10.12379282	7.265691117	6.785081742	7.04213786	5.174898832	5.637343353	4.441483284	12.04598781	5.240250198	8.677652454	6.265892163	7.81988729	7.686692693	6.098628289	4.862839019	5.846948865	3.029355278	10.24511055	6.221133346	6.199779915	4.073419896	4.700842233	7.397965864	9.775820417	7.412792445	9.2358534	6.084964869	7.679346986	10.19428122	8.102849243	10.1025159	6.650088699	9.728493016	6.953069423	8.124064428	3.468159014	7.106584032	6.964693358	5.542953852	8.309935142	10.0847522	3.217018499	7.316683004	4.80632612	9.695855877	7.874218626	3.216533638	2.649524871	6.98769305	6.349537365	4.913112379	5.953810751	7.427445576	2.865761878	6.073406458	5.869677349	5.090514757	11.30377901	5.41652558	4.248327316	5.175485559	4.611935896	7.352184622	7.424839278	5.555276503	8.903347704	7.711410269	4.599492892	3.817552996	4.061651048	6.316978623
"1431_at"	2.312811642	2.366071368	2.312811642	2.312811642	2.312811642	2.312811642	2.312811642	2.312811642	2.312811642	2.312811642	2.312811642	2.315938685	2.312811642	2.312811642	2.312811642	2.312811642	2.312811642	2.318848706	2.312811642	2.312811642	2.312811642	2.312811642	2.312811642	2.312811642	2.405673405	2.312811642	3.359967746	2.312811642	2.312811642	2.312811642	2.312811642	2.312811642	2.312811642	2.332840578	3.037642181	2.312811642	2.312811642	2.312811642	2.312811642	2.312811642	2.312811642	2.312811642	2.336416642	2.312811642	2.329184986	2.588106259	2.312811642	2.312811642	2.312811642	2.312811642	2.312811642	2.322411797	2.361923166	2.312811642	2.312811642	2.358864576	2.43724825	2.312811642	2.427038825	2.312811642	2.494820485	2.312811642	2.398938953	2.988136656	2.312811642	2.312811642	2.702970915	2.312811642	2.312811642	2.312811642	2.312811642	2.312811642	2.312811642	2.312811642	2.312811642	2.417813865	2.588141245	2.466128587	2.312811642	2.312811642	2.312811642	2.312811642	2.382971805	2.313385667	2.312811642	2.312811642	2.312811642	2.312811642	2.312811642	2.312811642	2.548083251	2.312811642	2.312811642	2.981983204	3.04869838	2.376202092	2.312811642	2.312811642	2.312811642	2.312811642	3.004125848	2.312811642	2.3281071	2.314252312	2.355965007	2.312811642	2.312811642	2.312811642	2.312811642	2.312811642	2.409188426	2.372776086	2.330677701	2.312811642	2.312811642	2.312811642	2.312811642	3.7536867	2.320225352	2.312811642	2.312811642
"1438_at"	2.312811642	2.312811642	2.312811642	2.312811642	2.312811642	2.312811642	2.312811642	2.312811642	2.312811642	2.312811642	2.312811642	2.338226429	2.312811642	2.312811642	2.312811642	2.312811642	2.312811642	2.728560223	2.312811642	2.721240394	2.312811642	6.208585624	2.771055594	2.312811642	2.510336633	2.797841798	2.312811642	5.10473334	2.495751352	2.405876074	2.312811642	2.312811642	2.312811642	3.579162517	2.519916298	2.312811642	3.993394055	2.312811642	2.312811642	2.312811642	2.792709393	2.312811642	2.312811642	2.312811642	3.11818136	2.312811642	2.315066957	2.312811642	2.956679024	2.312811642	2.312811642	2.312811642	2.312811642	2.312811642	2.312811642	2.917829013	3.827612689	2.312811642	2.312811642	4.280146018	2.312811642	2.312811642	2.312811642	2.312811642	2.312811642	2.336580292	2.312811642	3.005770619	2.312811642	2.312811642	2.745152688	2.312811642	2.312811642	2.312811642	2.312811642	2.312811642	2.312811642	2.332145643	2.417771209	5.967954341	2.312811642	4.080640743	2.406875672	2.319562273	2.312811642	2.312811642	3.162361366	2.312811642	2.312811642	2.329527114	2.312811642	3.222075847	2.312811642	2.312811642	2.312811642	2.312811642	6.406646769	2.312811642	3.593068645	2.312811642	2.312811642	2.312811642	4.969116575	5.901622776	2.312811642	5.22018029	2.312811642	2.312811642	2.312811642	2.312811642	2.312811642	2.312811642	2.637125293	2.312811642	2.312811642	2.312811642	2.439237033	2.316721726	2.31621252	2.312811642	3.316229116
"1487_at"	5.686219775	5.240068845	5.090818529	5.818315054	5.431041661	6.334608896	5.761919257	6.164412377	6.017848284	7.376216685	5.674894535	5.853447976	5.541518734	5.48133333	5.901293269	6.756783084	6.485140309	4.557509302	5.017868117	5.266167379	4.963766338	6.447464673	5.79710609	6.266179935	5.680590699	6.252908113	5.633807643	7.545299874	6.418944396	5.228326794	4.725735787	5.056783789	5.711534444	6.793071607	6.036415777	5.595388968	6.677672249	5.707114387	6.356947138	5.650282907	6.680806236	5.59233156	5.610577988	5.682769777	5.492188867	5.682769777	5.657006469	5.723044709	5.999253869	5.322649843	4.689778192	6.450036182	5.298572823	5.29548718	5.729658256	5.709723315	5.260555691	7.384587291	5.62841142	5.652773107	5.568591541	6.47271512	6.230396895	6.38257056	4.979212854	5.541597267	5.234960934	5.619279806	5.623831532	5.963105487	6.742543321	7.88185183	5.523089659	6.715120914	6.196427152	5.675488649	5.382666945	5.872463054	6.249747716	8.115684441	5.794038015	6.415229047	5.327358117	6.378594782	7.029080038	6.113508082	5.737619436	5.460123822	5.557766274	5.594887199	6.02423922	6.277269509	5.775576924	5.779180801	5.537238674	6.00207772	6.145844241	3.409594519	5.486605369	5.323625834	5.715887876	5.745998784	6.75571759	6.577217553	5.553014477	5.685013347	7.402465586	5.850120788	5.557766274	5.930100924	4.977946525	5.831894056	4.231229832	5.666186416	5.371492108	5.469997428	5.440658207	5.825899104	4.526951391	5.721471268	5.769095083
"1494_f_at"	2.807237107	2.681467798	2.525424847	3.85267493	2.472507316	2.58080117	2.472507316	2.472507316	3.736245644	3.574840918	2.472507316	2.47588647	2.49224505	2.985223807	2.772478965	2.540418882	2.47588647	2.449611749	2.543580461	2.472507316	2.516111892	2.474196893	2.47588647	2.472507316	2.465459525	2.313724991	2.472507316	2.474196893	2.472507316	2.391496574	2.449611749	2.472507316	2.481164327	2.47588647	2.474196893	2.474196893	2.4770243	2.698948444	2.47588647	2.350323676	2.468694049	2.763689405	2.474196893	2.472507316	4.606896261	2.498106231	2.472507316	2.474196893	2.474196893	2.472507316	2.472507316	2.472507316	2.474196893	2.567607602	6.673146534	2.691571415	9.143870217	2.551244231	7.409878629	2.707153239	2.474196893	2.56855053	8.358247876	5.997702153	9.110171634	8.579610223	7.187047469	2.472507316	4.963321377	11.80689148	2.472507316	4.995094726	2.47588647	2.474196893	2.472507316	2.449611749	2.452366478	2.507908796	2.449611749	2.47588647	2.449611749	2.47588647	3.21470448	2.474196893	2.449611749	4.476750246	2.883328517	2.57630378	2.801492812	2.47588647	2.641028481	2.449611749	2.47588647	10.19984349	2.472507316	2.472507316	2.45909869	2.53446474	2.47588647	2.449611749	2.650482519	2.594591557	2.612106366	2.425514174	2.472507316	2.47588647	12.86654437	2.449611749	2.47588647	5.989808115	2.920049133	3.161709794	2.421222647	3.084981038	3.692504197	2.472507316	2.472507316	2.821291482	2.449611749	2.476449729	2.469194934
"1552256_a_at"	7.390080889	7.333987661	5.642573597	5.698356776	7.598542367	7.70603727	7.338988303	7.598542367	7.445464497	7.191105567	6.285866473	7.49768884	7.058724606	8.243710016	7.598542367	7.601366977	7.486051139	7.224014911	8.404855574	7.393869581	6.04258395	9.410727775	7.598542367	7.642692906	6.987382502	8.12656983	5.808173671	8.501581445	7.478024062	5.779331925	8.036001292	5.53268719	7.758861865	8.523301119	7.295674649	7.598542367	7.598542367	7.598542367	7.856495881	8.091021386	6.758822821	8.672822946	6.170693189	5.545452138	8.434862699	7.810575209	6.159317519	7.070255967	7.631479327	6.272665526	7.820775891	6.589759441	6.136745495	7.139235907	4.423031951	7.598542367	7.210414069	9.497179554	8.596545375	6.176662448	7.161194143	8.643281967	8.983553565	8.324990787	6.512590528	6.377064905	8.632789306	6.769540572	7.950840275	8.743535977	9.15515148	8.044170034	7.502655194	9.539769342	8.784872671	7.457050102	6.805448034	8.504423588	7.698650034	8.903314863	5.841254325	8.552547148	6.946926682	6.006951826	8.192104825	7.895795085	7.989616885	7.68101464	7.649557203	7.575704121	10.39444357	8.353964727	7.136192843	7.069564219	6.58587845	8.320795722	8.037490802	4.941685148	7.366581742	7.420947989	7.598542367	7.51001101	10.14385762	8.354972755	7.163320233	7.883820682	7.502466073	7.300407966	7.61307302	8.068247917	6.359963712	5.415735657	7.365941186	8.895310736	9.594598064	5.109507701	7.758888968	6.984230025	7.650118856	8.030463564	8.21114206
"1552257_a_at"	5.763332606	5.144601259	5.40945285	5.840106059	5.299837301	5.657962735	5.57421355	5.459021775	6.110502401	6.962071741	6.156463804	5.86600502	5.871844614	5.589137328	6.249341111	5.504466883	5.384450631	6.835825201	10.49491961	6.673052425	7.616533929	8.128062895	7.065045015	4.597935006	7.656031031	7.050410761	4.933317166	8.300428286	7.716249993	7.380945008	7.071686872	6.776774386	7.236785498	8.517060447	6.835646626	6.378967	8.069978145	6.573390647	6.043174146	7.513640412	8.072348124	6.567181823	5.799717724	7.47556201	8.175765187	5.880196448	6.695261692	9.561959513	8.233247915	7.225938278	10.71540256	7.314187006	7.783873839	7.536696435	8.562957357	7.704402645	8.295421321	7.793070315	7.92232767	7.711371961	6.549406183	5.980613785	7.301553703	6.11670407	8.180738548	8.143865818	7.131591575	7.222076709	7.407463285	8.651872716	7.572259282	8.211005888	6.7093559	8.136558478	5.442711258	5.635360968	5.008232302	8.033078793	5.844706229	8.90639406	6.981940305	7.645275265	6.404316807	7.419413345	6.382660122	4.869373034	6.821196887	7.912142934	8.046699261	6.095539583	7.519770369	7.080898853	7.261612369	9.32342057	7.239004784	6.323161799	6.138061844	5.645440195	6.724918888	5.360702139	5.62348883	7.481087904	8.740098312	7.000365791	7.249351653	7.368636235	7.344637133	5.836391244	8.402383484	7.055852675	6.639562913	6.581869189	7.911853556	7.988631023	6.814331953	4.55776071	7.952918372	7.846488587	8.663055814	7.51183691	7.450541073
"1552258_at"	2.319713987	3.267290269	2.319713987	2.878846855	2.319713987	2.312811642	2.32873792	2.319713987	2.319713987	2.312811642	2.319713987	2.319713987	2.319713987	2.319713987	2.319713987	2.319713987	2.312811642	2.319713987	2.319713987	2.455400618	2.424266077	2.319713987	2.496160027	2.319713987	2.319713987	2.319713987	2.471868961	2.464100814	2.319713987	2.319713987	2.472825004	2.319713987	2.319713987	2.319713987	2.325155707	2.319713987	2.319713987	2.34350045	2.344300712	2.319713987	2.81457613	2.319713987	2.81612418	2.463420347	3.005936243	2.319713987	2.319713987	2.319713987	2.319713987	2.319713987	3.191012282	2.391761802	3.04378057	2.325151813	2.319713987	2.893866839	2.319713987	2.467010665	2.319713987	2.319713987	2.319713987	2.319713987	2.319713987	2.617224974	2.383767973	3.018133029	2.319713987	2.319713987	2.47870774	2.312811642	2.339379279	2.319713987	2.319713987	3.380181158	2.855067276	2.319713987	2.319713987	3.360347901	2.319713987	2.319713987	2.481139426	2.315174249	2.319713987	3.302892625	2.616427502	2.319713987	2.721028757	2.319713987	2.319713987	2.319713987	2.327816503	2.731908977	3.467713286	2.319713987	2.312811642	2.565780969	2.360529216	2.509633268	2.319713987	2.415388042	2.319713987	2.319713987	2.319713987	2.312811642	2.319713987	2.568008426	2.319713987	2.844019773	2.319713987	2.319713987	3.600520708	2.636232692	2.571247322	2.642102828	2.422330796	2.319713987	2.427282194	2.312811642	2.955399323	2.342999623	2.805414625
"1552261_at"	2.417580747	2.611548131	2.417580747	2.660748823	2.417580747	2.36650858	2.416191775	2.416191775	2.417580747	2.417580747	2.487795878	2.417580747	2.417580747	2.416191775	2.417580747	2.417580747	2.786659046	2.493231842	2.416191775	2.417580747	2.417580747	2.416191775	2.417580747	2.33141992	2.388020004	2.535386034	3.032471634	2.417580747	2.417580747	2.312811642	2.508019378	2.417580747	2.417580747	2.463227442	2.422611645	2.417580747	2.41614774	2.417580747	2.417580747	2.416191775	2.312811642	2.417580747	2.417580747	2.31952719	2.417580747	2.417580747	2.312811642	2.441933518	2.41614774	2.851290601	2.41614774	3.068762622	2.633367738	4.218907748	2.417580747	2.508381642	2.582518219	2.417580747	2.417580747	3.274341376	2.417580747	2.417580747	2.722004142	2.41614774	2.737375713	2.580838671	2.560588641	2.509889089	2.417580747	3.169514722	2.417580747	2.544316867	2.417580747	2.417580747	2.417580747	2.417580747	2.417580747	2.834102425	3.399639572	2.416191775	2.514366154	2.808246385	5.819356577	2.492078532	2.720676836	3.638718382	2.417580747	2.618535191	2.417580747	2.417580747	2.417580747	2.474711122	2.417580747	3.3831351	2.815574027	2.417580747	2.417580747	2.77903826	2.487556815	2.417580747	2.417580747	3.331462883	2.641645215	3.784133686	3.096754529	2.41614774	3.279302658	2.41614774	2.915677139	3.423206821	2.417580747	2.706058385	2.417580747	3.016762109	3.212175619	2.441305559	2.41614774	2.704533312	3.4071763	2.998106417	2.417580747
"1552263_at"	5.846050122	4.973481832	4.280622331	3.418713726	5.973078936	5.793648522	5.572717111	5.207680431	5.536968915	5.438550743	5.870309903	5.254865607	4.683128523	5.314436853	5.046463942	5.374519428	5.62539169	4.220158501	5.517491875	4.776356598	4.234692849	5.029141379	6.048057782	6.669924516	5.015635399	6.264677471	4.220158501	5.784081692	5.86652971	4.280622331	7.41710686	5.084466817	6.461851489	5.864711187	4.669489049	5.306781688	6.671207765	5.35082283	5.372886855	5.303197578	4.360400127	6.3210946	4.202705659	5.907829674	5.1347051	5.245278738	5.301640734	6.074503999	6.071877297	3.956351917	5.23893948	6.817363173	4.220158501	5.109546216	4.485528539	5.806335921	2.558650253	5.765517319	4.102842791	4.280622331	3.942485862	7.109376633	4.264867441	3.629587298	3.269709926	4.058096133	5.929149007	5.247925704	5.793726889	5.067048217	5.228233459	4.425028279	4.858893791	4.705892757	4.679486951	6.412412657	3.418713726	3.939593483	4.590897593	4.456148757	4.938576849	4.237425707	4.621339119	4.220158501	4.280622331	3.772322562	4.314463709	5.270470585	4.700552848	4.280622331	5.677121996	4.813939035	4.51098117	4.196192343	4.64409109	5.432697783	5.26996271	4.324034454	3.924134334	4.440574523	3.633873257	5.947093583	5.789951468	3.517494161	4.862496713	4.510433645	4.371097482	6.896038598	4.077904695	5.163951974	4.855368946	4.900766815	4.266720588	4.639248028	4.220158501	6.35609172	5.829602097	3.508134005	4.058096133	2.966368656	5.738550984
"1552264_a_at"	3.368931873	2.8684247	3.215631669	3.285342522	3.461412405	4.699749268	3.285342522	3.710197935	3.981297471	3.285342522	3.285342522	4.048884599	3.004594205	4.586197845	3.631393369	3.285342522	3.702958554	3.188179766	3.285342522	3.285342522	2.76710313	4.305635284	3.285342522	3.703410919	3.285342522	4.39703228	3.439335866	3.934708091	3.29647386	2.762273024	4.140959865	2.569008626	4.194075343	3.285342522	3.079291298	3.290110675	4.530487728	3.285342522	3.285342522	3.693352491	3.163262715	3.927673503	3.163262715	4.550818092	4.327986976	3.285342522	3.859165169	3.287489098	3.285342522	3.163262715	3.285342522	4.221189496	2.76710313	3.163262715	3.163262715	3.285342522	3.163262715	4.978877223	2.762273024	3.285342522	3.163262715	4.283419061	2.900461057	2.76710313	2.830023164	3.285342522	3.519383311	3.163262715	3.163262715	3.163262715	3.53301294	3.0874534	3.285342522	3.163262715	2.993012255	3.862182034	3.285342522	3.590901412	3.532296927	4.360914734	3.480352571	4.033196528	3.406874786	2.76710313	3.163262715	3.285342522	3.590321221	3.368213637	3.036925025	2.908135082	3.726742608	2.891284385	3.285342522	2.87698171	3.285342522	3.163262715	3.546813338	3.285342522	2.642310047	3.285342522	2.776464946	3.777604565	3.163262715	2.813986013	3.232519158	3.286156714	2.77528164	5.143241031	2.817514926	3.285342522	3.043416903	2.76710313	3.285342522	3.713492714	3.285342522	3.285342522	3.790386915	2.688621618	3.094356467	3.285342522	3.498853591
"1552266_at"	2.357767024	2.397712788	2.420242782	2.397712788	2.355610445	2.410526895	2.56244309	2.397712788	2.397712788	2.402146218	2.432318281	3.646454156	2.528705696	2.397712788	2.397712788	2.397712788	2.49548213	2.397712788	3.724817345	2.397712788	2.474819293	2.397712788	3.138914486	2.397712788	2.397712788	2.33208797	3.351251845	2.628044868	2.397712788	3.910761218	2.486330804	2.777007498	2.397712788	2.397712788	2.420585875	2.890994633	2.33208797	2.628826518	2.339656988	2.397712788	2.397712788	2.397712788	2.397712788	2.397712788	2.563789725	2.33208797	2.37087041	2.397712788	2.318615829	3.021055042	2.397712788	2.674976392	2.804844764	2.397712788	2.397712788	2.397712788	2.397712788	2.397712788	2.397712788	2.514832148	2.424142109	2.587332176	2.542208915	2.397712788	2.849262575	3.568673027	2.427755576	4.163556243	3.409887017	2.397712788	2.397712788	2.397712788	2.397712788	2.397712788	2.397712788	2.397712788	2.397712788	2.983516343	2.33208797	2.408794196	2.397712788	2.392624954	2.397712788	2.397712788	3.362353826	2.779051267	5.446966438	2.397712788	2.47227148	2.397712788	2.397712788	2.428523578	2.399224404	2.33208797	2.847758064	2.397712788	2.397712788	4.481761464	2.580778316	3.416185663	2.397712788	2.408291573	2.397712788	2.397712788	3.618637284	3.472281252	2.372373477	2.33208797	2.397712788	3.191199098	2.540081703	2.397712788	2.606316547	2.312811642	2.94883257	2.422183366	2.397712788	2.397712788	2.592372369	2.397712788	2.42591611
"1552269_at"	2.312811642	2.634046799	3.455455349	2.312811642	2.355394369	2.312811642	2.312811642	2.312811642	2.312811642	2.312811642	2.500029444	2.312811642	2.312811642	2.312811642	2.312811642	2.312811642	2.312811642	2.312811642	2.312811642	2.312811642	2.312811642	2.312811642	2.312811642	2.312811642	2.312811642	2.312811642	2.388899708	2.312811642	2.312811642	3.567645287	2.312811642	2.312811642	2.312811642	2.312811642	2.31610208	2.312811642	2.312811642	2.312811642	2.378900828	3.052758648	2.312811642	2.312811642	2.312811642	2.312811642	2.312970902	2.312811642	2.318816187	2.347577775	2.312811642	2.312811642	2.312811642	2.312811642	2.312811642	2.469840024	2.312811642	2.412264009	2.312811642	2.312811642	2.312811642	2.312811642	2.312811642	2.312811642	2.359070447	2.312811642	3.382995765	2.469932836	2.462035008	2.312811642	2.312811642	3.012229652	2.312811642	4.712809903	3.105234035	2.312811642	2.654108655	2.312811642	2.507994661	2.312811642	2.312811642	2.312811642	2.312811642	3.447286193	5.757153484	2.312811642	2.312811642	2.312811642	2.312811642	2.312811642	2.312811642	2.312811642	2.31993415	2.312811642	2.312811642	2.313669697	2.439346735	2.46215083	2.312811642	2.368431421	2.312811642	2.312811642	2.312811642	4.446438532	2.312811642	2.312811642	2.312811642	2.312811642	6.682094926	2.312811642	2.312811642	2.848729815	2.51315954	2.521485431	2.312811642	2.312811642	2.312811642	2.482030351	2.312811642	2.571695913	3.106814171	2.330505301	2.919320573
"1552271_at"	2.312811642	2.396091801	2.396091801	2.396091801	2.396091801	2.396091801	2.396091801	2.396091801	2.396091801	2.396091801	2.396091801	2.384994387	2.396091801	2.396091801	2.396091801	2.396091801	2.396091801	2.396091801	2.410461976	2.585513138	2.396091801	2.396091801	2.396091801	2.396091801	2.396091801	2.396091801	3.657012502	2.427052447	2.396091801	2.396091801	2.396091801	2.396091801	2.396091801	2.396091801	2.835043465	2.396091801	2.396091801	2.396091801	2.396091801	2.396091801	2.396091801	2.396091801	2.396091801	2.396091801	2.396091801	2.396091801	2.312811642	2.396091801	2.396091801	2.396091801	2.324263392	2.552564619	2.396091801	2.396091801	2.396091801	2.396091801	2.396091801	2.50513266	2.396091801	2.98214335	2.396091801	2.396091801	2.622102295	2.396091801	2.396091801	2.396091801	2.396091801	2.396091801	2.396091801	2.661196381	2.396091801	2.396091801	2.429107938	2.396091801	2.396091801	2.396091801	2.396091801	2.396091801	2.396091801	2.396091801	2.312811642	2.396091801	2.4178169	2.694194266	2.396091801	2.396091801	2.396091801	2.396091801	2.396091801	2.396091801	2.396091801	3.04500562	2.390747712	2.396091801	2.396091801	2.396091801	2.396091801	2.396091801	2.396091801	2.396091801	2.407372066	2.396091801	2.396091801	2.396091801	2.396091801	2.396913959	2.396091801	2.396091801	2.396091801	3.680802098	2.396091801	2.396091801	2.396091801	2.396091801	3.30868773	2.396091801	2.396091801	2.396091801	2.396091801	2.396091801	2.396091801
"1552272_a_at"	2.312811642	2.312811642	2.312811642	2.312811642	2.312811642	2.312811642	2.312811642	2.312811642	2.312811642	2.312811642	2.312811642	2.312811642	2.312811642	2.312811642	2.312811642	2.312811642	2.312811642	2.534735854	2.312811642	4.879590048	2.312811642	2.312811642	2.312811642	2.312811642	2.314366054	2.312811642	3.410913905	4.391379198	2.494417159	2.312811642	2.312811642	2.312811642	2.312811642	2.35954164	2.827773258	2.312811642	2.312811642	2.368190757	2.312811642	2.312811642	2.35145794	2.312811642	2.312811642	2.312811642	2.345584306	2.597958827	2.312811642	2.312811642	2.312811642	2.354076529	2.312811642	2.312811642	2.591082272	2.520955482	2.312811642	2.312811642	2.312811642	2.312811642	2.460982078	2.312811642	2.317100554	2.32750689	2.312811642	2.312811642	2.312811642	2.312811642	2.338168308	2.312811642	2.312811642	3.001472908	2.312811642	2.380023532	2.673377885	2.312811642	2.312811642	2.312811642	2.37448034	2.312811642	2.312811642	2.312811642	2.312811642	2.312811642	2.312811642	2.817629702	2.312811642	2.375830091	2.346555822	2.312811642	2.735863687	2.312811642	3.185047025	2.369019939	2.312811642	2.312811642	2.312811642	2.312811642	2.407066942	2.312811642	2.312811642	2.312811642	2.386178474	2.312811642	2.350673588	2.889573641	2.312811642	2.312811642	2.312811642	2.312811642	2.333939296	2.385151397	2.312811642	3.777958147	2.312811642	2.49566845	3.324398896	2.312811642	2.318718643	2.312811642	2.312811642	2.312811642	2.312811642
"1552274_at"	3.253013475	4.073223475	3.662209993	3.19527991	3.24861392	3.568560015	3.19527991	3.19527991	3.647727419	3.343923512	3.710005573	3.19527991	3.423180174	3.552088659	3.19527991	3.24796007	3.506289315	3.507689722	3.19527991	3.19527991	4.091800871	3.240636526	3.504020155	6.079490201	3.414164166	3.19527991	4.715645229	2.485009396	3.19527991	2.58316171	3.19527991	3.19527991	3.19527991	3.19527991	3.04511723	3.248157587	2.58316171	3.19527991	3.19527991	3.19527991	3.19527991	3.19527991	3.19527991	3.020370003	3.224748583	3.19527991	3.328348472	3.19527991	2.58316171	3.19527991	3.012102978	2.799936668	3.620638521	4.142083633	3.19527991	3.19527991	4.006241623	3.042032915	3.19527991	3.19527991	3.19527991	3.19527991	3.19527991	3.19527991	3.19527991	4.013089052	2.58316171	3.19527991	3.710837037	3.216470633	3.040695535	3.19527991	3.180642287	3.19527991	3.19527991	5.30146134	3.27072148	2.997926781	3.19527991	3.19527991	3.177520137	3.19527991	3.19527991	3.377402172	2.578681114	3.19527991	2.58316171	3.19527991	3.289883772	4.044343485	2.954739625	3.249198481	3.201158885	3.19527991	3.151325252	4.571158902	3.19527991	3.029828369	3.19527991	3.690326336	3.867083581	3.19527991	3.19527991	3.191428123	3.027711776	3.19527991	3.612889869	3.245702048	3.84800152	3.579880992	3.19527991	4.584321707	3.548889648	2.832859314	3.19527991	2.782816488	2.558113171	3.437424274	3.177205292	3.1645855	2.844899163
"1552275_s_at"	4.652418712	3.588250598	6.092152707	3.264158348	4.908712214	4.814756089	3.746220145	3.145038453	4.681925126	3.134494932	3.16708884	4.398748912	3.145038453	4.805034369	4.881038859	2.872867298	2.943221376	3.486604086	3.145038453	3.639913526	4.248510294	3.270469278	3.627247683	6.198523111	3.411711261	3.871694611	3.145038453	3.145038453	3.134494932	3.145038453	3.031284742	5.16701754	3.203547494	3.145038453	2.971565888	3.381902965	2.981154898	4.616032996	3.378180347	3.161717614	3.145038453	3.778284234	2.971565888	3.134494932	4.424230057	3.242043496	3.151791931	3.145038453	3.33563802	2.971565888	2.953011301	2.971565888	3.145038453	3.192736617	3.145038453	3.145038453	3.721343444	3.134494932	4.877673562	3.134494932	3.145038453	3.658269809	3.414114289	3.306338059	3.004706213	2.340574771	3.164829413	2.927553233	4.202910443	3.848044097	2.971565888	3.212772732	3.134494932	4.308046954	3.665164309	6.40876186	3.134494932	3.183739179	3.157586831	3.042875204	3.186550251	3.667490418	3.140167183	3.47030912	2.312811642	3.145038453	3.145038453	2.971565888	2.817306161	3.164899917	2.718388495	2.934014163	3.831574466	2.971565888	3.211142294	4.959245199	3.752492443	2.687036761	3.145038453	3.467528175	3.163680907	3.134494932	3.839392712	3.134494932	3.145038453	3.048867537	4.487682527	3.289021844	3.563925177	3.397639944	4.319686553	3.30120977	2.971565888	3.186422917	3.827535559	2.971565888	3.042368131	3.294481686	3.134494932	3.906214803	3.299026353
"1552276_a_at"	2.315718712	2.315718712	2.425610203	2.315718712	2.312811642	2.315718712	2.315718712	2.312811642	2.315718712	2.315718712	2.315718712	2.315718712	2.315718712	2.315718712	2.315718712	2.315718712	2.315718712	2.315718712	2.370793744	2.33962906	2.495901781	2.343873144	2.315718712	2.315718712	2.315718712	2.315718712	2.315718712	2.315718712	2.315718712	2.315718712	2.315718712	2.315718712	2.315718712	2.315718712	2.510729324	2.315718712	2.345360575	2.315718712	2.315718712	2.315718712	2.315718712	2.315718712	2.315718712	2.315718712	2.315718712	2.315718712	2.315718712	2.315718712	2.315718712	2.315718712	2.315718712	2.544498165	2.315718712	2.452097628	2.315718712	2.495582693	3.145903749	2.32962109	2.315718712	2.315718712	2.315718712	2.315718712	2.341282828	2.315718712	2.315718712	2.315718712	2.315718712	2.315718712	2.315718712	2.315718712	2.315718712	2.315718712	2.315718712	2.315718712	2.315718712	2.315718712	2.315718712	2.315718712	2.315718712	2.315718712	2.315718712	2.315718712	2.315718712	2.315718712	2.315718712	2.315718712	2.315718712	2.315718712	2.315718712	2.315718712	2.315718712	2.315718712	2.315718712	2.315718712	2.315718712	2.315718712	2.315718712	2.615873089	2.315718712	2.315718712	2.315718712	2.315718712	2.443452177	2.312811642	2.3185915	2.312811642	2.404162588	2.315718712	2.701714479	2.315718712	2.315718712	3.138755061	2.315816585	2.594315409	2.326939595	2.315718712	2.315718712	2.315718712	2.370333733	2.315718712	2.315718712
"1552277_a_at"	4.425058996	6.474258309	3.148670649	3.227195631	3.417071436	4.404045427	5.018739204	4.013280934	3.417071436	3.306804177	4.221623747	5.011036625	3.295735687	4.710875932	5.151147142	3.182323029	4.241024251	4.225937905	3.227195631	3.552463643	4.005202455	6.007999777	4.136791659	3.752691597	5.053493624	5.380378974	5.912539961	6.861373312	6.126389806	5.116688832	5.385259453	4.756872575	3.887465299	3.431305367	3.762772097	3.289197503	4.382810903	3.417071436	5.545442432	4.783451028	4.783984322	4.503931885	4.300676337	5.380388214	3.563516944	4.25701965	3.763591486	3.791061834	4.311706744	3.938041043	3.019873845	3.525938981	3.377880312	3.304375872	5.2988963	4.642796826	3.051503318	7.347629206	3.575359819	3.706258708	4.514917762	6.092291897	3.019873845	3.417071436	3.925109758	3.739525432	2.965902903	4.413282188	4.321468028	4.526707636	5.646057194	3.837788803	3.868718711	5.332325242	3.417071436	3.941981463	3.666885944	4.347272102	4.417456163	5.22438914	4.589528711	4.9248659	3.746320415	5.39325899	4.950755519	4.393591704	5.173854246	3.417071436	3.870502406	3.227195631	4.116325179	3.727049638	4.612143346	3.885505897	4.857807066	4.449337271	4.998488371	2.928505817	3.417071436	4.897318497	3.726504328	3.371201839	4.994472135	3.837788803	3.333024131	5.887000688	4.652964046	6.511408897	3.112202872	3.755516861	3.777576774	4.735990063	4.946778862	4.021485448	3.463392441	5.229351665	4.455507518	4.143382832	3.811987517	4.202175319	4.334036275
"1552278_a_at"	2.312811642	2.312811642	2.312811642	2.312811642	2.379904897	2.312811642	2.312811642	2.312811642	2.312811642	2.312811642	2.337914703	2.312811642	2.312811642	2.312811642	2.426942871	2.312811642	2.312811642	2.312811642	2.337399052	2.312811642	2.312811642	2.312811642	2.312811642	2.312811642	2.312811642	2.312811642	2.312811642	2.312811642	2.312811642	2.312811642	2.312811642	2.316175907	2.330100691	3.168838502	2.312811642	2.320666126	2.70375852	2.312811642	2.312811642	2.312811642	2.312811642	2.312811642	2.312811642	3.389829822	2.312811642	2.870895468	2.312811642	3.707508619	2.312811642	2.312811642	2.312811642	2.312811642	2.511250035	2.312811642	2.312811642	2.312811642	2.913134562	2.312811642	2.585366629	2.312811642	2.565577099	2.954936433	4.047598488	3.935737663	2.312811642	2.312811642	3.752599109	2.312811642	2.312811642	2.951072955	2.312811642	2.312811642	2.362203524	2.450744021	2.312811642	2.312811642	2.312811642	2.312811642	2.312811642	2.312811642	2.312811642	5.157043491	2.425220372	2.312811642	2.312811642	2.312811642	2.426864243	2.485246773	2.312811642	2.312811642	2.312811642	2.312811642	2.312811642	2.312811642	2.312811642	2.312811642	3.133015673	2.312811642	2.312811642	2.312811642	2.713076909	2.312811642	2.312811642	2.312811642	2.312811642	2.312811642	4.977743727	2.312811642	2.312811642	2.312811642	2.312811642	2.312811642	2.312811642	2.312811642	3.535154302	2.312811642	2.312811642	2.312811642	2.594689805	2.312811642	2.312811642
"1552279_a_at"	3.093594701	3.067798779	3.06755525	3.067798779	3.073463649	3.977190749	3.743394438	3.765424812	3.187028981	3.067798779	3.077751741	3.148640102	3.596751955	3.832170305	3.067798779	4.226323405	4.0982287	3.368588728	3.067798779	3.067798779	3.06755525	3.058576158	3.06755525	2.957933602	3.058576158	2.891434369	3.18094903	3.164450669	3.0759247	3.067798779	3.06755525	3.067798779	3.425048323	3.623326882	3.108408756	3.067798779	3.067798779	4.078303423	3.06755525	2.927412617	3.12182335	2.981010335	3.43267993	3.31584196	2.949051653	3.081142227	3.067798779	3.291621541	3.550332858	3.067798779	3.06755525	2.936292219	3.06755525	2.914212744	3.067798779	3.366984565	3.47678749	3.058576158	4.46059986	3.094388764	3.067798779	4.518573167	3.59512122	6.340020933	3.058576158	3.257610134	4.267554304	3.402479561	3.116788149	4.121520731	2.891434369	3.303357578	3.201677178	3.126000224	4.403056099	2.891434369	3.339826929	2.780118998	3.067798779	3.450664368	2.967921592	4.183606925	3.510570815	3.06755525	2.91480194	3.058576158	3.24059162	2.891434369	3.058576158	3.067798779	3.060803694	3.06755525	3.06755525	3.410495155	3.047836333	3.067798779	3.067798779	3.06755525	3.067798779	2.891786133	3.738631122	3.24438295	3.06755525	3.067798779	3.067798779	2.984420344	3.067798779	3.067798779	3.186321345	4.268136354	3.163875967	3.06755525	2.891434369	4.03949468	5.563710275	2.891434369	3.059173712	3.067798779	3.678427829	3.766459018	3.067798779
"1552280_at"	2.312811642	3.605485216	2.312811642	2.312811642	2.312811642	2.312811642	2.312811642	2.312811642	2.312811642	2.312811642	2.312811642	2.312811642	2.783795033	2.312811642	2.312811642	2.312811642	2.868979382	2.312811642	2.312811642	2.445323424	2.312811642	2.312811642	2.378980812	4.973898014	2.312811642	2.312811642	2.312811642	2.312811642	2.312811642	2.312811642	2.980705192	2.312811642	2.312811642	2.312811642	2.312811642	2.312811642	2.312811642	2.312811642	2.312811642	2.312811642	2.312811642	2.312811642	2.312811642	2.312811642	2.312811642	2.312811642	2.312811642	2.312811642	2.312811642	2.312811642	2.694809265	2.312811642	2.312811642	3.067871549	2.334038531	2.312811642	2.312811642	2.312811642	2.312811642	2.312811642	2.312811642	2.312811642	2.312811642	2.312811642	2.312811642	2.312811642	2.312811642	2.314145183	2.312811642	2.312811642	2.312811642	2.312811642	2.312811642	2.418461897	2.312811642	5.216921283	2.312811642	2.312811642	3.426040589	2.312811642	2.312811642	2.312811642	2.312811642	2.312811642	2.312811642	2.312811642	2.312811642	2.312811642	2.312811642	2.312811642	2.312811642	2.312811642	2.715684848	2.312811642	2.312811642	2.312811642	2.312811642	2.312811642	2.312811642	2.312811684	2.312811642	2.312811642	2.312811642	2.312811642	2.312811642	2.312811642	2.312811642	2.418043458	2.312811642	2.312811642	2.312811642	2.312811642	2.33031378	2.312811642	2.312811642	2.609928474	2.312811642	2.312811642	2.928572833	2.312811642	2.312811642
"1552281_at"	3.617608199	3.617608199	4.214119325	5.615185203	3.617608199	3.617608199	3.617608199	3.547856632	3.630923927	3.972497114	3.617608199	4.09871899	4.711816854	2.980248519	3.523326902	4.103984564	3.617608199	3.617608199	4.38474032	3.673859332	3.617608199	3.617608199	3.962980658	3.617608199	3.617608199	3.617608199	3.617608199	3.686740095	3.592431921	3.617608199	3.617608199	3.710071325	3.617608199	4.449793305	3.617608199	3.617608199	3.617608199	4.085256914	3.617608199	3.617608199	3.617608199	3.617608199	3.617608199	3.617608199	3.312324004	3.617608199	3.725111616	4.0544226	3.803119073	3.617608199	3.617608199	3.617608199	3.617608199	3.617608199	3.617608199	4.705895282	2.865175568	3.617608199	3.617608199	3.617608199	3.617608199	3.819370633	3.617608199	3.617608199	3.617608199	3.98897033	3.627129105	3.617608199	4.691131306	3.617608199	3.617608199	3.617608199	4.063721475	3.706431231	3.617608199	3.617608199	3.192515372	3.584985086	3.617608199	3.617608199	3.617608199	3.592797423	3.617608199	3.091762718	3.458051881	3.617608199	3.617608199	3.797661633	3.261623017	3.4517293	3.617608199	3.617608199	3.474171035	3.421048469	4.165495007	3.617608199	3.617608199	3.654054901	3.4500401	3.619382808	3.490052933	3.618959031	3.617608199	3.617608199	3.627238903	3.617608199	3.617608199	3.617608199	3.617608199	3.617608199	4.977087798	3.617608199	2.850684165	3.617608199	3.80287993	3.617608199	3.617608199	3.617608199	3.658303897	3.310305864	3.617608199
"1552283_s_at"	5.151639727	4.578191594	4.578191594	4.83975327	4.578191594	4.632119597	3.598782838	4.440596971	4.360255196	3.554899831	4.239190223	4.342658322	4.578191594	5.228202368	4.880429472	4.108024961	4.108024961	4.363758822	4.892293291	4.360255196	4.325861225	4.098393661	4.362829747	3.147343593	3.973984938	3.81018906	7.720035146	5.003661357	5.916965185	6.622611936	4.108024961	6.079865576	4.015567079	3.989107809	4.582632046	6.433041449	4.578191594	5.985674218	4.578191594	3.147343593	3.543025877	4.632119597	6.227921885	7.034180436	4.108024961	4.605977347	4.396350203	4.108024961	3.654245874	6.367290485	5.984967744	3.147343593	5.645101607	4.685340405	5.643352907	4.282923029	6.474377656	3.589119164	6.544774514	3.577786892	6.688442546	3.147343593	5.044549642	4.728336639	4.330997421	4.71522805	6.303550663	6.737485061	4.408122823	6.68771362	4.5281961	7.241106478	7.122045197	4.320128591	6.839271257	3.463382678	5.704513221	6.004591089	4.108024961	3.574364796	5.430724277	4.917588693	6.142299234	6.217562687	3.844985397	6.852569319	7.24620301	4.632119597	5.052579636	4.360255196	6.932437212	4.632119597	6.926981888	4.794561983	4.406108523	5.292807932	4.360255196	4.006994839	5.379843245	6.043949835	7.89391035	5.452211881	4.225122095	4.157335634	4.20969131	4.578191594	6.820324392	2.743176848	5.011591752	5.836379776	3.961327161	6.502305579	4.908100177	6.419714376	5.372721801	3.147343593	5.899031537	7.091806299	4.819620246	5.710014242	5.634438268
"1552286_at"	5.001603019	4.629900421	4.629900421	4.778539763	5.663667649	6.51194556	6.175620414	6.240956301	6.015910645	7.135269306	6.264913934	6.301932201	5.730956669	4.985397884	6.025977825	5.104218124	6.113814143	4.877918509	4.615199182	5.435585112	4.629900421	7.188169011	5.497006863	4.768212783	5.126398507	5.489952671	4.615199182	6.480084833	5.883670455	5.699058121	5.290732466	4.694880114	5.283510485	6.140459653	4.971308992	5.192403264	4.854229106	5.15818329	5.634773975	5.143499445	6.219220581	4.666146404	5.027397093	6.901165938	4.362582526	4.971018395	5.680526793	5.352012402	5.016635806	6.381467167	4.629900421	5.761946622	5.623529518	3.838244247	6.421854869	5.312941347	5.615645069	6.972852696	5.055128262	6.353930199	4.84419299	4.064885494	5.489871816	5.725770328	4.615199182	5.757227657	5.666319564	5.329593465	6.316269514	6.102876131	7.124072072	5.889431516	4.278804377	5.714906348	4.653855687	5.796985592	5.820180738	5.72491225	5.432298857	7.501995805	5.767978399	5.388568344	4.40475715	5.445439082	5.621060166	4.728837943	4.629900421	4.782233806	4.666146404	5.438720094	5.398896795	5.764554144	4.915913609	4.629900421	6.00637563	4.571820047	6.640257356	4.666146404	5.910660289	4.688718625	7.346999958	6.123496653	6.706261662	5.218040796	5.094940098	7.176796288	4.621809724	7.365780759	5.460866767	5.122183002	4.615199182	4.666146404	4.634766066	4.629900421	4.926326762	6.399554684	4.666146404	5.263379276	4.615199182	6.082693358	3.838244247
"1552287_s_at"	5.091482432	5.132750397	5.628297887	6.632942067	4.591607435	4.309199099	4.253998252	3.295222274	4.04123781	3.648678384	4.944522776	4.059190648	4.660320229	4.392960458	4.660320229	2.757410901	3.523509359	5.262247909	4.660320229	4.692538582	5.146715045	5.528296867	5.992146621	6.585030999	5.472772948	6.097319258	7.419307768	5.628297887	5.761711286	6.699689893	6.20662232	6.283429703	4.088192915	4.645653179	6.481356771	4.890303497	5.515511571	6.126355262	5.981192775	5.307540801	6.143096657	5.257055861	5.911475111	4.951604943	6.07366091	5.783180102	5.794748918	2.933922508	5.628297887	5.793045988	6.238805665	5.381848488	4.354549937	6.19374256	6.166179619	5.628297887	7.004004426	7.370033727	6.658676034	6.505352281	5.82105861	5.533359885	5.628297887	5.041695032	4.49698178	4.660320229	6.571203181	6.098903824	5.616547467	6.015169458	7.358833408	5.628297887	5.98778934	3.552545498	4.668639934	6.545151291	5.852893732	6.407841492	7.104297021	5.968916351	5.87581495	4.749572768	6.244154693	7.466273718	6.480910826	4.988759404	5.82658316	4.660320229	5.12737959	5.636112092	6.357048522	7.205740937	6.896895201	6.812189465	5.51903586	6.408198364	6.805460331	5.262185708	6.757782862	7.108909957	5.908371964	6.710638376	7.400309073	6.681471374	5.679729135	6.432710617	6.092745439	6.003688361	5.451671018	5.239274621	4.660320229	5.553847025	5.784699851	6.83556288	4.660320229	4.905298208	6.024352467	6.246961847	6.361211174	6.29598137	5.351532647
"1552288_at"	2.340484935	2.965636383	2.778356633	2.340484935	2.340484935	2.340484935	2.340484935	2.340484935	2.340484935	2.340484935	2.340484935	2.340484935	2.340484935	2.340484935	2.340484935	2.357580135	2.340484935	2.340484935	2.363709462	2.340484935	2.340484935	2.347188723	2.340484935	2.340484935	2.340484935	2.340484935	2.340484935	2.340484935	2.340484935	2.340884959	2.874463301	2.340484935	2.340484935	2.340484935	2.340484935	2.340484935	2.340484935	2.340484935	2.340484935	2.340484935	2.312811642	2.340484935	2.340484935	2.43615899	2.340484935	2.964882862	2.340484935	2.340484935	2.396890977	2.340484935	2.340484935	2.340484935	2.340484935	2.431684713	2.340484935	3.021472917	2.312811642	2.3672592	2.340484935	2.340484935	2.4485779	2.549422426	2.340484935	2.34661657	2.340484935	2.340484935	2.312811642	2.340484935	2.340484935	2.345440507	2.340484935	2.340484935	2.340484935	2.340484935	2.340484935	2.465000103	3.037180483	2.889289356	2.340484935	2.340484935	2.340484935	2.340484935	2.340484935	2.340484935	2.340484935	2.340484935	2.384271318	2.340484935	2.340484935	2.340484935	2.340484935	2.340484935	2.38140243	2.340484935	2.340484935	2.56648871	2.340484935	2.340484935	2.340484935	2.340484935	2.364875169	2.341469912	2.340484935	2.340484935	2.340484935	2.340484935	2.340484935	2.340484935	2.340484935	2.340484935	2.340484935	3.400428696	2.796320098	2.340484935	2.340484935	3.441769136	2.340484935	2.340484935	2.353310196	2.340484935	2.340484935
"1552289_a_at"	2.644140265	2.644140265	2.644140265	2.644140265	2.644140265	2.644140265	2.644140265	2.644140265	2.644140265	2.644140265	3.855262551	2.644140265	2.644140265	2.644140265	2.644140265	2.644140265	2.644140265	2.644140265	2.886126342	2.644140265	2.830465721	2.82150861	2.644140265	2.644140265	2.644589643	2.697589096	2.644140265	2.752596076	2.619246695	2.644140265	2.644140265	2.644140265	2.644140265	4.601546038	2.644140265	2.678833956	2.680910228	2.644140265	2.644140265	2.644140265	2.644140265	2.644140265	2.971580942	3.853140815	2.644140265	5.609841298	2.644140265	2.644140265	4.143657293	4.244728687	2.644140265	2.644140265	2.74672261	2.906627907	2.644140265	2.885233989	2.644140265	3.181930262	2.644140265	2.644140265	4.023530469	2.753177911	2.644140265	2.988775365	2.644140265	2.850988472	2.316283244	2.644140265	3.421512089	2.312811642	2.644140265	2.644140265	2.644140265	2.644140265	2.496621331	2.64361478	2.70740705	3.715343671	2.644140265	2.644140265	2.644140265	3.166127177	2.666586835	2.644140265	2.586893006	2.86419112	2.653328372	2.644140265	2.816174996	2.663356446	2.508882342	2.644140265	3.553835987	2.644140265	2.644140265	3.789809626	2.698207926	2.644140265	2.644140265	2.644140265	2.66307116	2.644140265	2.644140265	2.644140265	2.744883286	2.941465655	2.548223484	2.644140265	2.644140265	2.644140265	4.195143439	2.644140265	2.644140265	4.224806309	2.644140265	2.644140265	2.644140265	2.644140265	2.649816735	2.644140265	3.020891285
"1552291_at"	8.331952925	7.144335341	5.972108093	7.29089058	7.890204474	8.430334385	8.204806646	8.105735865	8.243023421	8.072803885	8.590259704	8.401943578	7.617866741	8.296876979	8.29455118	8.228339791	8.818635777	8.307310867	7.766043783	8.460112783	6.967851297	6.849615436	7.114939465	7.579286534	7.271576327	7.810188184	6.383684076	8.520895289	8.432320551	7.902600572	7.144335341	7.523902188	8.535357282	7.280502749	7.713662204	9.12381341	7.17368032	8.72204925	7.359040622	8.649602861	6.762565699	7.776346734	8.420415189	9.446424479	9.174315504	7.655600186	7.144335341	8.373741663	7.207854774	8.310115433	7.764999562	7.144335341	8.191515321	7.511737811	7.854138903	9.030408357	8.320395783	7.906627326	8.537583724	8.096208036	8.318243437	7.144335341	7.926509263	8.441722178	8.415199624	9.041983294	10.12282472	8.260896581	7.842760224	8.973705628	8.306380462	7.829910997	8.460351283	6.474546732	8.474385391	7.291477663	8.530523521	7.874594919	7.717606599	7.551709404	8.823841451	8.418019901	9.754243992	8.531077299	7.558633215	7.691160243	8.02278211	8.175454356	8.072974421	8.021896161	9.501366268	7.247175641	7.368012706	9.814840115	6.062701618	8.063828314	7.378789056	7.759751995	7.617095872	6.196021865	8.601174214	8.610159664	8.480769265	6.654183891	8.512388355	7.579710369	8.9952469	7.603299528	8.555909567	9.007277484	7.461279397	7.559083485	7.994301922	8.646777335	9.736851203	6.666229263	8.36773995	8.88671862	7.412066224	8.024156632	8.392016664
"1552293_at"	2.313743669	2.312811642	2.312811642	2.312811642	2.323962256	2.312811642	2.312811642	2.325876434	2.312811642	2.312811642	2.312811642	2.323273462	2.312811642	2.312811642	2.312811642	2.312811642	2.312811642	2.312811642	2.312811642	2.312811642	2.312811642	2.312811642	2.312811642	2.312811642	2.312811642	2.314220868	2.344809117	2.312811642	2.312811642	2.312811642	2.312811642	2.312811642	2.312811642	2.312811642	2.312811642	2.312811642	2.312811642	2.312811642	2.312811642	2.312811642	2.312811642	2.312811642	2.312811642	2.312811642	2.312811642	2.312811642	2.312811642	2.32165447	2.312811642	2.312811642	2.312811642	2.312811642	2.312811642	2.312811642	2.312811642	2.312811642	2.312811642	2.312811642	2.312811642	2.312811642	2.312811642	2.312811642	2.312811642	2.328589028	2.312811642	2.312811642	2.312811642	2.312811642	2.312811642	2.312811642	2.312811642	2.312811642	2.312811642	2.312811642	2.312811642	2.312811642	2.312811642	2.312811642	2.312811642	2.312811642	2.312811642	2.312811642	2.312811642	2.312811642	2.312811642	2.312811642	2.312811642	2.312811642	2.312811642	2.312811642	2.312811642	2.312811642	2.312811642	2.344706462	2.312811642	2.312811642	2.312811642	2.312811642	2.312811642	2.312811642	2.312811642	2.312811642	2.312811642	2.312811642	2.312811642	2.312811642	4.656813025	2.312811642	2.312811642	2.312811642	2.312811642	3.043359644	2.312811642	2.312811642	2.312811642	2.312811642	2.312811642	2.312811642	2.312811642	2.312811642	2.312811642
"1552295_a_at"	3.693685605	3.740860283	3.740860283	3.740860283	3.740860283	3.740860283	3.256900881	3.740860283	3.740860283	3.740860283	3.740860283	3.740860283	3.740860283	3.740860283	3.740860283	3.830053475	3.740860283	3.376977964	3.946699676	3.740860283	4.202050938	5.109308371	3.740860283	3.751949419	3.865125903	3.740860283	3.740860283	4.083086985	3.727359896	3.045726014	3.740860283	3.621293952	3.740860283	3.740860283	3.90175839	3.740860283	3.77511315	3.824492104	3.740860283	3.740860283	3.740860283	3.740860283	3.813985862	4.039110485	4.162645578	3.755061807	3.68239272	3.723228767	3.740860283	3.970421156	3.543591401	3.740860283	3.740860283	3.740860283	3.208343366	3.740860283	3.760008145	4.648032438	3.745647795	3.790817459	3.740860283	4.188133724	3.740860283	3.810794702	4.302618908	3.740860283	4.009746357	3.740860283	3.740860283	3.740860283	3.740860283	3.779146045	3.740860283	4.562447908	3.740860283	3.740860283	3.740860283	3.764635984	3.825971059	4.081457861	3.740860283	4.777879509	3.877027691	3.89973245	3.250568872	4.308790216	4.166157227	3.740860283	3.740860283	3.740860283	3.518522636	4.391876208	3.740860283	3.343787989	3.740860283	3.740860283	3.740860283	3.740860283	3.682250516	3.740860283	3.740860283	3.740860283	3.740860283	3.740860283	3.740860283	3.908934771	4.139293746	3.740860283	3.740860283	3.740860283	3.740860283	3.740860283	3.740860283	3.740860283	4.070945824	3.740860283	3.740860283	3.740860283	3.740860283	3.740860283	3.740860283
"1552296_at"	2.312811642	2.312811642	2.312811642	2.312811642	2.312811642	2.312811642	2.384896414	2.312811642	2.312811642	2.312811642	2.312811642	2.312811642	2.312811642	2.312811642	2.312811642	2.312811642	2.312811642	2.312811642	3.097163437	2.312811642	2.312811642	2.312811642	2.312811642	2.312811642	2.312811642	2.312811642	2.312811642	2.50573348	2.312811642	2.498438132	2.312811642	2.312811642	2.312811642	2.312811642	3.71432242	2.312811642	2.312811642	2.312811642	2.457199122	2.312811642	2.351324406	2.312811642	2.312811642	2.312811642	2.674482636	2.312811642	2.312811642	3.712022077	2.312811642	2.312811642	2.312811642	2.312811642	2.723652906	2.312811642	2.312811642	2.312811642	4.777132391	2.391704502	2.406730098	2.312811642	2.312811642	2.312811642	2.312811642	2.312811642	2.477999685	2.312811642	2.388125497	2.312811642	2.312811642	4.525405691	2.312811642	2.312811642	2.312811642	2.312811642	2.312811642	2.709651309	2.377276343	2.610769281	2.312811642	2.312811642	2.312811642	2.312811642	2.312811642	2.312811642	2.410790193	2.312811642	2.312811642	2.312811642	2.312811642	2.312811642	2.312811642	2.312811642	2.312811642	2.519107997	2.312811642	2.312811642	2.312811642	2.312811642	2.312811642	2.615020428	2.312811642	2.312811642	2.312811642	2.312811642	2.315146405	2.312811642	2.312811642	2.312811642	2.312811642	2.312811642	2.312811642	2.312811642	2.312811642	2.497984065	2.312811642	2.312811642	2.312811642	2.312811642	2.312811642	2.312811642	2.312811642
"1552299_at"	2.354408107	2.336116178	2.363501926	2.363501926	2.336116178	2.363501926	2.336116178	2.363501926	2.727809857	2.336116178	2.363501926	2.363501926	2.363501926	2.607706123	2.336116178	2.482898405	2.363501926	2.363501926	2.363501926	2.77733346	2.363501926	2.363501926	2.363501926	2.363501926	3.019250922	2.333707312	2.363501926	2.363501926	2.363501926	2.336086689	4.98427168	2.363501926	2.378012524	2.363501926	2.312811642	2.347142976	2.458114869	2.363501926	2.336116178	2.363501926	2.932195477	2.439383255	2.636878492	3.320232392	4.020270694	2.346830662	2.357845694	2.437868431	2.363501926	2.363501926	2.363501926	2.363501926	2.363501926	2.333707312	2.363501926	2.373580153	2.452965344	3.061946577	2.770521713	2.563427742	2.336116178	2.363501926	2.363501926	2.56444827	3.580873349	2.47378229	2.363501926	2.363501926	2.363501926	2.363501926	2.942919677	2.389563757	2.363501926	2.363501926	2.336116178	2.363501926	2.336426572	2.363501926	2.336116178	2.336116178	2.597594977	2.627874977	2.363501926	5.090685327	2.365978477	2.363501926	2.363501926	2.527792444	2.363501926	2.333707312	3.281428077	2.525359413	2.345370498	2.837450761	2.333707312	3.457212705	2.333707312	2.966885382	2.363501926	2.363725594	2.947334948	2.333707312	2.363501926	2.363501926	2.336116178	3.832661166	2.874132632	2.363501926	2.658016139	2.363501926	2.371369307	3.109830055	2.368858982	2.363501926	2.363501926	2.333707312	2.363501926	2.383596862	2.363501926	3.903556145	2.740917655
"1552301_a_at"	3.554440354	2.84608209	3.075703628	4.069508993	4.968898781	3.635571271	2.923610805	3.02871057	3.757236629	2.94336131	3.075703628	3.483942063	4.000883034	3.061477285	3.524374934	4.843777911	3.075703628	5.029330951	3.174537454	6.077968832	5.150069892	3.181605828	3.191664564	2.84608209	3.075703628	3.031860557	7.210350704	3.019763088	3.02871057	2.786087136	2.84608209	3.075703628	2.922681917	3.001992452	3.075703628	3.887292087	3.02871057	3.12005707	2.895333443	3.02871057	3.075703628	2.923610805	3.367419033	3.099578853	3.075703628	3.589506587	2.935132895	3.02871057	3.221558445	7.929207213	3.043265064	3.075703628	4.092083075	10.82306874	4.364230158	6.236359108	3.147774704	7.22026471	2.923610805	3.044521685	7.308828573	3.452030251	3.432809315	3.075703628	3.147900037	4.097696814	3.309060877	2.84608209	4.479749344	3.075703628	3.038790525	3.321935816	7.614973623	3.001409393	3.075703628	2.84608209	2.786087136	3.075703628	2.786087136	2.93800373	3.423650589	3.131104022	3.444367427	2.923610805	2.850209525	3.540975704	6.957703113	3.075703628	7.186474338	3.460706366	2.830744523	4.105513006	4.532352263	4.175749084	3.314116998	2.923610805	3.246635429	5.974190397	3.075713316	3.826326979	3.185197674	2.923610805	3.162389438	3.074572277	2.923610805	2.84608209	2.811116971	2.786087136	4.441926395	9.156636273	6.270432347	6.980122966	3.259794667	6.376556015	4.122876526	3.312762938	5.315844048	5.755564042	8.538167813	3.351549425	9.01992767
"1552302_at"	7.020922068	7.32121041	4.878465536	7.162848973	6.669577989	6.807879393	5.927782356	7.557761974	6.124022512	6.19368684	6.739849984	6.243822643	7.566321617	6.484895635	5.781108144	6.613375831	6.059876861	7.058113981	8.543807422	7.776059489	8.848309257	6.638493127	8.675325719	8.436392221	6.943938717	6.757073403	9.949643887	4.699914196	6.408520614	7.39536242	7.06075363	8.054746033	6.538869729	8.657164412	6.757922561	8.770415769	7.373943763	9.90577678	8.599118787	6.338016573	7.235831465	7.126951737	7.19227345	5.907044071	7.074051682	7.599353232	8.805259339	5.638623143	7.471089804	7.08592832	6.774770845	8.680130727	8.918395534	7.689273822	6.447871707	7.898530926	7.14529516	6.699320262	7.774136216	9.439885141	8.243531524	9.033219746	7.39599224	7.670822891	6.600179291	7.307574667	6.823067411	7.76687028	8.544047875	6.223711567	6.341073624	7.145108881	9.461678713	7.597974227	7.679157065	8.010896556	8.142226614	5.971444346	8.914079227	5.298871659	8.21648679	6.133936263	4.155876794	8.895468691	6.551518245	6.188923958	6.948158397	7.430198473	6.805385371	6.967226612	7.61905886	6.935536282	7.137180109	6.312659233	7.075952497	7.439583784	5.70149659	7.477221422	6.03462351	6.984385597	4.7505854	7.733128265	8.195214759	5.555786875	7.942492105	4.763765074	7.093149738	8.604292156	8.768067444	8.715925689	8.585037949	9.884881264	7.225184023	7.65075861	7.916647817	7.333098498	7.454560181	6.613988452	7.324054769	6.655197752	7.364174055
"1552303_a_at"	4.415886152	4.534770891	3.817111218	4.430772681	4.415886152	4.613270503	4.415886152	4.582769727	3.50505228	4.534770891	4.534770891	3.919585921	4.424073914	4.534770891	4.06999482	4.534770891	4.534770891	4.438065842	4.534770891	4.937234554	4.534770891	4.996761005	4.511219506	5.184017512	4.538022341	4.674492902	4.534770891	3.841340146	4.343166031	4.534770891	4.534770891	4.415886152	4.534770891	5.689486268	3.805319913	4.534770891	4.909706581	5.64865314	5.332177818	4.50447131	5.150706535	4.415886152	4.415886152	4.534770891	5.212419533	4.989851135	6.175342698	4.042763966	4.534770891	3.793386211	4.590306217	4.534770891	4.534770891	4.534770891	4.507252506	4.622993852	4.780391396	4.534770891	4.534770891	4.631252009	4.534770891	6.858640333	4.534770891	4.534770891	4.474060506	4.534770891	4.869918367	4.610724906	4.534770891	4.415886152	4.534770891	4.534770891	6.038310638	4.730746001	4.977455742	4.837295805	4.534770891	4.534770891	6.206918291	4.534770891	5.488170331	4.894881204	4.415886152	5.859585294	4.805028923	3.50505228	4.717746523	4.538441308	4.534770891	4.534770891	5.307291079	4.499331431	4.650291356	4.11211764	3.837856487	4.85533871	3.87643865	4.534770891	3.755230686	4.534770891	4.488199388	4.335016153	4.690402982	4.145171704	4.476596537	4.415886152	4.550886656	6.3776097	4.903500746	4.991025166	4.415886152	4.534770891	4.534770891	4.584484571	4.657222386	5.119992467	4.755511294	4.415886152	4.534770891	4.750465272	4.534770891
"1552304_at"	2.312811642	2.312811642	2.312811642	2.312811642	2.312811642	2.312811642	2.312811642	2.312811642	2.312811642	2.324961157	2.312811642	2.312811642	2.312811642	2.533843617	2.312811642	2.312811642	2.312811642	2.312811642	2.312811642	2.312811642	2.312811642	2.312811642	2.312811642	2.336063552	2.312811642	2.312811642	2.312811642	2.312811642	2.312811642	2.312811642	2.407025283	2.312811642	2.315325464	2.312811642	2.312811642	2.312811642	2.312811642	2.312811642	2.312811642	2.91588404	2.312811642	2.312811642	2.312811642	2.910792606	2.312811642	2.312811642	2.312811642	2.312811642	2.312811642	2.312811642	2.312811642	2.312811642	2.593198219	2.321476571	2.312811642	2.312811642	3.115769227	2.312811642	3.044854574	2.312811642	2.312811642	2.312811642	2.659964005	2.312811642	2.312811642	2.312811642	2.312811642	2.312811642	2.312811642	2.312811642	2.312811642	2.312811642	2.312811642	2.312811642	2.328625819	2.312811642	2.312811642	2.312811642	2.312811642	2.312811642	2.656460822	2.312811642	3.128409381	2.312811642	2.312811642	2.366127582	2.432882277	2.312811642	2.313007086	2.334547564	2.312811642	2.312811642	2.312811642	2.312811642	2.402314913	2.312811642	2.312811642	2.312811642	2.312811642	2.455210821	2.312811642	2.315258625	2.312811642	2.312811642	2.318344991	5.350143384	2.312811642	2.312811642	2.312811642	2.312811642	2.312811642	2.312811642	2.382962384	2.312811642	2.312811642	3.528525732	2.312811642	2.312811642	2.663736236	2.312811642	2.312811642
"1552306_at"	2.930898746	2.978496321	3.316656787	2.978496321	2.978496321	3.052305252	3.025870773	3.420804326	2.930078713	2.930078713	2.978496321	3.150925981	2.978496321	2.624306086	3.204832512	3.001808794	2.978496321	3.000912306	2.978496321	2.981342956	2.975142327	2.98845996	2.978496321	2.978496321	2.930761266	2.978496321	2.975142327	2.975142327	2.978496321	3.063074011	2.930078713	2.962560197	3.190975139	2.894984971	3.542058398	2.978496321	3.12895272	2.978496321	3.247407599	4.466308421	2.978496321	3.034036301	2.978496321	4.350701086	2.930189097	2.68058578	2.978496321	2.978496321	2.978496321	2.978496321	2.723108962	3.937365435	2.978496321	2.978496321	4.478745276	3.258830608	2.978496321	3.000140522	3.059307499	3.053215585	2.998732294	3.371220098	2.978496321	3.222862154	4.310399606	3.196615222	3.116280273	3.483761857	3.089528068	2.978496321	3.293829103	2.944784992	2.930078713	2.789805289	4.248104542	3.051087896	2.903040562	2.978496321	2.930078713	3.194241397	3.482766077	2.977902498	4.130398747	2.978496321	2.768607076	2.975142327	3.550230785	3.967289737	2.72236756	3.045804096	2.643595923	2.930078713	2.975142327	2.812661609	2.978496321	2.975142327	2.978496321	2.978496321	2.921031262	2.98350224	2.975142327	2.996936116	4.047665003	2.975142327	4.223259402	5.717459332	2.930078713	2.978496321	2.978496321	2.978496321	2.975142327	2.930078713	2.978496321	2.978496321	2.978496321	4.421064957	3.502874752	3.333958631	2.612488171	3.604035478	2.930078713
"1552307_a_at"	3.947803234	3.772074539	3.772074539	3.626329614	4.253718485	5.885562946	5.238898447	5.382352561	5.235880991	4.596412817	3.772074539	5.483476152	4.636539121	5.657383429	5.910803033	5.472562539	5.721525333	4.015739441	4.253718485	3.52941348	4.142240159	5.034065514	4.253718485	4.35675424	4.224332729	4.253718485	3.557642423	4.848087737	4.539282545	3.492159034	3.585290848	4.179828907	4.412358447	4.253718485	3.50340027	4.907539765	4.604337727	3.928530958	3.736700125	4.821361331	4.253718485	4.735420053	4.253718485	4.253718485	3.949463142	3.921948913	3.626329614	5.090719697	3.795103233	4.253718485	3.772074539	3.647804816	3.772074539	4.001472089	4.253718485	5.103044613	6.542787108	4.253718485	5.454688543	3.52303693	4.276644614	4.28810511	4.253718485	6.206263411	4.436942667	4.377554056	4.092605298	4.617261396	4.679701683	6.847590904	4.749317555	4.494387711	3.785777141	3.863430382	3.390717831	4.253718485	4.331556109	4.336352376	3.772074539	4.423595267	4.9102962	6.532865862	7.217343201	3.766965755	2.719007075	4.253718485	4.662628097	4.253718485	4.343050329	3.772074539	3.786161226	4.253718485	4.253718485	3.926563901	4.253718485	3.52303693	3.626329614	3.863505282	3.657508663	3.938766643	3.274615958	4.901353031	3.626329614	5.09102549	3.772074539	4.542320439	6.239018368	5.572714113	5.700520922	4.254968358	4.253718485	3.52303693	4.09622343	4.253718485	3.897402594	3.970469511	3.472287495	4.030000915	4.253718485	4.860134084	4.526779527
"1552309_a_at"	5.824521444	3.138665445	4.177220626	2.345831044	6.743524456	6.771115685	6.815138244	6.688350527	6.343326329	4.743848292	5.938128172	6.857272521	6.435632542	6.884062715	7.650425389	5.754671476	5.600828878	2.354395145	4.539163063	3.098240198	3.521886182	3.521886182	3.785158665	3.785158665	4.766866203	6.530225204	3.521886182	2.312811642	2.406051093	3.785158665	3.763539854	4.517286917	4.282422356	2.969772827	3.755622611	3.785158665	3.255547592	3.755622611	3.785158665	3.755622611	3.882512654	3.785158665	4.645170824	3.977190589	3.749148025	4.227553487	3.695829028	3.755622611	5.443939022	4.164121479	3.306025601	3.290800235	3.834934249	3.521886182	5.758621963	3.828686506	3.171952555	2.312811642	3.533278564	2.783042748	7.045217004	4.649004415	2.386523807	3.157339586	3.40924877	4.471087286	2.75443378	3.785158665	3.177441426	2.850820956	3.283196485	2.327529949	3.785158665	3.763475944	3.521886182	3.442191156	4.490515004	4.174601176	4.45603088	3.785158665	3.251004011	2.907776597	3.755622611	3.020078071	3.041537674	3.785158665	4.330195334	3.755622611	4.444751241	3.971189063	3.316485193	3.138665445	4.433850814	3.268699034	3.521886182	4.04470991	4.840786363	3.564466123	4.534397583	5.216845362	3.739508011	3.138665445	4.181017642	4.78948734	5.091292584	3.774562776	2.417492434	5.902746354	3.073064653	2.34471123	3.1908335	3.65539343	3.785158665	3.77288654	3.138665445	3.882798994	4.426376308	3.954137691	3.785158665	3.468604773	3.75987174
"1552310_at"	7.27497769	5.014520747	4.973527052	3.545661203	7.155297484	7.994400654	7.422549012	6.396358305	8.008562653	7.465103684	6.875233517	7.802530129	7.402574	7.356949359	7.766975734	7.408530173	7.540284804	5.045651297	4.816879654	5.068482636	4.629204646	5.609112349	5.367192261	7.31249442	5.877613945	5.978112352	3.2727106	4.654541965	5.231812442	6.59115711	6.768285447	5.90184554	7.211619827	3.67170963	5.053577233	5.873051608	6.080355096	5.805441155	6.347809583	6.395879895	5.227719147	5.053577233	6.094933591	5.218174576	5.252304353	6.628681485	5.026389673	5.085176582	6.235930162	5.457569054	6.66789364	4.823960703	4.345057201	5.231431721	7.005971484	5.819097609	6.382713909	5.689420423	5.811978594	4.629204646	6.809990531	5.892265595	5.12639628	6.632414554	5.080109195	5.65024775	5.594627122	5.91596546	6.413777579	6.017739093	6.363358928	6.464965933	4.796760928	4.734791474	6.111589528	7.365034823	6.31037656	5.717873489	5.938172307	5.698664993	6.314372928	6.371729776	6.621666892	5.187549804	5.91685984	2.928873256	5.481605091	5.122577877	5.732313461	6.963197119	6.243463314	5.929350642	5.61020266	6.159334276	4.568079392	5.344350252	6.66214143	3.03605317	6.831363363	4.852232923	5.813848727	5.458654975	7.467223923	7.019849604	5.980373711	6.271146304	6.059052426	5.958178993	6.097903278	6.257247803	5.053577233	2.375085228	5.66670067	5.662451679	7.313778104	5.048992541	5.978783234	6.776253316	5.080264957	6.22070521	5.460410179
"1552311_a_at"	4.016972197	4.76317641	4.371550648	5.720106952	4.016972197	4.016972197	4.10015215	4.016972197	3.758415669	3.684093566	4.016972197	3.633176058	4.417426606	4.016972197	4.016972197	4.016972197	4.016972197	4.016972197	4.937315553	4.085103852	4.189895555	3.61153043	4.016972197	4.016972197	4.016972197	4.016972197	5.077256392	4.006403379	4.051294363	4.016972197	5.101412845	4.016972197	4.016972197	4.016972197	4.016972197	4.288777668	4.016972197	4.016972197	4.016972197	4.016972197	4.016972197	4.264423823	4.016972197	4.016972197	3.821535209	4.016972197	4.016972197	4.289847081	4.016972197	4.424848334	4.290697259	4.031735583	4.016972197	4.03254577	4.016972197	4.572347781	3.799329534	4.016972197	3.983314145	4.76889501	4.016972197	4.371284231	4.072249476	4.016972197	5.546818506	4.462343576	4.016972197	4.016972197	4.117247251	3.680291038	4.016972197	3.494716756	4.43039991	3.709145426	4.016972197	4.016972197	4.819496086	3.492366871	3.914303871	3.826834877	4.016972197	4.016972197	4.016972197	4.016972197	4.016972197	4.884714242	4.016972197	4.016972197	4.016972197	4.016972197	4.016972197	5.249693813	4.016972197	4.016972197	4.016972197	3.909461926	3.944887466	6.707260975	3.911743692	3.831492049	4.044823124	4.074493916	4.095884388	4.016972197	4.016972197	4.016972197	4.006207219	4.016972197	4.016972197	4.366784771	4.174368609	5.11425841	4.358315882	4.028433869	4.864738715	4.358618076	4.016972197	4.016972197	4.52106313	3.61153043	4.016972197
"1552312_a_at"	2.588863011	2.591620072	3.420892079	2.448700704	2.446800923	2.994704481	2.446800923	2.479075403	3.572167139	2.417519293	2.565472291	3.024077479	2.439055119	2.558571513	2.700768252	2.418007738	2.448700704	2.448700704	2.312811642	2.446800923	2.418007738	2.666075026	2.446800923	2.518008837	2.597188665	2.446800923	2.446800923	2.446800923	2.95788782	2.448700704	2.448700704	2.312811642	2.433595685	2.448700704	2.419535669	2.448700704	2.448700704	2.446800923	2.62371704	3.861883324	2.455505468	2.448700704	2.567660967	3.723619604	3.262556766	2.45695947	2.446800923	2.858854006	2.448700704	3.061010507	2.448700704	2.446800923	2.312811642	2.988645251	2.459342625	2.446800923	2.57809592	3.062508162	2.418007738	2.439055119	2.453378921	3.282218625	2.446800923	2.584101034	3.236833428	2.446800923	2.496618823	2.389546184	2.446800923	2.512624094	3.337452588	2.439055119	2.418007738	2.501481091	2.707402158	2.448700704	2.479633858	3.23076351	2.439055119	2.64815876	4.071410074	3.719450902	2.626282137	2.424725757	3.133085098	2.448700704	3.187020912	2.446800923	2.839738432	2.573419338	2.418007738	2.446800923	2.479448428	2.446800923	2.446800923	2.446800923	3.000673625	2.446800923	2.751672215	2.448700704	2.448700704	2.446800923	2.418007738	2.439055119	2.57069041	4.042144651	2.446800923	2.844556192	2.446800923	2.496801105	2.312811642	2.446800923	2.473046042	2.448700704	2.448700704	2.439055119	2.446800923	2.446800923	2.472236922	3.497760598	2.464283414
"1552314_a_at"	2.312811642	3.186626148	2.529416594	2.312811642	2.882895384	2.312811642	2.325851597	2.312811642	2.463827849	2.312811642	2.312811642	2.312811642	2.312811642	2.420619785	2.497160554	2.312811642	2.57421279	2.312811642	2.312811642	2.312811642	2.312811642	2.975972962	2.312811642	2.542988095	2.312811642	2.391763546	2.312811642	2.381904832	2.369252453	2.312811642	2.585366629	2.312811642	2.411226932	2.312811642	2.766172068	2.312811642	2.312811642	2.312811642	2.614689586	2.312811642	2.340782081	2.312811642	2.376795988	2.349217148	2.312811642	2.312811642	2.312811642	2.312811642	2.312811642	2.312811642	2.608111002	2.332962205	2.312811642	2.312811642	2.312811642	2.312811642	2.312811642	2.312811642	2.312811642	2.472013797	2.423228048	2.312811642	2.312811642	2.312811642	2.349656678	2.312811642	2.385546783	2.312811642	2.585277719	2.322680142	2.453865079	2.312811642	2.312811642	2.314558257	2.312811642	2.438047756	2.312811642	2.312811642	2.312811642	2.320580194	2.313433952	2.312811642	2.312811642	2.491254161	2.319022111	2.548016508	2.333967984	2.394491439	2.33817679	2.312811642	2.323830497	2.551918525	2.312811642	2.651044422	2.359736497	2.312811642	2.472931265	2.462595392	2.312811642	2.40119297	2.859048736	2.32082686	3.438772188	2.312811642	2.312811642	2.317175553	2.312811642	2.557565884	2.319835772	3.031817075	2.312811642	3.451874246	2.879262391	2.312811642	2.312811642	2.312811642	2.312811642	2.312811642	2.322019076	2.312811642	2.312811642
"1552315_at"	3.846899971	3.59532296	4.698539028	3.642634132	4.069154583	4.257387182	4.032560537	5.687193156	3.98893527	3.693723669	3.693723669	5.35442042	3.693723669	5.587153853	3.719539236	3.693723669	4.799251126	3.693723669	3.642634132	3.642634132	3.59532296	3.806208781	4.471302	4.412702219	5.496668341	5.343347799	3.642634132	3.642634132	3.606534572	3.693723669	3.59532296	3.029230566	3.891514264	5.47247261	3.642634132	3.693723669	3.642634132	3.642634132	3.693723669	3.914491049	5.761002503	3.688258142	3.59532296	3.108622964	3.86152487	4.225688392	4.310809632	3.693723669	5.249781205	3.693723669	3.828021607	3.59532296	3.642634132	3.649285395	3.642634132	4.077606728	3.823174986	3.59532296	3.115316284	3.693723669	3.817787651	4.981914462	3.693723669	2.991741789	2.779287145	4.590796014	3.693723669	5.118029518	3.452206302	3.627828753	3.603220648	3.610160208	2.942374831	3.693723669	3.693723669	5.946381361	3.776754461	3.829827688	5.763708987	3.693723669	4.813222852	3.693723669	3.710922774	3.022461266	3.771357805	3.505762079	4.210870427	4.00394772	3.642634132	5.604334917	3.694439382	3.693723669	4.004164548	3.693723669	3.642634132	3.416954415	3.582625786	3.642634132	3.711689005	3.93980741	2.325112537	3.959366022	3.644006557	3.337631345	3.693723669	3.642634132	3.63123464	6.970552906	3.572321314	3.642634132	3.642634132	3.693723669	3.693723669	3.693723669	3.642634132	3.693723669	3.693723669	3.595520986	3.642634132	3.693723669	3.33053549
"1552316_a_at"	8.213606531	6.126389796	7.835258081	6.293616686	8.3377748	8.337163614	7.666889701	8.862502072	7.569180497	7.236707632	6.47680783	8.359141273	7.357666458	8.709681329	7.456429177	7.841868952	7.853124101	5.978708592	7.252821169	5.777198157	3.710509475	6.893407617	8.398152724	8.903764839	8.262636682	8.710237947	3.571961534	4.529918754	6.497837055	6.781155539	5.833367643	6.880791323	7.713076516	9.099498127	5.816076974	7.099226652	6.197233415	6.424332563	7.971917052	6.869229094	8.729746716	7.092708079	6.032578357	3.700945941	7.106270781	7.661392144	7.195530314	5.866961745	8.887501143	7.498269069	8.457614124	5.025028894	5.408628974	6.365927446	5.833367643	6.403934964	6.246960538	4.864117248	5.833367643	3.557097843	6.486096748	8.93299389	6.507803541	5.560614882	3.460324039	5.833367643	5.172976219	8.201106708	5.85450611	5.714781629	5.299404515	5.722582789	6.575936532	7.419111376	6.565189833	8.684894973	6.970829897	6.368415643	9.315616543	6.135916441	7.987404277	5.759936359	5.833367643	4.691651744	6.010887458	5.428081381	6.408470982	7.758667295	6.960167801	7.798521636	7.136929343	3.002086724	6.971866687	5.01190568	7.556189136	6.625863879	3.734835587	3.824909459	6.999558231	7.096208762	5.276060974	7.626691707	5.769788889	3.939983201	6.89692849	4.851054468	5.922515116	9.400797276	3.670101137	4.179505369	6.009913542	4.016359072	6.81921019	6.714382737	4.544449977	6.050139025	7.291730574	5.285483109	3.460324039	6.175904868	6.073225683
"1552318_at"	4.169788774	2.469809298	2.856413552	3.636103652	4.589265526	4.399317095	2.394334324	4.275358449	4.217071484	2.575770894	3.07641932	4.911543062	2.936499158	5.558792332	3.771403741	3.645364174	2.88603263	2.66575046	2.58505207	2.435539356	2.394334324	2.641506734	2.598774521	3.065517631	2.444903083	3.354228227	3.645496154	2.394334324	2.402243075	2.567968238	2.605087614	2.394334324	2.65069389	3.203095114	2.444903083	2.378363685	2.389798628	2.694462708	2.866979801	2.523209671	4.661236684	2.389798628	2.459584057	2.312811642	2.472998815	2.480979094	2.444903083	2.410433764	2.763835244	2.470202571	2.650218698	2.836982854	3.39356872	2.360190935	2.360190935	2.389798628	2.531481716	2.312811642	2.329397409	2.389798628	2.472954193	4.630817673	2.315802681	2.39098576	2.394334324	2.360190935	2.444903083	3.55486151	2.389798628	2.389798628	2.394334324	2.444903083	2.389798628	2.398817901	2.370965261	2.575484142	2.883245847	2.37389414	4.723570706	2.360190935	3.003407124	2.459584057	2.349197566	2.394334324	2.312811642	2.394334324	2.43573079	2.561583556	2.389798628	2.539639834	2.389798628	2.389798628	2.640741727	2.389798628	3.01662131	2.444903083	2.360190935	2.444903083	2.459584057	2.716749138	2.394334324	3.29355696	2.967496974	2.312811642	2.98342793	2.34688584	2.34572026	2.963345719	2.444903083	2.418481637	2.444903083	2.955658922	2.475495891	2.736002813	2.389798628	3.053577623	2.485593471	2.360190935	2.493123701	2.444903083	2.499758634
"1552319_a_at"	2.96500839	3.860586756	3.995524579	4.157685334	2.96500839	2.96500839	2.96500839	2.96500839	2.96500839	2.96500839	2.997422171	2.96500839	2.96500839	2.96500839	2.96500839	3.018363524	2.96500839	2.97606894	2.96500839	3.019969742	3.619218565	2.96500839	2.96500839	2.967368535	2.96500839	2.96500839	2.96500839	3.243367014	3.015166598	2.96500839	2.96500839	3.577394685	2.96500839	2.96500839	2.96500839	2.96500839	2.96500839	2.992194188	2.96500839	2.96500839	2.96500839	2.96500839	2.96500839	2.96500839	2.96500839	2.96500839	2.96500839	2.96500839	2.96500839	2.96500839	2.96500839	2.96500839	2.96500839	2.96500839	2.96500839	2.96500839	2.96500839	3.485768617	2.96500839	2.995708954	3.03761813	2.96500839	2.96500839	2.96500839	3.505333309	2.96500839	2.96500839	2.96500839	3.354685343	2.96500839	2.96500839	2.96500839	2.96500839	2.96500839	2.96500839	2.96500839	2.974850737	2.96500839	2.96500839	2.96500839	2.96500839	2.687082006	2.96500839	2.96500839	2.96500839	3.626381024	2.96500839	3.046683744	2.96500839	3.07178573	2.96500839	3.462527301	2.96500839	2.96500839	2.96500839	3.016494092	2.96500839	3.531166708	2.760011067	2.96500839	2.96500839	2.96500839	2.96500839	2.96500839	3.30242316	2.96500839	2.968760159	2.96500839	2.96500839	2.96500839	4.206279577	2.96500839	2.96500839	3.284964692	2.96500839	2.96500839	2.96500839	2.96500839	3.564155629	2.96500839	2.96500839
"1552320_a_at"	2.312811642	2.312811642	2.398292465	3.362884014	2.444744269	2.312811642	2.388983381	2.377921409	2.312811642	2.376880276	2.312811642	2.312811642	2.452402769	2.312811642	2.312811642	2.312811642	2.312811642	2.312811642	3.081704959	3.004617659	4.108661743	2.312811642	2.504457669	2.76552781	2.312811642	2.312811642	2.312811642	2.312811642	2.323758107	2.343459371	2.761189475	2.312811642	2.331900153	2.312811642	2.480056054	2.312811642	2.312811642	2.312811642	2.312811642	2.312811642	2.312811642	2.312811642	2.312811642	2.319598563	2.391345157	2.312811642	2.408259939	2.312811642	2.312811642	2.312811642	2.651475012	2.312811642	3.237472006	2.312811642	2.312811642	2.312811642	2.822331863	2.312811642	3.422717413	2.312811642	2.312811642	2.312811642	2.393247345	2.312811642	2.651054674	2.719551791	2.312811642	2.312811642	2.369222818	2.312811642	2.312811642	3.464448515	2.312811642	2.537344782	2.312811642	2.312811642	2.33320699	2.312811642	2.312811642	2.36390736	2.312811642	2.722951121	2.312811642	2.312811642	2.312811642	2.312811642	2.826654819	2.608656504	2.312811642	2.312811642	2.312811642	2.312811642	2.312811642	2.312811642	2.312811642	2.704836275	2.312811642	2.312811642	2.544597272	2.312811642	2.312811642	2.366354126	2.312811642	2.312811642	2.384605453	2.312811642	2.312811642	2.312811642	2.312811642	2.610718001	3.490649851	4.202166886	2.343151025	2.312811642	2.312811642	2.312811642	2.312811642	2.314599435	2.312811642	2.312811642	2.312811642
"1552321_a_at"	2.312811642	2.312811642	2.944079594	2.312811642	2.312811642	2.312811642	2.312811642	2.312811642	2.312811642	2.312811642	2.791527141	2.312811642	2.312811642	2.312811642	2.312811642	2.312811642	2.312811642	2.312811642	2.312811642	2.312811642	2.312811642	2.312811642	2.436766469	2.333987126	2.312811642	2.312811642	2.575894508	2.312811642	2.312811642	2.312811642	2.312811642	2.312811642	2.312811642	2.312811642	2.312811642	2.312811642	2.312811642	2.312811642	2.312811642	2.318838867	2.312811642	2.312811642	2.312811642	2.312811642	2.312811642	2.312811642	2.312811642	2.312811642	2.312811642	2.312811642	2.312811642	2.312811642	2.312811642	2.312811642	2.312811642	2.312811642	2.312811642	2.312811642	2.312811642	2.333604615	2.312811642	2.346872172	2.312811642	2.312811642	2.39876307	2.312811642	2.312811642	2.312811642	2.312811642	2.312811642	2.312811642	2.72436655	2.312811642	2.312811642	2.312811642	2.312811642	2.312811642	2.312811642	2.312962427	2.312811642	2.430291455	2.821405439	2.312811642	2.312811642	2.315451736	2.312811642	2.312811642	2.312811642	2.312811642	2.312811642	2.312811642	2.312811642	2.312811642	2.312811642	2.312811642	2.312811642	2.312811642	2.359233421	2.316926084	2.312811642	2.312811642	2.312811642	2.312811642	2.312811642	2.312811642	2.312811642	2.312811642	2.312811642	2.312811642	2.312811642	2.312811642	2.312811642	2.312811642	2.312811642	2.312811642	2.312811642	2.312811642	2.312811642	2.374839482	2.312811642	2.312811642
"1552322_at"	2.392159098	2.456083206	2.407315938	3.299662099	2.312811642	2.312811642	2.312811642	2.312811642	2.312811642	2.319129367	2.312811642	2.312811642	2.312811642	2.319126856	2.312811642	2.390548493	2.312811642	2.312811642	2.312811642	2.312811642	2.312811642	2.312811642	2.312811642	2.31709285	2.312811642	2.312811642	2.312811642	2.312811642	2.312811642	2.312811642	2.336361483	2.312811642	2.312811642	2.312811642	2.320586061	2.312811642	2.312811642	2.312811642	2.312811642	2.312811642	2.312811642	2.312811642	2.513529256	2.312811642	2.319424499	2.312811642	2.312811642	2.312811642	2.312811642	2.312811642	2.371357354	2.312811642	2.312811642	2.312811642	2.312811642	2.312811642	2.623922727	2.312811642	2.373976776	2.312811642	2.312811642	2.312811642	2.312811642	2.312811642	2.312811642	2.45576072	2.312811642	2.312811642	2.312811642	2.312811642	2.312811642	2.312811642	2.312811642	2.312811642	2.32930231	2.312811642	2.312811642	2.312811642	2.312811642	2.312811642	2.312811642	2.312811642	2.312811642	2.313859294	2.312811642	2.312811642	2.312811642	2.312811642	2.312811642	2.312811642	2.312811642	2.312811642	2.312811642	2.312811642	2.459857318	2.312811642	2.312811642	2.423013043	2.312811642	2.312811642	2.312811642	2.312811642	2.312811642	2.312811642	2.312811642	2.312811642	2.312811642	2.312811642	2.312811642	2.372540714	2.312811642	2.432745974	2.312811642	2.312811642	2.312811642	2.312811642	2.312811642	2.312811642	2.312811642	2.312811642	2.312811642
"1552323_s_at"	2.312811642	2.312811642	2.312811642	2.312811642	3.112391487	2.363062389	2.521379699	2.595571242	2.312811642	2.312811642	2.312811642	2.312811642	2.312811642	2.312811642	2.312811642	2.312811642	2.749568808	2.312811642	2.312811642	2.312811642	2.574427598	2.312811642	2.312811642	2.312811642	2.312811642	2.627088452	2.535934067	2.312811642	2.312811642	2.312811642	2.312811642	2.355095856	2.312811642	2.312811642	2.312811642	2.312811642	2.312811642	2.312811642	2.312811642	2.312811642	2.312811642	2.312811642	2.323642946	2.670304714	2.312811642	2.360760432	2.312811642	2.312811642	2.312811642	2.320960348	2.312811642	2.312811642	2.312811642	2.312811642	2.312811642	2.312811642	3.61933312	2.312811642	2.468784557	2.312811642	2.328943806	2.325334485	2.312811642	2.312811642	2.349611779	2.312811642	2.312811642	2.312811642	2.312811642	2.312811642	2.312811642	2.312811642	2.312811642	2.312811642	2.661396842	2.364018805	2.312811642	2.326909771	2.312811642	2.312811642	2.312811642	2.312811642	2.312811642	2.312811642	2.312811642	2.327225115	2.312811642	2.312811642	2.312811642	2.312811642	2.612346654	2.312811642	2.312811642	2.312811642	2.312811642	2.312811642	2.312811642	2.312811642	2.312811642	2.339378414	2.437088693	2.312811642	2.312811642	2.317750731	2.312811642	2.312811642	2.312811642	2.341249558	2.312811642	2.312811642	2.312811642	2.312811642	2.338969553	2.314676224	2.312811642	2.312811642	2.312811642	2.327054755	2.312811642	2.312811642	2.411099998
"1552325_at"	2.312811642	2.991760761	2.312811642	2.875517792	2.312811642	2.312811642	2.312811642	2.312811642	2.312811642	3.014430909	2.495810128	2.312811642	2.312811642	2.324477222	2.312811642	2.312811642	2.436776345	2.312811642	2.312811642	2.436320818	2.312811642	2.312811642	2.312811642	2.312811642	2.312811642	2.312811642	2.312811642	2.312811642	2.312811642	2.312811642	2.908180841	2.312811642	2.312811642	2.312811642	2.312811642	2.52647009	2.406017907	2.312811642	2.312811642	2.312811642	2.312811642	2.312811642	2.312811642	2.312811642	2.312811642	2.312811642	2.312811642	2.312811642	2.331709609	2.312811642	2.312811642	2.312811642	2.312811642	2.312811642	2.325847294	2.561754103	2.312811642	2.312811642	2.312811642	2.389512055	2.312811642	2.312811642	2.312811642	2.312811642	2.312811642	2.312811642	2.312811642	2.312811642	2.312811642	2.334757521	2.312811642	2.358105459	2.312811642	2.312811642	2.312811642	2.312811642	2.312811642	2.312811642	2.312811642	2.312811642	2.312811642	2.314293941	2.312811642	2.814285695	2.312811642	2.312811642	2.312811642	2.312811642	2.552727323	2.312811642	2.315946841	3.035866585	2.312811642	2.983060415	2.338053873	2.312811642	2.312811642	2.816663991	2.312811642	2.313442667	2.312811642	2.800453203	2.312811642	2.316213519	2.312811642	2.312811642	2.312811642	2.443574485	2.312811642	2.312811642	2.312811642	4.430939667	2.312811642	2.312811642	2.312811642	2.312811642	2.323312109	2.312811642	2.783488686	2.312811642	2.312811642
"1552326_a_at"	2.710611802	2.624389413	2.759937112	2.624389413	2.543047798	2.312811642	2.648727094	2.710611802	2.69320387	2.624389413	2.543047798	2.543047798	2.624389413	2.543047798	2.504457669	2.543047798	2.312811642	3.67309134	2.624389413	3.920363338	2.624389413	2.773353564	2.710611802	2.710611802	2.543047798	2.670887347	3.531269624	3.474044442	3.035706309	4.003585337	2.543047798	4.411146495	4.296313655	2.543047798	2.713572661	5.490810273	4.872740486	4.043063037	2.804235757	3.871515288	2.624389413	2.796406323	2.556684133	3.011708868	2.710611802	2.710611802	4.463033972	4.201527519	2.440621545	3.392007727	3.567233556	2.543047798	5.972657953	2.710611802	3.815734042	3.113623492	4.082811836	2.543047798	4.348191718	2.710611802	4.076275725	2.515633571	4.870302906	2.624389413	2.710611802	3.880250086	2.822674071	2.769545272	3.382590205	4.248960416	2.359156122	2.786324627	4.203290973	2.710611802	2.543047798	2.543047798	3.148748888	2.550369762	2.543110584	2.312962005	4.440440546	2.634773963	2.624389413	5.157951205	2.329422451	2.624389413	2.947901065	3.404018998	4.717401573	2.543047798	2.70508699	2.710611802	4.125428608	4.998740319	2.998518859	2.709410339	2.543047798	2.835605424	3.790276118	2.684225835	2.809371384	3.853527066	2.710611802	2.710611802	2.777477014	2.543047798	4.898463075	2.475711289	4.20244277	4.349873023	3.164905733	5.258075675	2.710611802	2.993907872	2.710611802	3.362063757	2.662963916	3.116384452	2.543047798	2.473751241	2.630769044
"1552327_at"	2.335751152	2.335751152	2.335751152	2.312811642	2.335751152	2.358028483	2.335751152	2.366557431	3.064367255	2.523364021	2.405634183	2.446776722	2.335751152	2.478000712	2.35951085	2.335751152	2.522145764	2.346267386	2.335751152	2.335751152	2.335751152	2.335751152	2.392506102	2.335751152	2.335751152	2.335751152	2.766665159	2.335751152	2.335751152	2.339447337	2.335751152	2.335751152	2.576253095	2.335751152	2.335751152	2.335751152	2.335751152	2.52809053	2.335751152	2.805698963	2.335751152	2.335751152	2.350555283	2.335751152	2.891014511	2.734290161	2.335751152	2.335751152	2.335751152	2.335751152	2.335751152	2.335751152	2.335751152	2.981815518	2.335751152	2.919742748	3.378081988	2.496614218	2.340967459	2.342486983	4.763960705	2.335751152	2.335751152	2.335751152	2.335751152	2.335751152	2.349538608	2.335751152	2.401614335	2.335751152	2.643650828	2.485674691	2.339799082	2.335751152	2.335751152	2.340638272	2.453533165	2.335751152	2.335751152	2.335751152	2.335751152	2.335751152	2.335751152	4.763041992	4.01956592	2.335751152	2.335751152	2.335751152	2.335751152	2.335751152	2.335751152	5.131455515	2.335751152	2.547601034	2.335751152	2.603768976	2.368455316	2.335751152	2.335751152	2.342006931	2.335751152	2.632399862	2.335751152	2.898316792	2.603011175	2.335751152	2.335751152	2.335751152	2.335751152	3.100395673	2.775519672	2.372181805	2.335751152	2.466772165	2.335751152	2.335751152	3.975376875	5.170018275	2.346550398	4.430179201	2.335751152
"1552329_at"	4.036489668	2.709310515	2.892988083	3.528711601	4.165803028	4.81160963	4.628826402	3.67849383	5.457988905	3.528711601	4.369734924	4.094450759	3.960648813	3.778515538	5.27274647	4.051170635	4.368226145	4.787259691	4.067993609	4.583988081	4.206887124	5.950874926	4.18494874	3.956624798	4.692729904	3.557179967	3.262620794	5.492136692	5.294424894	5.4114112	2.709310515	3.528711601	4.230961385	3.528711601	5.730319984	5.012371358	5.971875799	4.609273181	4.87726121	4.08019968	5.370912202	4.168410674	4.078184464	3.860903703	4.606334321	4.642526237	2.874043597	4.915787045	4.756631216	3.528711601	3.858154391	4.610056816	3.528711601	4.405467265	4.536997954	3.628029744	4.097968473	3.162271208	4.398856077	3.528711601	3.831174951	3.913596303	5.831226759	5.139704476	3.558963224	4.713802787	4.564332236	4.721338828	4.70105891	4.237044475	4.657205389	5.224563749	4.234976676	3.465675047	4.598462434	3.797564162	3.761320387	4.100370037	3.927110954	5.22159278	4.35136691	5.086482177	4.753038549	4.182575131	5.112881041	3.528711601	4.128155749	3.528711601	3.669103848	4.153205119	4.887261789	5.07810145	3.700818011	5.903852324	3.390595536	4.449052643	5.427791224	3.656443272	4.106751347	4.475128105	4.598764132	4.811254513	4.870755065	4.685343904	5.335525581	6.062811663	3.951304037	5.227498529	5.379681622	4.673838979	3.558963224	3.473244276	4.550036679	4.169555595	4.378392075	2.709310515	4.895226021	4.503638655	3.558963224	5.994677525	5.094403881
"1552330_at"	3.563601637	2.359191773	2.315619789	2.438079882	3.942230967	4.782335841	3.393199023	4.053941858	4.001801556	4.136367441	3.150507854	4.174832386	3.566554062	3.741812795	4.190799943	3.166877235	3.483841715	2.54805389	3.481669386	2.61976523	2.52321829	5.638903577	2.530666493	3.150507854	3.166877235	3.831960313	2.359191773	4.688648452	3.247856919	4.589594151	3.380273433	3.598642449	3.564106674	5.448936064	3.150507854	2.854584743	3.521674852	2.650389892	3.574542199	3.166877235	5.044587294	3.756406661	3.607787602	4.198702941	3.166877235	3.377786514	3.900307973	3.634181526	3.670806619	2.527399288	3.042315759	3.545174277	2.867552718	2.315619789	3.704662423	4.488587832	3.286315208	6.410516973	4.197978461	3.810770325	3.166877235	4.615266456	5.633387511	4.974724641	3.166877235	3.150507854	4.308933893	4.139169919	3.150507854	3.930243728	5.939376725	3.905509028	3.60078344	3.483841715	3.109153261	3.308244977	2.499098425	2.807911234	4.620361827	5.994767508	3.785390047	3.926546009	5.835826486	2.315619789	3.551073242	2.713401089	4.230092603	2.443950333	3.051469523	3.440152794	3.838823827	2.654366115	2.972013925	2.438079882	2.315619789	2.359191773	3.204365793	2.550137043	3.433833118	3.17684026	4.629069087	4.68548292	4.633188887	3.150507854	4.150310234	5.097171081	3.74995757	3.36417329	3.150507854	2.377872789	2.315619789	2.359191773	3.668535169	4.585638989	3.322459589	5.163230107	3.374360367	3.166877235	2.465327226	4.753770958	3.226757706
"1552332_at"	4.696994973	5.038696226	4.488807887	4.488807887	4.548487976	4.979489568	4.488807887	4.488807887	4.478291653	4.84440286	4.488807887	4.503918638	4.488807887	4.488807887	4.488807887	4.478291653	4.478291653	4.488807887	4.613707976	4.488807887	5.00838143	4.534670477	4.488807887	4.488807887	4.488807887	5.206139586	4.488807887	4.822395994	4.563555255	4.482170369	4.488807887	4.538015427	4.488807887	4.942767967	4.824507558	4.478291653	4.488807887	4.488807887	4.488807887	4.478291653	4.536866591	4.82793244	4.488807887	4.812426886	4.488807887	4.488807887	4.478291653	5.518676591	4.478291653	4.304631335	4.488807887	4.488807887	4.488807887	4.478291653	4.387796593	4.488807887	4.366825597	5.789711577	4.488807887	5.061564872	4.478291653	4.602998601	5.140873173	4.830876245	4.488807887	4.488807887	4.488807887	4.858428043	4.821644259	4.478291653	4.488807887	4.478291653	4.383095909	4.684247616	4.478291653	4.990263511	4.395542997	4.488807887	3.992833539	5.147718939	4.488807887	4.548953716	4.478291653	4.580520336	4.407236411	4.488807887	4.478291653	4.700894032	3.9643871	4.488807887	4.488807887	4.488807887	4.478291653	4.478291653	4.478291653	4.488807887	4.600203927	4.488807887	3.75932568	3.380123931	4.488807887	4.478291653	4.488807887	4.133035364	4.217706097	4.488807887	4.488807887	4.488807887	4.488807887	4.488807887	4.488807887	4.932669407	4.382607338	4.488807887	4.488807887	4.488807887	4.488807887	4.096725801	4.488807887	4.478291653	4.488807887
"1552334_at"	2.924640504	2.584951536	2.924640504	2.510189892	2.523318592	3.016229449	2.961034367	2.924640504	2.985747477	2.924640504	2.924640504	3.124453578	2.493048785	3.325041945	2.924640504	2.874968677	2.924640504	2.924640504	2.584951536	3.012344513	2.584951536	2.924640504	2.924640504	3.258398446	2.924640504	2.924640504	2.924640504	4.692051171	3.811883192	5.030093372	2.924640504	3.371001624	2.924640504	2.924640504	2.583448004	2.904930822	2.643516971	2.584951536	2.514289756	2.924640504	3.361293798	2.924640504	2.598418623	2.924640504	2.924640504	2.698428705	2.924640504	3.432276459	3.597325946	2.510189892	2.534272439	2.924640504	2.924640504	2.924640504	3.750552881	3.311760922	3.124047761	4.79672487	2.584951536	3.201903682	3.049867405	2.924640504	2.91273484	3.409861756	2.924640504	2.510189892	2.924640504	3.518320403	2.924640504	2.924640504	2.978112072	2.928333085	2.924640504	2.924640504	2.9129086	3.067085224	3.142795938	2.74612054	2.92629509	4.021047818	3.553514547	3.517427013	2.808133238	3.472111264	2.924640504	3.392575738	2.924640504	2.924640504	2.762109601	2.924640504	2.997748242	2.96171645	3.265570305	3.002976996	2.584951536	3.111924392	4.643149146	2.924640504	2.924640504	2.924640504	2.924640504	3.492048059	4.20854644	3.254094685	2.513359118	2.924640504	2.952441465	3.647004252	2.924640504	2.61168664	2.510189892	3.264896951	2.585295253	2.924640504	2.831728064	2.924640504	2.924640504	3.048278964	2.996349429	2.974259261	2.926800972
"1552335_at"	2.312811642	2.312811642	2.312811642	2.312811642	2.312811642	2.312811642	2.312811642	2.312811642	2.312811642	2.312811642	2.312811642	2.312811642	2.312811642	2.333666024	2.312811642	2.448502649	2.312811642	2.312811642	2.312811642	2.312811642	2.312811642	2.312811642	2.312811642	2.312811642	2.312811642	2.312811642	2.312811642	2.312811642	2.312811642	2.312811642	2.312811642	2.312811642	2.312811642	2.312811642	2.312811642	2.326008714	2.312811642	2.312811642	2.312811642	2.312811642	2.312811642	2.312811642	2.312811642	2.401466122	2.312811642	2.312811642	2.312811642	2.312811642	2.312811642	2.312811642	2.312811642	2.312811642	2.312811642	2.312811642	2.312811642	2.312811642	2.312811642	2.312811642	2.312811642	2.312811642	2.312811642	2.872069144	2.312811642	2.312811642	2.356754484	2.312811642	2.335007725	2.312811642	2.312811642	2.312811642	2.312811642	2.312811642	2.312811642	2.312811642	2.312811642	2.312811642	2.312811642	2.312811642	2.312811642	2.312811642	2.312811642	2.312811642	2.312811642	2.312811642	2.312811642	2.312811642	2.312811642	2.609551009	2.312811642	2.312811642	2.312811642	2.422742411	2.312811642	2.312811642	2.312811642	2.312811642	2.314302251	2.312811642	2.312811642	2.329834598	2.312811642	2.312811642	2.312811642	2.312811642	2.312811642	2.312811642	2.312811642	2.354734589	2.312811642	2.312811642	2.312811642	2.312811642	2.312811642	2.312811642	2.312811642	2.312811642	2.312811642	2.312811642	2.32860183	2.514805304	2.312811642
"1552337_s_at"	2.312811642	2.632678616	2.312811642	2.312811642	2.312811642	2.312811642	2.390476611	2.702711136	2.312811642	2.941229815	2.312811642	2.367544877	2.365730894	2.312811642	2.342013328	2.547013783	2.312811642	2.312811642	2.312811642	2.312811642	2.312811642	2.312811642	2.312811642	2.312811642	2.448786212	2.32005844	2.312811642	2.312811642	2.312811642	2.312811642	2.312811642	2.312811642	2.312811642	2.312811642	2.312811642	2.312811642	2.312811642	2.312811642	2.312811642	2.312811642	2.312811642	2.312811642	2.312811642	2.312811642	2.312811642	2.312811642	2.312811642	2.312811642	2.312811642	2.312811642	2.393209507	3.067655023	2.312811642	2.312811642	2.312811642	2.312811642	2.312811642	2.312811642	2.312811642	2.312811642	2.312811642	2.312811642	2.312811642	2.312811642	2.312811642	2.312811642	2.312811642	2.312811642	2.312811642	2.312811642	2.312811642	2.312811642	2.312811642	2.312811642	2.312811642	2.312811642	2.312811642	2.312811642	2.312811642	2.312811642	2.312811642	2.312811642	3.093481666	2.312811642	2.312811642	2.312811642	3.571004872	2.312811642	2.312811642	2.312811642	2.312811642	2.312811642	2.312811642	2.312811642	2.312811642	2.312811642	2.312811642	2.312811642	2.312811642	2.312811642	2.342266039	2.312811642	2.312811642	2.312811642	2.312811642	2.312811642	2.312811642	2.312811642	2.312811642	2.312811642	2.312811642	2.312811642	2.312811642	2.312811642	2.312811642	2.312811642	2.312811642	2.312811642	2.317271444	2.312811642	2.312811642
"1552338_at"	2.312811642	2.312811642	2.312811642	2.312811642	2.324399136	2.797326782	2.312811642	2.312811642	2.50822798	2.312811642	2.312811642	2.64808593	2.312811642	2.598723435	2.312811642	2.312811642	2.710052577	2.312811642	2.312811642	2.312811642	2.312811642	2.312811642	2.312811642	2.312811642	2.313034199	2.312811642	2.957777207	2.312811642	2.312811642	2.312811642	2.312811642	2.312811642	2.312811642	2.312811642	2.317196778	2.868188612	2.312811642	2.335907074	2.312811642	2.312811642	2.312811642	2.312811642	2.312811642	2.312811642	2.318456975	2.312811642	2.312811642	2.312811642	2.312811642	2.312811642	2.312811642	2.312811642	2.312811642	2.312811642	2.312811642	2.397626833	2.312811642	2.312811642	2.312811642	2.312811642	2.312811642	2.315428432	2.312811642	2.312811642	2.312811642	2.312811642	2.312811642	2.312811642	2.312811642	2.312811642	2.312811642	2.312811642	2.312811642	2.312811642	2.312811642	2.312811642	2.312811642	2.312811642	2.312811642	2.312811642	2.312811642	4.248882248	2.321268545	2.312811642	2.312811642	2.312811642	2.312811642	2.312811642	2.332790144	2.312811642	2.312811642	2.312811642	2.312811642	2.312811642	2.312811642	2.312811642	2.312811642	2.312811642	2.312811642	2.312811642	2.312811642	2.312811642	2.312811642	2.312811642	2.312811642	2.312811642	2.312811642	2.312811642	2.312811642	2.312811642	2.312811642	2.312811642	2.312811642	2.312811642	2.312811642	2.312811642	2.312811642	2.312811642	2.312811642	2.709917681	2.328512992
"1552340_at"	2.312811642	2.312811642	2.312811642	2.312811642	2.312811642	2.312811642	2.312811642	2.312811642	2.312811642	2.312811642	2.312811642	2.312811642	2.312811642	2.312811642	2.312811642	2.312811642	2.312811642	2.312811642	2.336215437	2.312811642	2.312811642	2.312811642	2.347718269	2.312811642	2.312811642	2.312811642	2.312811642	2.312811642	2.312811642	2.312811642	2.408156812	2.320637778	2.312811642	2.312811642	2.312811642	2.312811642	2.312811642	2.312811642	2.312811642	2.312811642	2.312811642	2.312811642	2.312811642	2.312811642	2.312811642	2.312811642	2.312811642	2.312811642	2.312811642	2.414487543	2.312811642	2.312811642	2.312811642	2.312811642	2.323566107	2.312811642	2.312811642	2.312811642	2.312811642	2.312811642	2.312811642	2.312811642	2.312811642	2.312811642	2.312811642	2.312811642	2.321203872	2.312811642	2.312811642	2.312811642	2.312811642	2.312811642	2.33549267	2.540843206	2.312811642	2.312811642	2.31378751	2.312811642	2.312811642	2.312811642	2.312811642	2.312811642	2.312811642	2.312811642	2.312811642	2.312811642	2.312811642	2.312811642	2.312811642	2.629523038	2.312811642	3.628684763	2.312811642	2.312811642	2.312811642	2.312811642	2.312811642	2.312811642	2.312811642	2.312811642	2.312811642	2.312811642	2.312811642	2.312811642	2.312811642	2.312811642	2.312811642	2.312811642	2.320931865	2.59932606	2.424836347	2.312811642	2.312811642	2.312811642	2.312811642	2.312811642	2.312811642	2.312811642	2.321737836	2.312811642	2.312811642
"1552343_s_at"	4.382161543	4.792236409	8.159934417	5.698781306	4.380946864	3.750759254	4.26134231	3.391564748	2.57192144	4.147421488	4.380946864	3.523545316	3.537043171	4.122865993	3.599209432	3.537043171	3.350506568	4.597562852	4.764255267	4.93658176	4.888837687	5.037648792	5.019375947	5.142452264	4.768209756	4.672976687	5.743326309	4.403844986	5.073250937	7.488957922	5.667033009	6.733958626	4.122617593	4.673627449	6.08647251	4.499838149	5.133270701	4.553953962	5.491061718	5.852940903	4.958160288	5.662473052	4.64565397	5.415923206	4.865236215	4.713374177	6.354355942	5.34279417	4.50276745	4.764255267	5.18681588	7.191161569	5.927008229	4.764255267	6.101938924	5.507974366	4.264402736	4.615351697	4.775927089	5.730147405	4.764255267	3.948089709	3.944658026	4.764255267	5.206182625	5.264977988	4.650805543	5.434635832	5.621378552	4.619504171	7.408810841	4.389192224	4.764255267	4.122617593	4.18299642	6.273418492	5.451638255	4.764255267	5.486787124	4.499838149	5.806368704	4.329126786	4.589383713	6.042206721	5.764839947	5.888568807	5.283493226	4.764255267	5.028903148	5.890293991	6.167018347	6.020574856	5.861112338	5.223950304	4.499838149	4.805237008	5.585300294	5.128321994	6.377099586	5.271904617	4.608278507	4.764255267	6.48956986	7.171257535	4.671553461	7.510811707	4.251169754	7.176047918	5.806545263	4.996431758	5.299220901	6.495921392	5.572029181	4.381704229	4.887719649	5.144929928	5.850871102	4.867378097	6.099222244	4.122617593	4.472446346
[truncated: 79,458,058 more chars]
