# Supplementary material for: Cysteine conjugate beta-lyase 2 (CCBL2) expression as a prognostic marker of survival in breast cancer patients
Source: PLoS One. 2022 Jun 30;17(6):e0269998. doi: 10.1371/journal.pone.0269998 (PMC9246202; doi:10.1371/journal.pone.0269998)
Supplement: S4 File — (ZIP) [file pone.0269998.s006.zip › S4_File]

!Series_title	"Differential Effect of Surgical Manipulation on Gene Expression in Normal Breast Tissue and Breast Tumour Tissue"
!Series_geo_accession	"GSE71053"
!Series_status	"Public on Nov 21 2018"
!Series_submission_date	"Jul 17 2015"
!Series_last_update_date	"Mar 25 2019"
!Series_pubmed_id	"30445902"
!Series_summary	"Gene expression profiling is a promising diagnostic and prognostic tool. Expression profiles are snap-shots of mRNA levels at time of extraction and they have been shown to be affected by tissue handling during sample collection. The effect of cold (room temperature) ischemia in the time interval between surgical removal of the specimen and freezing has been described in a number of studies. However, not much is known about the effect of warm (body temperature) ischemia during surgery."
!Series_overall_design	"Biopsies from normal and tumour tissue were taken in situ immediately after induction of anaesthesia prior to radical mastectomy. All tumours in this study were well defined and easily palpable. Biopsies from normal tissue were taken as far from the tumour as possible.  After surgical excision 4 biopsies were taken ex vivo, 3 from normal and 1 from tumour tissue."
!Series_type	"Expression profiling by array"
!Series_contributor	"Mads,,Thomassen"
!Series_sample_id	"GSM1826225 GSM1826226 GSM1826227 GSM1826228 GSM1826229 GSM1826230 GSM1826231 GSM1826232 GSM1826233 GSM1826234 GSM1826235 GSM1826236 GSM1826237 GSM1826238 GSM1826239 GSM1826240 GSM1826241 GSM1826242 "
!Series_contact_name	"mads,,thomassen"
!Series_contact_email	"mads.thomassen@rsyd.dk"
!Series_contact_institute	"odense university hospital"
!Series_contact_address	"soender boulevard 29"
!Series_contact_city	"odense"
!Series_contact_zip/postal_code	"5000"
!Series_contact_country	"Denmark"
!Series_supplementary_file	"ftp://ftp.ncbi.nlm.nih.gov/geo/series/GSE71nnn/GSE71053/suppl/GSE71053_RAW.tar"
!Series_platform_id	"GPL570"
!Series_platform_taxid	"9606"
!Series_sample_taxid	"9606"
!Series_relation	"BioProject: https://www.ncbi.nlm.nih.gov/bioproject/PRJNA290189"

!Sample_title	"tumor_pre surgery_patient1"	"normal_post surgery_patient1_1"	"normal_post surgery_patient1_2"	"normal_post surgery_patient1_3"	"tumor_post surgery_patient1"	"normal_pre surgery_patient1"	"tumor_pre surgery_patient2"	"normal_post surgery_patient2_1"	"normal_post surgery_patient2_2"	"normal_post surgery_patient2_3"	"tumor_post surgery_patient2"	"normal_pre surgery_patient2"	"tumor_pre surgery_patient3"	"normal_post surgery_patient3_1"	"normal_post surgery_patient3_2"	"normal_post surgery_patient3_3"	"tumor_post surgery_patient3"	"normal_pre surgery_patient3"
!Sample_geo_accession	"GSM1826225"	"GSM1826226"	"GSM1826227"	"GSM1826228"	"GSM1826229"	"GSM1826230"	"GSM1826231"	"GSM1826232"	"GSM1826233"	"GSM1826234"	"GSM1826235"	"GSM1826236"	"GSM1826237"	"GSM1826238"	"GSM1826239"	"GSM1826240"	"GSM1826241"	"GSM1826242"
!Sample_status	"Public on Nov 21 2018"	"Public on Nov 21 2018"	"Public on Nov 21 2018"	"Public on Nov 21 2018"	"Public on Nov 21 2018"	"Public on Nov 21 2018"	"Public on Nov 21 2018"	"Public on Nov 21 2018"	"Public on Nov 21 2018"	"Public on Nov 21 2018"	"Public on Nov 21 2018"	"Public on Nov 21 2018"	"Public on Nov 21 2018"	"Public on Nov 21 2018"	"Public on Nov 21 2018"	"Public on Nov 21 2018"	"Public on Nov 21 2018"	"Public on Nov 21 2018"
!Sample_submission_date	"Jul 17 2015"	"Jul 17 2015"	"Jul 17 2015"	"Jul 17 2015"	"Jul 17 2015"	"Jul 17 2015"	"Jul 17 2015"	"Jul 17 2015"	"Jul 17 2015"	"Jul 17 2015"	"Jul 17 2015"	"Jul 17 2015"	"Jul 17 2015"	"Jul 17 2015"	"Jul 17 2015"	"Jul 17 2015"	"Jul 17 2015"	"Jul 17 2015"
!Sample_last_update_date	"Nov 21 2018"	"Nov 21 2018"	"Nov 21 2018"	"Nov 21 2018"	"Nov 21 2018"	"Nov 21 2018"	"Nov 21 2018"	"Nov 21 2018"	"Nov 21 2018"	"Nov 21 2018"	"Nov 21 2018"	"Nov 21 2018"	"Nov 21 2018"	"Nov 21 2018"	"Nov 21 2018"	"Nov 21 2018"	"Nov 21 2018"	"Nov 21 2018"
!Sample_type	"RNA"	"RNA"	"RNA"	"RNA"	"RNA"	"RNA"	"RNA"	"RNA"	"RNA"	"RNA"	"RNA"	"RNA"	"RNA"	"RNA"	"RNA"	"RNA"	"RNA"	"RNA"
!Sample_channel_count	"1"	"1"	"1"	"1"	"1"	"1"	"1"	"1"	"1"	"1"	"1"	"1"	"1"	"1"	"1"	"1"	"1"	"1"
!Sample_source_name_ch1	"tumor_pre surgery"	"normal_post surgery_1"	"normal_post surgery_2"	"normal_post surgery_3"	"tumor_post surgery"	"normal_pre surgery"	"tumor_pre surgery"	"normal_post surgery_1"	"normal_post surgery_2"	"normal_post surgery_3"	"tumor_post surgery"	"normal_pre surgery"	"tumor_pre surgery"	"normal_post surgery_1"	"normal_post surgery_2"	"normal_post surgery_3"	"tumor_post surgery"	"normal_pre surgery"
!Sample_organism_ch1	"Homo sapiens"	"Homo sapiens"	"Homo sapiens"	"Homo sapiens"	"Homo sapiens"	"Homo sapiens"	"Homo sapiens"	"Homo sapiens"	"Homo sapiens"	"Homo sapiens"	"Homo sapiens"	"Homo sapiens"	"Homo sapiens"	"Homo sapiens"	"Homo sapiens"	"Homo sapiens"	"Homo sapiens"	"Homo sapiens"
!Sample_characteristics_ch1	"gender: female"	"gender: female"	"gender: female"	"gender: female"	"gender: female"	"gender: female"	"gender: female"	"gender: female"	"gender: female"	"gender: female"	"gender: female"	"gender: female"	"gender: female"	"gender: female"	"gender: female"	"gender: female"	"gender: female"	"gender: female"
!Sample_characteristics_ch1	"tissue: breast"	"tissue: breast"	"tissue: breast"	"tissue: breast"	"tissue: breast"	"tissue: breast"	"tissue: breast"	"tissue: breast"	"tissue: breast"	"tissue: breast"	"tissue: breast"	"tissue: breast"	"tissue: breast"	"tissue: breast"	"tissue: breast"	"tissue: breast"	"tissue: breast"	"tissue: breast"
!Sample_characteristics_ch1	"patient number: 1"	"patient number: 1"	"patient number: 1"	"patient number: 1"	"patient number: 1"	"patient number: 1"	"patient number: 2"	"patient number: 2"	"patient number: 2"	"patient number: 2"	"patient number: 2"	"patient number: 2"	"patient number: 3"	"patient number: 3"	"patient number: 3"	"patient number: 3"	"patient number: 3"	"patient number: 3"
!Sample_characteristics_ch1	"disease status: tumor"	"disease status: normal"	"disease status: normal"	"disease status: normal"	"disease status: tumor"	"disease status: normal"	"disease status: tumor"	"disease status: normal"	"disease status: normal"	"disease status: normal"	"disease status: tumor"	"disease status: normal"	"disease status: tumor"	"disease status: normal"	"disease status: normal"	"disease status: normal"	"disease status: tumor"	"disease status: normal"
!Sample_treatment_protocol_ch1	"liquid nitrogen"	"liquid nitrogen"	"liquid nitrogen"	"liquid nitrogen"	"liquid nitrogen"	"liquid nitrogen"	"liquid nitrogen"	"liquid nitrogen"	"liquid nitrogen"	"liquid nitrogen"	"liquid nitrogen"	"liquid nitrogen"	"liquid nitrogen"	"liquid nitrogen"	"liquid nitrogen"	"liquid nitrogen"	"liquid nitrogen"	"liquid nitrogen"
!Sample_molecule_ch1	"total RNA"	"total RNA"	"total RNA"	"total RNA"	"total RNA"	"total RNA"	"total RNA"	"total RNA"	"total RNA"	"total RNA"	"total RNA"	"total RNA"	"total RNA"	"total RNA"	"total RNA"	"total RNA"	"total RNA"	"total RNA"
!Sample_extract_protocol_ch1	"RNeasy Micro kit (Qiagen)"	"RNeasy Micro kit (Qiagen)"	"RNeasy Micro kit (Qiagen)"	"RNeasy Micro kit (Qiagen)"	"RNeasy Micro kit (Qiagen)"	"RNeasy Micro kit (Qiagen)"	"RNeasy Micro kit (Qiagen)"	"RNeasy Micro kit (Qiagen)"	"RNeasy Micro kit (Qiagen)"	"RNeasy Micro kit (Qiagen)"	"RNeasy Micro kit (Qiagen)"	"RNeasy Micro kit (Qiagen)"	"RNeasy Micro kit (Qiagen)"	"RNeasy Micro kit (Qiagen)"	"RNeasy Micro kit (Qiagen)"	"RNeasy Micro kit (Qiagen)"	"RNeasy Micro kit (Qiagen)"	"RNeasy Micro kit (Qiagen)"
!Sample_label_ch1	"biotin"	"biotin"	"biotin"	"biotin"	"biotin"	"biotin"	"biotin"	"biotin"	"biotin"	"biotin"	"biotin"	"biotin"	"biotin"	"biotin"	"biotin"	"biotin"	"biotin"	"biotin"
!Sample_label_protocol_ch1	"MessageAmpTM III RNA amplification kit"	"MessageAmpTM III RNA amplification kit"	"MessageAmpTM III RNA amplification kit"	"MessageAmpTM III RNA amplification kit"	"MessageAmpTM III RNA amplification kit"	"MessageAmpTM III RNA amplification kit"	"MessageAmpTM III RNA amplification kit"	"MessageAmpTM III RNA amplification kit"	"MessageAmpTM III RNA amplification kit"	"MessageAmpTM III RNA amplification kit"	"MessageAmpTM III RNA amplification kit"	"MessageAmpTM III RNA amplification kit"	"MessageAmpTM III RNA amplification kit"	"MessageAmpTM III RNA amplification kit"	"MessageAmpTM III RNA amplification kit"	"MessageAmpTM III RNA amplification kit"	"MessageAmpTM III RNA amplification kit"	"MessageAmpTM III RNA amplification kit"
!Sample_taxid_ch1	"9606"	"9606"	"9606"	"9606"	"9606"	"9606"	"9606"	"9606"	"9606"	"9606"	"9606"	"9606"	"9606"	"9606"	"9606"	"9606"	"9606"	"9606"
!Sample_hyb_protocol	"Affymetrix standard"	"Affymetrix standard"	"Affymetrix standard"	"Affymetrix standard"	"Affymetrix standard"	"Affymetrix standard"	"Affymetrix standard"	"Affymetrix standard"	"Affymetrix standard"	"Affymetrix standard"	"Affymetrix standard"	"Affymetrix standard"	"Affymetrix standard"	"Affymetrix standard"	"Affymetrix standard"	"Affymetrix standard"	"Affymetrix standard"	"Affymetrix standard"
!Sample_scan_protocol	"Affymetrix standard"	"Affymetrix standard"	"Affymetrix standard"	"Affymetrix standard"	"Affymetrix standard"	"Affymetrix standard"	"Affymetrix standard"	"Affymetrix standard"	"Affymetrix standard"	"Affymetrix standard"	"Affymetrix standard"	"Affymetrix standard"	"Affymetrix standard"	"Affymetrix standard"	"Affymetrix standard"	"Affymetrix standard"	"Affymetrix standard"	"Affymetrix standard"
!Sample_data_processing	"Robust multi-array average expression measure (rma) [7] was applied to perform background correction, quantile normalization, and expression index calculation of all microarrays. Only perfect match probes were used for data analysis"	"Robust multi-array average expression measure (rma) [7] was applied to perform background correction, quantile normalization, and expression index calculation of all microarrays. Only perfect match probes were used for data analysis"	"Robust multi-array average expression measure (rma) [7] was applied to perform background correction, quantile normalization, and expression index calculation of all microarrays. Only perfect match probes were used for data analysis"	"Robust multi-array average expression measure (rma) [7] was applied to perform background correction, quantile normalization, and expression index calculation of all microarrays. Only perfect match probes were used for data analysis"	"Robust multi-array average expression measure (rma) [7] was applied to perform background correction, quantile normalization, and expression index calculation of all microarrays. Only perfect match probes were used for data analysis"	"Robust multi-array average expression measure (rma) [7] was applied to perform background correction, quantile normalization, and expression index calculation of all microarrays. Only perfect match probes were used for data analysis"	"Robust multi-array average expression measure (rma) [7] was applied to perform background correction, quantile normalization, and expression index calculation of all microarrays. Only perfect match probes were used for data analysis"	"Robust multi-array average expression measure (rma) [7] was applied to perform background correction, quantile normalization, and expression index calculation of all microarrays. Only perfect match probes were used for data analysis"	"Robust multi-array average expression measure (rma) [7] was applied to perform background correction, quantile normalization, and expression index calculation of all microarrays. Only perfect match probes were used for data analysis"	"Robust multi-array average expression measure (rma) [7] was applied to perform background correction, quantile normalization, and expression index calculation of all microarrays. Only perfect match probes were used for data analysis"	"Robust multi-array average expression measure (rma) [7] was applied to perform background correction, quantile normalization, and expression index calculation of all microarrays. Only perfect match probes were used for data analysis"	"Robust multi-array average expression measure (rma) [7] was applied to perform background correction, quantile normalization, and expression index calculation of all microarrays. Only perfect match probes were used for data analysis"	"Robust multi-array average expression measure (rma) [7] was applied to perform background correction, quantile normalization, and expression index calculation of all microarrays. Only perfect match probes were used for data analysis"	"Robust multi-array average expression measure (rma) [7] was applied to perform background correction, quantile normalization, and expression index calculation of all microarrays. Only perfect match probes were used for data analysis"	"Robust multi-array average expression measure (rma) [7] was applied to perform background correction, quantile normalization, and expression index calculation of all microarrays. Only perfect match probes were used for data analysis"	"Robust multi-array average expression measure (rma) [7] was applied to perform background correction, quantile normalization, and expression index calculation of all microarrays. Only perfect match probes were used for data analysis"	"Robust multi-array average expression measure (rma) [7] was applied to perform background correction, quantile normalization, and expression index calculation of all microarrays. Only perfect match probes were used for data analysis"	"Robust multi-array average expression measure (rma) [7] was applied to perform background correction, quantile normalization, and expression index calculation of all microarrays. Only perfect match probes were used for data analysis"
!Sample_platform_id	"GPL570"	"GPL570"	"GPL570"	"GPL570"	"GPL570"	"GPL570"	"GPL570"	"GPL570"	"GPL570"	"GPL570"	"GPL570"	"GPL570"	"GPL570"	"GPL570"	"GPL570"	"GPL570"	"GPL570"	"GPL570"
!Sample_contact_name	"mads,,thomassen"	"mads,,thomassen"	"mads,,thomassen"	"mads,,thomassen"	"mads,,thomassen"	"mads,,thomassen"	"mads,,thomassen"	"mads,,thomassen"	"mads,,thomassen"	"mads,,thomassen"	"mads,,thomassen"	"mads,,thomassen"	"mads,,thomassen"	"mads,,thomassen"	"mads,,thomassen"	"mads,,thomassen"	"mads,,thomassen"	"mads,,thomassen"
!Sample_contact_email	"mads.thomassen@rsyd.dk"	"mads.thomassen@rsyd.dk"	"mads.thomassen@rsyd.dk"	"mads.thomassen@rsyd.dk"	"mads.thomassen@rsyd.dk"	"mads.thomassen@rsyd.dk"	"mads.thomassen@rsyd.dk"	"mads.thomassen@rsyd.dk"	"mads.thomassen@rsyd.dk"	"mads.thomassen@rsyd.dk"	"mads.thomassen@rsyd.dk"	"mads.thomassen@rsyd.dk"	"mads.thomassen@rsyd.dk"	"mads.thomassen@rsyd.dk"	"mads.thomassen@rsyd.dk"	"mads.thomassen@rsyd.dk"	"mads.thomassen@rsyd.dk"	"mads.thomassen@rsyd.dk"
!Sample_contact_institute	"odense university hospital"	"odense university hospital"	"odense university hospital"	"odense university hospital"	"odense university hospital"	"odense university hospital"	"odense university hospital"	"odense university hospital"	"odense university hospital"	"odense university hospital"	"odense university hospital"	"odense university hospital"	"odense university hospital"	"odense university hospital"	"odense university hospital"	"odense university hospital"	"odense university hospital"	"odense university hospital"
!Sample_contact_address	"soender boulevard 29"	"soender boulevard 29"	"soender boulevard 29"	"soender boulevard 29"	"soender boulevard 29"	"soender boulevard 29"	"soender boulevard 29"	"soender boulevard 29"	"soender boulevard 29"	"soender boulevard 29"	"soender boulevard 29"	"soender boulevard 29"	"soender boulevard 29"	"soender boulevard 29"	"soender boulevard 29"	"soender boulevard 29"	"soender boulevard 29"	"soender boulevard 29"
!Sample_contact_city	"odense"	"odense"	"odense"	"odense"	"odense"	"odense"	"odense"	"odense"	"odense"	"odense"	"odense"	"odense"	"odense"	"odense"	"odense"	"odense"	"odense"	"odense"
!Sample_contact_zip/postal_code	"5000"	"5000"	"5000"	"5000"	"5000"	"5000"	"5000"	"5000"	"5000"	"5000"	"5000"	"5000"	"5000"	"5000"	"5000"	"5000"	"5000"	"5000"
!Sample_contact_country	"Denmark"	"Denmark"	"Denmark"	"Denmark"	"Denmark"	"Denmark"	"Denmark"	"Denmark"	"Denmark"	"Denmark"	"Denmark"	"Denmark"	"Denmark"	"Denmark"	"Denmark"	"Denmark"	"Denmark"	"Denmark"
!Sample_supplementary_file	"ftp://ftp.ncbi.nlm.nih.gov/geo/samples/GSM1826nnn/GSM1826225/suppl/GSM1826225_Pt_1-T-pre.CEL.gz"	"ftp://ftp.ncbi.nlm.nih.gov/geo/samples/GSM1826nnn/GSM1826226/suppl/GSM1826226_Pt_1-N-post_1.CEL.gz"	"ftp://ftp.ncbi.nlm.nih.gov/geo/samples/GSM1826nnn/GSM1826227/suppl/GSM1826227_Pt_1-N-post_2.CEL.gz"	"ftp://ftp.ncbi.nlm.nih.gov/geo/samples/GSM1826nnn/GSM1826228/suppl/GSM1826228_Pt_1-N-post_3.CEL.gz"	"ftp://ftp.ncbi.nlm.nih.gov/geo/samples/GSM1826nnn/GSM1826229/suppl/GSM1826229_Pt_1-T-post.CEL.gz"	"ftp://ftp.ncbi.nlm.nih.gov/geo/samples/GSM1826nnn/GSM1826230/suppl/GSM1826230_Pt_1-N-pre.CEL.gz"	"ftp://ftp.ncbi.nlm.nih.gov/geo/samples/GSM1826nnn/GSM1826231/suppl/GSM1826231_Pt_2-T-pre.CEL.gz"	"ftp://ftp.ncbi.nlm.nih.gov/geo/samples/GSM1826nnn/GSM1826232/suppl/GSM1826232_Pt_2-N-post_1.CEL.gz"	"ftp://ftp.ncbi.nlm.nih.gov/geo/samples/GSM1826nnn/GSM1826233/suppl/GSM1826233_Pt_2-N-post_2.CEL.gz"	"ftp://ftp.ncbi.nlm.nih.gov/geo/samples/GSM1826nnn/GSM1826234/suppl/GSM1826234_Pt_2-N-post_3.CEL.gz"	"ftp://ftp.ncbi.nlm.nih.gov/geo/samples/GSM1826nnn/GSM1826235/suppl/GSM1826235_Pt_2-T-post.CEL.gz"	"ftp://ftp.ncbi.nlm.nih.gov/geo/samples/GSM1826nnn/GSM1826236/suppl/GSM1826236_Pt_2-N-pre.CEL.gz"	"ftp://ftp.ncbi.nlm.nih.gov/geo/samples/GSM1826nnn/GSM1826237/suppl/GSM1826237_Pt_3-T-pre.CEL.gz"	"ftp://ftp.ncbi.nlm.nih.gov/geo/samples/GSM1826nnn/GSM1826238/suppl/GSM1826238_Pt_3-N-post_1.CEL.gz"	"ftp://ftp.ncbi.nlm.nih.gov/geo/samples/GSM1826nnn/GSM1826239/suppl/GSM1826239_Pt_3-N-post_2.CEL.gz"	"ftp://ftp.ncbi.nlm.nih.gov/geo/samples/GSM1826nnn/GSM1826240/suppl/GSM1826240_Pt_3-N-post_3.CEL.gz"	"ftp://ftp.ncbi.nlm.nih.gov/geo/samples/GSM1826nnn/GSM1826241/suppl/GSM1826241_Pt_3-T-post.CEL.gz"	"ftp://ftp.ncbi.nlm.nih.gov/geo/samples/GSM1826nnn/GSM1826242/suppl/GSM1826242_Pt_3-N-pre.CEL.gz"
!Sample_data_row_count	"54675"	"54675"	"54675"	"54675"	"54675"	"54675"	"54675"	"54675"	"54675"	"54675"	"54675"	"54675"	"54675"	"54675"	"54675"	"54675"	"54675"	"54675"
!series_matrix_table_begin
"ID_REF"	"GSM1826225"	"GSM1826226"	"GSM1826227"	"GSM1826228"	"GSM1826229"	"GSM1826230"	"GSM1826231"	"GSM1826232"	"GSM1826233"	"GSM1826234"	"GSM1826235"	"GSM1826236"	"GSM1826237"	"GSM1826238"	"GSM1826239"	"GSM1826240"	"GSM1826241"	"GSM1826242"
"1007_s_at"	10.25692306	10.87309452	10.75320993	10.72973228	10.91871728	10.99903949	10.92388954	10.3574938	9.722305612	9.771689627	10.8786783	10.88204607	9.987383668	9.666913723	9.629689756	9.57025681	10.94703099	9.410021635
"1053_at"	6.686917739	6.796628572	6.971134242	6.63266365	8.244688732	6.378908451	6.999637227	6.211454454	6.524826838	6.283859757	6.47797718	6.678209211	6.557761759	6.088193498	6.482105573	6.634313032	6.824885098	6.794655665
"117_at"	5.711682249	5.991367796	5.897234291	5.97182442	6.17190913	5.841056042	6.377907789	6.251943239	6.145292906	6.058063383	6.227844211	5.924244378	6.157909281	6.529503767	6.666821417	6.23058804	6.119413146	6.037294756
"121_at"	8.722693039	8.756537298	8.541551164	8.49457747	8.820081489	8.850349869	8.657796723	8.426016298	8.476833459	8.438787463	8.428489929	8.542921685	8.31370147	8.582065437	8.544757555	8.391971002	8.434451622	8.355036515
"1255_g_at"	4.171120799	4.151068931	3.86126837	3.90752126	4.160367628	4.050316211	4.172942395	3.861950967	3.950537282	3.872116552	3.991789549	3.992092878	3.981350947	3.984044926	4.000347376	3.976661539	3.886103746	3.879382276
"1294_at"	7.441270779	7.69978198	7.219878286	7.249925854	7.203248999	7.058507312	7.140366478	6.876153718	6.971441417	6.955232144	6.971897975	7.223619648	7.21100188	7.039151763	7.112944644	7.036270353	7.076583006	7.066369409
"1316_at"	7.353064664	7.059193352	7.230819653	7.3940205	6.338134934	7.215568025	6.709982091	7.179538634	7.28180068	7.624456607	7.08185566	6.923659393	7.275644761	7.473103955	7.245168293	7.228630618	6.858219962	7.808286355
"1320_at"	4.976206943	5.131216894	4.834641561	4.831092459	4.835584374	4.790877526	4.903908077	4.631815618	4.878899584	4.970664662	4.831008589	4.828464068	5.029340685	4.987218325	5.145876058	4.996988108	4.805900852	4.899919961
"1405_i_at"	8.962875697	7.134579431	7.817046146	7.422830136	8.386858767	7.303136726	5.342050489	6.299619491	6.096041757	6.238009643	6.117467917	6.101450048	7.142718224	6.596913379	6.130738766	5.777094728	5.171570003	6.169911655
"1431_at"	4.824075916	4.873053358	4.79822341	4.65648423	4.752866901	4.782085447	4.92352151	4.753197395	4.556673031	5.044919861	4.743720761	4.881205403	4.73723799	4.762213231	4.765405686	4.751826877	4.698439329	4.587357161
"1438_at"	6.651262179	7.341549543	6.898193483	6.815654161	6.406672941	6.605797776	6.693394111	6.068262965	6.276092605	6.160436729	6.382849537	6.989579701	6.301146803	6.206703808	6.291938823	6.244686507	6.331517696	6.039019806
"1487_at"	7.313973825	7.892556863	7.376042889	7.43246366	7.890271019	7.253672304	7.557209593	7.245569323	7.364203042	7.288101511	7.480290213	7.631228249	7.178519489	7.540384222	7.529844232	7.346529583	7.355945562	7.51661957
"1494_f_at"	6.627025238	6.744604937	6.377481867	6.515506922	6.550642391	6.775168612	6.801352676	6.617983016	6.626972126	7.15871548	6.738196408	6.909812893	6.836017044	6.895465094	6.866237752	7.036590248	6.644469122	6.936383818
"1552256_a_at"	8.423224657	8.580589779	7.917179537	8.096339381	7.599220457	7.244707436	7.807313956	8.791792365	9.088198526	8.24480629	7.833283322	7.786212664	8.732991158	8.540294964	9.059771253	8.943637034	7.412181481	9.053096487
"1552257_a_at"	7.088741943	7.582727818	7.216999138	7.191464757	8.292281414	7.042980845	7.325867498	6.738459133	6.847604597	6.633440141	7.009366396	7.224881192	7.10665234	6.971735677	7.088872423	7.010252735	9.370261651	7.019552548
"1552258_at"	5.769671503	5.900897678	5.785673166	5.884357392	5.677123248	5.897684943	5.869587207	6.201053971	5.988361195	5.627981108	6.032329172	5.857172669	5.784178032	6.137535567	6.062908708	5.897940605	5.782430408	5.55859905
"1552261_at"	5.092386942	5.346907841	5.250055321	5.166551902	5.073007132	5.309344577	5.142501422	5.537239942	4.920015351	5.003204199	5.042781269	5.227348647	4.562062589	4.981570757	4.950152261	5.012698621	4.792397676	4.805703957
"1552263_at"	5.916263935	5.158040361	5.284428762	5.282706242	5.753485812	5.343785972	5.013026592	5.892144056	5.72137036	5.697612864	5.321504836	5.423898623	5.47659721	5.297545334	5.468549022	5.321056248	4.830384163	5.271903609
"1552264_a_at"	5.8421596	5.97952042	5.785710035	5.647000348	6.319516281	5.734789697	5.781452587	5.850164342	5.853243789	5.728894296	5.661639046	5.807569491	5.716693573	6.313575262	6.140171669	5.979755735	5.789796404	5.808373954
"1552266_at"	3.795045885	3.81321784	4.15077922	3.795045885	3.671617966	3.676685456	3.546140702	3.493679945	3.570310803	3.390900192	3.710346072	3.464520483	3.236042294	3.539859277	3.343277264	3.628137611	3.360905155	3.6603349
"1552269_at"	3.712678822	3.731024672	3.677902862	3.708721911	3.661639245	3.975111021	3.779544216	3.701796997	3.543602863	3.80799617	3.987832444	3.855676683	3.805811281	3.675373992	3.824249296	3.766014954	3.856143104	3.642768858
"1552271_at"	5.860916514	6.109723194	5.736623683	5.617540782	6.087371423	5.652979923	6.144569161	5.670249109	5.721332173	5.704836832	5.847001902	5.965120737	5.769228981	5.917191538	6.057832738	5.855054891	5.938695789	5.888163476
"1552272_a_at"	6.34565113	6.964228654	6.220940393	6.283581884	6.917651494	6.464195046	6.849335677	6.217926278	6.389652004	6.24295608	6.860662899	6.553463806	6.363683561	6.485894576	6.273093495	6.278387657	6.628279877	6.217287777
"1552274_at"	6.511516526	6.128410394	6.165075211	6.009373359	5.713572084	5.778041464	6.194591768	6.095576373	6.614543273	6.032813481	5.93485545	5.990810125	6.290165562	6.549427904	6.550286896	6.456663348	5.31291094	6.549796911
"1552275_s_at"	4.898969495	4.991915084	4.917769377	4.649463816	4.793954637	4.495127955	4.733769686	4.809680807	5.310714421	5.172089126	4.653130092	4.907956363	5.139847339	5.233013407	5.241779804	5.250564729	4.473834693	5.553471117
"1552276_a_at"	5.836634094	5.854250432	5.719446631	5.826445074	5.944128705	6.001214041	6.059934998	5.701091208	5.668715378	5.541257071	5.765575337	5.872799209	6.092163	5.997506122	5.862810485	5.682161331	6.014221574	5.796035009
"1552277_a_at"	6.81833543	6.374711221	6.500551804	6.481294777	7.185693168	6.329122801	7.097086358	6.694095786	6.706239454	6.494865189	6.927782057	6.441891001	6.570993856	6.838849833	6.799826028	6.883892233	6.544365163	6.323181295
"1552278_a_at"	5.179818131	5.196761919	5.037674008	5.004088448	5.130946766	5.55893493	5.120642455	4.97908366	5.091964244	4.812919379	5.139721071	5.093188818	5.112685114	5.098993085	5.115663004	5.052490827	5.222136132	5.11513022
"1552279_a_at"	6.466571884	6.344768773	6.375938309	6.261875703	6.588365103	6.594186615	6.25531133	6.214099748	6.295901255	6.508742313	6.206187262	6.453658023	5.970757721	6.43434279	6.319243996	6.226622758	6.389644656	6.114282644
"1552280_at"	5.634176961	5.291314926	5.247774515	5.06231765	5.142389396	5.288698641	5.63632911	5.260785357	5.55721125	5.307215971	5.118803802	5.306590753	5.269128364	5.494996347	5.374843154	5.270743974	4.986171118	5.311907775
"1552281_at"	7.180799359	7.637584789	7.218245075	7.193756073	7.424124335	7.36656518	7.394233681	7.171515452	7.027848966	7.213670337	6.96466952	7.096198964	7.146446161	7.121438694	7.20994224	7.035176026	7.011545652	7.070968497
"1552283_s_at"	5.195942025	5.590005126	5.541898678	5.414699775	5.622667179	5.21733518	5.2538222	5.380095334	5.168696806	5.219054459	6.485599914	5.469508876	5.397896193	5.589921141	5.231855832	5.589415154	7.31466761	5.644892732
"1552286_at"	5.965060252	5.914688108	6.182706879	6.176962519	6.363795839	6.072312982	6.213068578	5.952377078	6.047104035	6.270999711	6.122605842	6.086007254	6.184875402	6.196224479	6.126189493	6.141963302	6.891002275	6.239766692
"1552287_s_at"	6.578565672	6.730214658	7.109559183	6.497402551	6.672790296	6.856717079	7.141920575	7.017511056	6.824443165	6.007099137	7.533897836	6.803178154	6.716854728	6.664882777	6.887127242	6.622777934	6.912276486	6.837923396
"1552288_at"	4.432334146	4.583994505	4.393913798	4.145954123	4.479596423	4.195395512	5.26217355	4.313776917	4.316520786	4.679886449	4.895242197	4.45691981	4.644483479	4.358645074	4.382168282	4.605763904	5.005439874	4.415398219
"1552289_a_at"	6.063210421	5.934648622	5.877960486	6.069710705	6.115435351	5.970583704	6.832252763	5.826041039	5.565411426	5.907809054	6.19275984	5.948826115	5.942328138	5.978755977	5.95671112	5.814035958	6.435736019	5.974295341
"1552291_at"	6.7342649	6.47495753	6.890980561	7.268730651	7.75370523	6.843559557	7.070887175	6.945352704	7.051617972	7.497635442	7.702020031	7.14385726	6.423659682	6.715496886	6.734775004	6.527769174	8.049072542	6.914482977
"1552293_at"	4.929838887	5.08766317	5.133650336	4.923288382	5.379860606	4.87824561	5.227050021	5.141004599	5.231300876	5.073127084	5.154526435	5.069963472	5.214327934	5.409308708	5.337103473	5.162613436	5.161791633	5.253703495
"1552295_a_at"	6.628218236	6.144041022	6.378802736	6.587900847	6.798106798	6.495577036	6.965285916	6.43025578	6.360701698	6.276666492	6.371389524	6.573143365	6.423659682	6.354529627	6.417895795	6.52663218	6.661276755	6.582072959
"1552296_at"	4.187601123	4.586101058	4.178687291	4.453666216	3.975111021	4.378723567	4.132648189	4.246152553	4.04168739	3.989570128	4.306128759	4.151264858	4.114433007	3.832292303	4.043987563	4.010646483	4.029602041	3.96648479
"1552299_at"	4.603160554	5.27593527	4.638979072	4.688256665	4.879792712	4.679650791	5.235596759	4.404765891	4.493233301	4.724304892	5.10871769	4.729399737	4.726469592	4.756449898	4.548241386	4.84688549	4.733637676	4.432859493
"1552301_a_at"	5.497791808	5.781852991	5.440334361	5.385381755	5.184149401	5.87076307	5.507363372	5.620385231	5.585092259	5.492726464	5.273742224	5.297918499	5.495006915	5.775588364	5.76143108	5.447339257	5.348494607	5.636968185
"1552302_at"	5.404792315	4.9746679	5.261362601	4.886066508	5.273293554	4.820293094	5.358903942	5.39984209	5.693733783	5.037684799	6.356884856	4.669832574	5.035815208	4.749006419	5.128832574	4.987669273	6.68365186	5.039457779
"1552303_a_at"	6.398255773	5.991788898	6.174477003	6.05444813	6.298690257	5.953636822	6.441017869	6.256986831	6.344785255	5.883024953	6.557885945	6.146417477	6.016324002	5.970757721	6.350421295	6.513670011	7.08901535	6.464335504
"1552304_at"	4.377348879	4.251311167	4.314489838	4.309065114	5.276891904	4.573349836	4.076513869	4.300347624	4.249167193	4.46424113	4.378031856	4.316865568	4.195865754	4.412132568	4.795709391	4.349431947	4.555551908	4.27261761
"1552306_at"	4.078828661	4.29956814	4.332783404	4.747493915	6.289846322	4.418688999	3.95034718	4.456390861	4.51801664	4.622955432	4.28315025	4.403934307	4.000141344	4.564840084	4.562559161	4.45233643	4.516910237	4.840307121
"1552307_a_at"	6.315180347	6.136927744	5.996335721	6.076815149	5.755096996	6.325985685	6.47308409	6.181593689	6.461393295	6.547150418	6.419397904	6.74593957	6.582929022	6.773765725	6.729141319	6.228603611	6.139655423	6.913813313
"1552309_a_at"	7.778490812	6.980748968	7.644454201	8.100373459	6.987739901	7.332056932	7.858015224	7.766776009	8.512877942	8.559497541	7.897986818	7.414654233	7.434887743	7.826712819	7.496181643	8.049972496	6.733313896	8.13324289
"1552310_at"	7.061622098	6.856003274	7.67604594	7.681394827	6.481900644	7.132063408	5.51811538	7.140334293	7.315449646	7.934231127	6.180960182	7.192690518	7.29613584	7.252593526	7.126902897	7.005640269	6.611916132	7.693722924
"1552311_a_at"	6.696333664	6.543815779	6.337918789	6.519253293	6.455314286	6.954493133	6.523720129	6.416311961	6.591545909	6.908676602	6.422748391	6.486006662	6.842171628	6.535078274	6.524845361	6.498792907	6.669169018	6.543620831
"1552312_a_at"	4.660810905	4.311763248	4.178870727	4.495495775	4.654466445	4.403611651	4.782676996	4.948800048	5.235182979	5.18722601	4.838886811	4.499522317	5.100608192	4.887243714	5.329291104	4.977024995	5.157571336	4.839458648
"1552314_a_at"	3.729402186	3.860147267	3.969865315	4.049083202	4.063100536	4.224553703	3.988280228	4.0110741	3.937071219	4.238808783	4.015848865	3.893015973	4.10060531	4.085451164	3.875184713	3.669017106	4.156929387	4.092562147
"1552315_at"	6.156973083	5.145413301	5.719636799	5.504149896	5.346099885	4.782644281	5.209036404	5.3319352	5.906866116	5.532588228	5.549287903	5.641808005	6.520216333	6.062603131	6.463532421	7.036652423	5.022683038	6.622180256
"1552316_a_at"	7.789641198	6.093480586	6.800316173	6.883946028	5.77846639	5.611972982	5.245824395	7.179422706	7.456774841	7.903844986	6.31111926	6.177280197	8.338468767	7.749807742	7.744472671	8.15365667	4.704281115	8.249356361
"1552318_at"	7.239061031	6.214481651	6.550462157	6.809216843	6.098893644	5.846604387	5.945654095	6.783827787	6.789569162	7.728527336	5.728994556	6.514626687	7.518846785	7.498277037	7.268436149	7.859421374	5.55377035	8.010348254
"1552319_a_at"	3.985140853	3.985368462	4.15031028	4.024347812	3.924409608	4.149767027	3.951649407	4.156104521	3.943946033	4.126945986	3.648387692	4.18860587	3.687967245	3.840905482	3.902412088	3.749501152	3.818347407	3.632010927
"1552320_a_at"	3.539620795	3.373749178	3.441281063	3.314492622	3.31525084	3.460147618	3.481034871	3.24206212	3.327114249	3.424759831	3.410956545	3.442367969	3.48974701	3.380585417	3.363432904	3.539620795	3.269698635	3.255152588
"1552321_a_at"	3.073703947	3.301037888	2.933205684	3.07936942	3.322009683	3.193759261	3.239909021	2.960560083	3.081783074	3.148280873	2.907286614	3.104298888	2.861994621	3.081783074	3.29050528	3.009667153	3.132622999	3.037604752
"1552322_at"	3.539620795	3.464710039	3.554043916	3.608037248	3.454879599	3.817358167	3.603988814	3.760627506	3.45414189	3.290276869	3.747445713	3.575135953	3.626412342	3.52802158	3.500622917	3.521089127	3.399999426	3.36467272
"1552323_s_at"	5.575607007	5.35733023	5.423032811	5.235663578	4.948916348	5.463363623	5.267696093	5.589236712	5.50292642	5.424437091	5.456615964	5.294025852	5.647559095	5.415431924	5.361558308	5.487485046	5.328941478	5.397225739
"1552325_at"	2.618585374	2.723328848	2.671132466	2.628672478	2.79012506	2.768601228	2.728220659	2.862305685	2.756270378	2.808651174	2.755557427	2.643475384	3.069617835	2.690578437	2.708580293	2.822415544	2.734179402	2.785294046
"1552326_a_at"	4.918849266	5.37636802	4.873597623	4.785544609	4.82811142	5.477776514	5.506288553	4.86267625	4.595189995	4.35546691	5.376003542	5.098246806	4.649771743	4.708821407	4.913773493	4.804315659	5.389577206	4.756644736
"1552327_at"	4.531386027	4.791905312	4.42260659	4.428517792	3.713866734	4.098963908	4.0895071	4.347023696	4.193182798	4.441166522	4.099545114	4.538474747	4.606506661	4.49333659	4.150010253	4.342864277	4.254404279	4.414595727
"1552329_at"	6.460934063	6.511243145	7.271548999	7.059391378	6.536727662	6.826577289	5.598349892	7.370204779	7.002483032	7.21139604	6.642392952	6.919692453	6.75873129	7.064936465	6.684572284	6.929917944	6.680033574	6.891872546
"1552330_at"	5.543612565	5.834015629	6.122406885	5.955060677	5.543999988	5.675174806	6.120222698	5.052444948	5.293089463	5.198076114	5.662031512	5.741931559	5.745881131	5.119827409	5.409783604	5.513162661	5.837126107	5.842755384
"1552332_at"	6.922525686	7.174455386	6.868775336	6.679942894	7.006274564	6.992574206	7.221133846	6.70428982	6.904442244	6.652741072	6.981835256	6.837534787	6.953660634	6.797906197	7.024165428	7.057790499	6.910914624	6.727743074
"1552334_at"	5.866505208	5.743428359	5.783958668	5.717183415	5.418506457	6.042793972	5.243140175	5.938155758	6.157922042	5.462463067	5.533692287	5.889006458	6.17699126	5.990800866	6.312020876	6.219736265	4.966980645	6.34402672
"1552335_at"	6.538775441	6.525461273	6.526331031	6.510524789	6.757825981	6.663893139	6.655107034	6.396071522	6.664511969	6.780883817	6.447011821	6.55696402	6.123631261	6.743093225	6.487699513	6.50622374	6.372576632	6.488453475
"1552337_s_at"	4.98786116	5.120070284	4.719178174	4.813693706	4.730444416	4.857345201	5.163731155	5.043712321	5.511563536	5.198283348	4.908399996	4.928570643	5.646291309	5.444712286	5.501754406	5.380982822	4.866792013	5.695119705
"1552338_at"	5.403798005	5.2733046	4.649787555	5.262499676	5.194073668	5.148119225	5.381534735	5.068148276	5.286231891	5.139233287	5.299970864	5.211058218	5.261210253	5.582431007	5.551695394	5.772569222	5.941847524	5.521996645
"1552340_at"	5.830876669	5.742940368	5.643767427	5.568741339	5.502835794	5.877804744	5.778244423	5.631767241	5.633264493	5.456036545	5.660019928	5.560558782	5.574946836	5.76136078	5.650114459	5.833790394	5.645062629	5.560602158
"1552343_s_at"	5.523437623	6.17265795	5.941890281	5.84553171	5.654816015	6.378841079	5.357176918	5.925810506	5.633264493	5.298575624	5.488179296	5.687141621	6.378046852	5.543912902	5.546894074	5.459626267	6.486796899	5.92037926
"1552344_s_at"	5.61360067	6.132020464	5.959653173	5.841864112	6.025673277	5.721842168	5.657449595	6.068494822	5.863544741	6.222915186	5.55553717	6.191361269	5.481560519	5.968572447	5.613402179	5.503914212	5.609342727	6.199942408
"1552347_at"	7.292211633	7.062194979	7.340119382	7.343363616	6.647819306	7.408903994	6.879919794	7.072776746	7.203966996	6.420539954	7.185775896	7.042124987	7.423001723	7.197400937	7.243350112	7.114951401	7.566517138	7.711708423
"1552348_at"	6.276238817	6.66506476	6.082196354	6.210906178	6.208695242	6.283343045	6.344638172	6.047795826	6.147631905	6.671612757	6.34402672	6.290902765	6.546093738	6.684858165	6.442759404	6.465262194	6.065955128	6.154403833
"1552349_a_at"	4.639734302	4.703225214	4.540175285	4.585816513	4.617998571	4.455313936	4.729287231	4.311883067	4.674115212	4.477803732	4.641555396	4.64451801	4.740345168	4.902961728	4.868525419	4.767289906	4.530596305	4.553400459
"1552354_at"	5.498797522	5.332982765	5.233157579	5.445906693	5.231635131	5.964379845	5.805836238	5.268420274	4.991965477	5.552532389	5.20219219	5.434380723	5.955982529	5.67332784	5.399917247	5.5927105	5.531126874	5.442710992
"1552355_s_at"	5.958964661	6.287016513	6.043609785	6.10120437	6.273381514	6.23991146	6.513246671	6.036527003	5.937565626	6.797174255	6.068783369	6.128034838	6.158828018	6.37744724	6.38473796	6.421096434	6.091670297	6.126095221
"1552359_at"	3.460039585	3.597958403	3.345852761	3.55555225	3.552727685	3.629290644	3.557029455	3.435501987	3.43867359	3.592362834	3.530598035	3.4562475	3.485669203	3.535570755	3.548219229	3.80769606	3.799181792	3.429983985
"1552360_a_at"	5.92255025	5.936559015	6.371389524	5.9267541	5.885454167	5.978134582	5.631672635	6.055912377	5.856468607	5.965318743	5.803359982	6.077915281	6.076784275	5.682730049	6.04127593	6.048757474	5.941577626	6.165868105
"1552362_a_at"	5.236681931	5.289570642	5.256973668	5.319619332	5.419602914	5.308665916	4.986825797	5.187681198	5.165542256	4.525065726	5.033939184	5.29010274	5.228213063	5.17162493	5.223510413	5.159330971	6.24300409	5.151851054
"1552364_s_at"	4.480288061	4.518553842	4.527924729	4.459916193	5.342587391	4.58568022	4.999021293	4.153008744	4.495457715	4.311706085	4.755410188	4.569943297	4.563543986	4.059917648	4.525153335	4.387643256	5.248045797	4.347046892
"1552365_at"	4.126480672	3.114423148	3.663213398	4.80890644	4.386791767	3.725431417	4.493350414	6.465240069	6.652683563	6.700332528	5.207708226	4.425826383	3.941583815	4.832327517	4.274823205	4.464331861	3.848967069	4.557065841
"1552367_a_at"	3.411785247	3.421690271	3.389472783	3.663994833	3.810173427	3.487715574	3.625493693	3.949274242	4.354941129	3.600038916	3.578291915	3.506310297	3.580152516	3.786422528	3.960101747	3.624563797	3.591643602	3.708413886
"1552368_at"	3.228830832	3.24955655	3.165600584	3.222679917	3.159028373	3.281081972	3.266747484	3.337733319	3.297762121	3.22996395	3.206687634	3.306384746	3.266747484	3.466576758	3.263473233	3.242104515	2.954947749	3.098142145
"1552370_at"	5.772697424	6.063754581	6.064131284	5.881258145	6.212672098	5.683190587	5.018700364	5.838953987	5.445806837	5.812105522	5.452534265	5.644104562	5.576260962	5.50277829	5.359097092	5.22798197	6.387907191	5.689996728
"1552372_at"	2.720474733	2.821343367	2.599404136	2.796341287	2.595233075	2.679139288	2.662906173	2.637397337	2.664131331	2.726166112	2.730565231	2.76450561	2.751429797	2.853771186	2.66263023	2.849853464	2.734343266	2.667518295
"1552373_s_at"	2.74538024	2.884692432	2.681558848	2.708226345	2.626193826	2.890475823	2.532862474	2.76255684	2.744692121	2.777920292	2.731356848	2.719638016	2.736636314	2.791856557	2.904346224	2.76583099	2.764331871	2.747844359
"1552375_at"	5.55054171	5.08605286	5.381789929	5.3879379	5.251906168	5.463817312	5.453999414	5.568955262	5.724165687	5.703003878	5.30517378	5.481379731	5.737678914	5.609438834	5.43654484	5.543354361	5.231522034	5.582144967
"1552377_s_at"	7.423359448	7.57528956	7.409304708	7.295443383	7.243192721	7.515999448	7.609550517	7.264886701	7.239903384	7.342406283	7.407355505	7.393518286	7.305189976	7.577780011	7.295883355	7.222036899	7.385225556	7.39161907
"1552378_s_at"	6.241568416	5.813709312	5.868132649	5.950232627	6.417615055	5.891528142	5.897672929	5.945120149	6.274781395	6.477972843	6.25752572	5.974814838	6.052083863	6.748766811	6.589278844	6.394422844	5.893827459	6.566583573
"1552379_at"	2.768250947	2.717646419	2.74421892	2.739123741	2.758311689	2.763502281	2.903167232	2.855878267	2.736963458	2.8452061	2.843710564	2.730481209	3.293912861	2.795914183	2.677879716	2.836395584	2.812386541	2.878557922
"1552381_at"	3.143804343	3.101724445	3.201544378	3.138958653	3.053475144	3.159081418	3.168693655	3.10612705	3.264237438	2.971986237	3.106004796	3.190155631	3.201544378	3.099196808	3.20039988	3.216298972	2.949939013	3.082971141
"1552383_at"	4.948910737	5.131378122	5.008800093	5.015492252	5.062936791	5.073360975	5.245558064	4.993439259	4.923329125	5.051785872	5.006873864	4.92923849	5.023071735	5.114532914	4.997498844	5.02599038	5.145552473	5.060201762
"1552384_a_at"	5.161722807	4.988040873	4.932382992	5.132460825	5.154639349	5.376956393	5.054143767	5.054332524	4.939550439	4.957281187	5.116585634	4.970054149	4.934598642	4.810778507	5.048070355	4.976681009	4.778579962	4.978898388
"1552386_at"	4.751464639	4.630785627	4.4122616	4.294569993	4.191619055	4.388167501	4.050037172	4.323980721	4.16022542	4.18957613	4.058054694	4.190785235	4.495077765	4.327127095	4.268049227	4.360213549	4.195953927	4.125806665
"1552388_at"	6.529622145	6.717355171	6.148413134	6.473238393	6.464021973	6.551283864	6.550804566	6.568891799	7.029852466	7.370521655	6.439525933	6.379411984	6.06055695	6.690278435	6.442353534	6.459216546	7.325867952	6.382335897
"1552389_at"	3.041739685	3.338618891	3.326000095	3.015610109	2.986714876	3.060142628	2.986752183	3.150203403	3.2679222	3.130080703	3.041294376	3.06031929	3.219041337	3.044182082	3.279516876	2.971839046	3.090350844	3.260177284
"1552390_a_at"	3.097303812	3.54834378	3.77456346	3.553132562	2.846694648	3.246567616	2.929211788	3.601742146	2.945508772	3.309824827	2.749441071	3.143029174	3.224019395	3.01167125	2.951186192	2.865979492	2.985543036	2.986546409
"1552391_at"	3.692737447	3.905939332	3.664199529	3.586671878	3.640621429	3.631649592	3.714561948	3.612838482	3.70456373	4.019474096	3.410239677	3.622560412	3.910149587	3.498660961	3.859345194	3.655933705	3.734980087	3.617747014
"1552393_at"	2.869806897	2.883451896	2.839184173	3.006217363	3.002846101	2.858090634	3.012481223	3.007984148	2.76277486	2.866268759	3.031572687	2.954940692	3.097349823	2.880536435	3.013461744	2.897159101	3.025840205	3.10634577
"1552394_a_at"	3.263016235	3.143088028	3.011250504	3.038455836	3.154318437	3.051213678	3.016136515	3.083720655	3.027522775	3.328699227	3.102920488	2.966682826	3.130666489	3.058298062	3.021259007	3.141377904	3.090517809	3.008850898
"1552395_at"	8.064359766	8.093081524	7.944385797	7.782659464	7.757163887	8.310691979	8.234197751	7.51820746	7.760591632	7.590357157	7.870193943	8.039094804	7.951098968	8.047781741	8.023440834	8.085101351	7.959800474	7.795690767
"1552396_at"	5.548489793	5.809860013	5.499244486	5.589066229	5.941511045	5.750615122	5.61132519	5.674240173	5.496585156	5.93588125	5.575911727	5.559960323	5.387438711	5.545285671	5.483662065	5.472463914	5.662282923	5.339496605
"1552398_a_at"	4.161393338	3.709065019	3.77676496	3.677574986	4.007917316	3.69414427	3.781779764	4.196715548	4.389849878	4.000359855	3.669028433	3.656821188	3.849910816	3.955082709	3.719220171	3.693559097	3.530584358	3.622859723
"1552399_a_at"	3.4562475	3.52788055	3.381130724	3.121885582	3.337536311	3.220041744	3.416271574	3.234348869	3.24256454	3.219543669	3.241375361	3.307235319	3.564293696	3.538320807	3.407086006	3.367252486	3.772217063	3.475087499
"1552400_a_at"	5.676982715	5.73786963	5.359080223	5.319228841	5.379783674	5.749771397	5.497422864	5.340996721	5.340596486	5.191494933	5.408179989	5.495343143	5.286904675	5.357160745	5.430003644	5.276559691	5.292869324	5.177414723
"1552401_a_at"	3.556143109	3.542977322	3.330956221	3.34905423	3.527688583	3.413374406	3.419710554	3.425382132	3.576630079	3.21061417	3.537776418	3.38734594	3.384661108	3.410429836	3.40474912	3.431062848	3.497104049	3.340786812
"1552402_at"	3.755458589	3.487750448	3.586369829	3.460207808	3.77122112	2.964780199	3.777582965	3.47252979	3.588410882	3.601764503	3.531665032	3.527711456	3.723424369	4.107274403	3.88058921	4.061095811	3.636198328	3.623381704
"1552405_at"	5.382599781	5.262303601	5.260443381	5.327454965	5.217872111	5.477451695	5.279040257	5.134119887	5.194471117	5.327416234	5.304306976	5.310421091	5.317168862	5.188792477	5.062281274	5.115663004	4.892034493	4.98433781
"1552408_at"	3.733805215	4.021227406	3.969280783	3.586328569	3.675231778	3.838453012	3.938866246	3.571818502	3.696285029	3.579421494	3.78764791	3.797931109	4.026612072	3.509143053	3.993105994	3.760464224	3.637989451	3.664113506
"1552409_a_at"	6.06026502	6.487489262	5.929500611	5.998790213	5.955401412	6.316859436	5.9802785	5.900455351	5.932633371	5.973616725	5.747706186	6.133151543	5.631284234	5.872525492	5.699587274	5.508990417	5.861735651	5.808373954
"1552410_at"	5.896411134	6.144569161	5.864945668	6.034859281	6.065517753	6.319347355	6.106489383	5.9638585	5.758915828	5.976997376	5.853874876	6.037914634	5.459429344	5.88492654	5.805848393	5.7224888	5.583699162	5.583115733
"1552411_at"	8.738960372	8.488771028	8.287356823	8.416170406	8.581675413	8.64601584	8.58200249	8.320235889	8.202714655	8.070811216	8.291512987	8.556542537	7.726188861	8.379517148	8.316072025	8.071896802	8.014790019	7.899355027
"1552412_a_at"	4.09521279	3.847566859	3.813065133	3.75100232	3.754951041	3.802673836	3.912466384	3.780108161	3.702933142	3.89152168	3.708353569	3.772216831	3.797439016	3.950374893	3.866574866	3.868165942	3.832302561	3.660358921
"1552414_at"	3.804895661	3.725009883	3.674254779	3.669445913	3.405827587	4.075675675	3.424782467	3.638551527	3.688333746	3.52577516	3.622365146	3.698788961	3.573786707	3.650334191	3.672253113	3.623860451	3.399662566	3.445303344
"1552415_a_at"	6.421220553	6.562538231	6.265004049	6.480685896	6.524282079	6.622343186	6.45353351	6.17587686	6.427968603	6.756582762	6.361961907	6.364446864	6.113157909	6.649922516	6.438510877	6.467006515	6.237784836	6.303170762
"1552417_a_at"	5.891074649	6.07511181	6.049957617	5.956890214	6.229139135	5.61506554	5.788134081	6.281551315	6.118241988	5.757434059	6.34262607	5.846461908	5.418423331	5.838791912	5.781117233	5.774186686	6.050258034	6.283261917
"1552418_at"	5.418532128	5.372743359	5.065283997	5.172770135	4.977501524	4.930737429	5.135364142	4.878298217	4.659773043	5.016440347	4.878298217	5.113007666	5.129704942	5.010956439	4.987651789	5.143987925	4.717526212	4.946639706
"1552419_s_at"	6.854413708	6.708705794	6.439943344	6.558642106	6.757239796	6.942905458	7.029919059	6.571330887	6.622700176	6.712932201	6.511836732	6.573667296	6.710272606	6.611172606	6.732640629	6.661189926	6.492329758	6.277159854
"1552421_a_at"	3.16765354	3.444787318	3.352080602	3.256503659	3.298078354	3.415716235	3.305859532	3.14246225	3.102451842	3.718609478	3.258150901	3.294495445	3.349893475	3.368511893	3.331787959	3.340785646	3.174597691	3.146842702
"1552422_at"	4.840624076	5.305772534	4.686278224	5.022467058	5.066359858	5.106541865	5.018639491	4.919757172	4.796698133	4.819112487	4.963960208	4.886725271	4.581438546	5.148348765	5.07902783	4.99037398	4.772047461	4.85819414
"1552423_at"	5.657862243	6.010567688	5.765351619	5.762481788	5.755811095	5.762062374	6.073676927	5.787786365	5.56477129	5.410106326	5.613013151	5.939340654	5.918663012	6.041489056	5.81921845	5.955243293	5.492199811	5.816345919
"1552424_at"	3.537426237	3.299283219	3.161794998	3.221390078	3.104717926	3.200298583	3.190597396	3.24993324	3.155905487	3.081522	3.152782109	3.344818598	3.448228842	3.448228842	3.602185391	3.497435328	3.408837299	3.246938606
"1552425_a_at"	5.337076336	5.61184625	5.571179329	5.398407758	5.332104475	5.304584147	5.603055563	5.398022978	5.231477344	5.554691944	5.498252281	5.532791999	5.56311301	5.784010741	5.526447539	5.520623716	5.575389034	5.664238453
"1552426_a_at"	9.243461142	9.204154703	9.753121361	9.786975382	8.888154747	9.346674183	8.799841478	9.5161386	9.440673669	9.349819355	9.026629711	9.265767574	9.275831204	9.140565716	9.261144796	9.294374176	9.109491823	9.242168015
"1552427_at"	3.61928279	3.847006778	3.994693078	3.974913603	3.840111834	3.665514897	3.612488951	3.556175563	3.639617722	3.764802802	3.649625438	3.835575398	4.170172962	3.265172222	3.412618279	3.5132575	3.545683643	4.004594859
"1552430_at"	3.003359085	3.454399053	3.420073165	3.818093762	2.794635246	3.829995649	2.940176734	3.104255317	3.052368273	3.080874954	2.828907951	3.115720958	3.298488166	2.832616817	2.964618822	3.119223833	4.179078376	3.116645036
"1552432_at"	7.035806066	6.871478002	6.976624019	6.926903081	6.82663231	7.065104301	7.114609152	6.86510485	6.806525025	6.681965248	6.916575618	7.0229741	6.819487473	6.884699574	6.913906848	6.792459513	6.871468574	6.696211561
"1552436_a_at"	5.010812915	4.986615921	4.880564959	4.784167187	4.727903643	4.741405092	4.908693444	4.86567383	4.849980348	4.611724695	4.821039419	4.789557076	4.928663551	4.986256476	5.365040638	5.164256754	4.784167187	5.121138111
"1552438_a_at"	4.76611426	4.805703957	4.565104479	4.598187339	4.500834412	4.858307707	4.638178396	4.596031273	4.508268052	4.751620297	4.561608316	4.638980393	4.527352853	4.837490756	4.760255421	4.599855886	4.638367148	4.66049431
"1552439_s_at"	3.09648646	2.960668722	2.934475732	2.840919264	3.197660227	3.053548172	3.153383821	2.991433663	2.897920039	3.045692647	3.006869303	2.993398438	2.991891241	3.003168313	2.9577409	3.11535341	2.907980293	3.035918725
"1552440_at"	4.160797057	4.13234857	3.955971653	4.041491046	4.014442643	4.341205988	3.963656769	3.855692156	4.023149082	3.979267354	4.0968258	4.082322886	4.079792152	3.961327349	3.975201788	4.180340088	3.764980609	4.093603621
"1552445_a_at"	4.788670082	4.732333629	4.683786854	4.683727078	4.548539722	4.724873347	4.853901042	4.654112032	4.562585707	4.590134627	4.596605967	4.681595922	4.717856145	4.657981395	4.785693889	4.695348095	4.687194612	4.587679506
"1552448_a_at"	5.225131123	5.253256998	5.132915833	5.110885064	5.181647283	5.443719272	5.112832514	5.070294468	5.167247974	5.163474352	4.912097913	5.177667768	5.163356905	5.241277344	5.427619982	5.289043083	5.11642754	5.016780277
"1552449_a_at"	4.877423172	5.007307622	4.834814835	5.070885856	4.950576695	4.941205531	4.867007793	5.013133325	4.855893218	4.84409722	4.979797218	4.948553558	4.955890839	4.806661909	4.89059669	4.997540445	4.65852382	4.788455724
"1552450_a_at"	6.347732911	6.262869434	6.211388896	6.306597871	6.293035042	6.433513606	6.250839428	6.206831878	6.20006139	6.343213105	6.138389165	6.268411299	5.821580514	6.390489475	6.387341872	6.308251171	6.188405539	5.962834405
"1552452_at"	4.330322073	4.281283293	4.204800325	4.216396262	4.376035354	4.346905986	4.368742299	4.049072167	4.206631455	4.508224506	4.381044763	4.379572258	4.587260623	4.453794675	4.597793217	4.505371427	4.146469137	4.369050363
"1552453_a_at"	4.828845103	5.250674844	4.745849356	4.904043049	5.237421762	5.253742667	4.993439259	4.913008795	4.84995685	4.862161416	4.847821446	5.002884115	4.679510994	5.028449815	4.938031191	4.602986602	5.165671371	4.532314482
"1552455_at"	4.752912779	4.981701812	4.960117027	5.263069325	4.649807287	5.087509821	4.796208239	4.91032809	4.812864286	4.651880935	4.873622755	4.723435917	4.822588977	4.900358074	4.667128501	4.858103459	4.603011871	4.875938928
"1552456_a_at"	4.620623359	4.246122854	4.405103669	4.467004342	4.636212533	4.606803537	4.605610099	4.349646261	4.278085293	4.485752887	4.265418086	4.492789948	3.818920284	4.558199691	4.453710608	4.438319341	4.686847706	4.008080793
"1552457_a_at"	4.514604084	4.050062876	3.844097026	3.921680896	3.981733406	4.058554044	4.252835416	4.131100693	4.031406659	4.107803398	4.218281606	3.960476181	4.240006183	4.373280606	4.151607486	4.126396846	4.178439316	4.105813696
"1552458_at"	3.789365672	3.628343001	3.571702924	3.567227886	3.532474665	3.745965659	3.811925552	3.595434435	3.429391948	3.494106161	3.595609235	3.654976989	3.760853325	3.862847403	3.669002374	3.639833711	3.856018434	3.598179865
"1552459_a_at"	5.482365386	5.485928767	5.205496793	5.307841389	5.023165283	5.169192301	5.518274345	5.120950153	5.264318796	5.028988957	5.454649908	5.32015064	5.552856826	5.771067773	5.794630101	5.829377721	5.344539544	5.663272644
"1552461_at"	3.586907597	3.880055094	3.692625395	3.670563179	3.58755133	3.921069522	3.605486312	3.64513247	3.396671205	3.770307776	3.966110923	3.540124694	3.788555678	3.509351495	3.690853796	3.620093359	3.66858435	3.371321391
"1552463_at"	4.029850393	4.112482226	3.826904837	4.022972976	4.063717596	4.387985794	4.144437743	3.995169008	3.862162546	3.915492289	3.845625152	3.967029432	4.006645143	4.078135364	3.790886127	4.065760288	3.855218573	3.857173107
"1552466_x_at"	3.229873081	3.291305682	3.218698467	3.247189421	3.290832626	3.225846538	3.237696688	3.203537466	3.223542546	3.20807738	3.149202332	3.137498184	3.205807423	3.422588073	3.035244905	3.10648074	3.157920536	3.143540128
"1552467_at"	5.418761138	5.514760924	5.404695408	5.288932981	5.340468597	5.666813173	5.637464583	5.355480362	5.296455508	5.289320355	5.490971344	5.452260834	5.579383607	5.42434214	5.433553863	5.379948682	5.517603741	5.40668264
"1552468_a_at"	6.936800412	6.940391528	6.790583494	6.763091321	6.69305281	6.829962985	7.117336355	6.726827232	6.630207041	6.5615747	6.880271106	6.889395822	6.692922297	6.983722086	6.962684874	6.876563788	6.748163804	6.704229529
"1552470_a_at"	3.808125697	3.524092662	3.752886208	3.48856285	4.601203171	3.613121423	3.95034718	3.258818471	3.541490385	3.911392729	3.848239102	3.949085825	4.042155458	3.685581235	3.847757334	3.909523139	3.914551764	3.786704203
"1552472_a_at"	4.992139023	4.856500016	5.012643211	5.182617211	5.354428974	5.36325941	4.852537457	5.263424849	5.046053819	5.379089443	5.349500818	4.761581738	4.700870896	5.113680921	4.939738719	4.695970927	5.224382111	4.904969754
"1552473_at"	8.263192863	8.304983999	8.058765148	8.178294451	8.020859801	8.237241804	8.40001833	7.747182114	7.683802568	8.195484512	7.855195363	8.096339367	7.66320674	8.123410403	8.17192869	7.851826378	8.220800583	7.607783824
"1552474_a_at"	6.551329118	7.022105124	6.803178154	6.779377914	6.790744323	6.844308521	7.222944232	6.196214201	6.678833899	6.468033723	6.843572973	6.841896102	7.003877625	6.858085267	6.822328029	6.78944614	7.400924075	6.99647095
"1552476_s_at"	6.367166534	6.388958581	6.419365499	6.24976585	6.21854634	6.508583108	6.289064007	6.191335611	6.211156388	6.136657397	6.236960383	6.229139135	6.22942925	6.257216818	6.230946662	6.366245173	6.223712947	6.197391383
"1552477_a_at"	6.346882326	6.542687539	6.917651494	6.368756358	6.53601164	6.453875038	6.313635071	5.769564161	5.151321256	4.841528349	5.824988871	6.316454431	5.501509634	4.585829625	5.051872905	4.259636135	7.378016082	5.278383266
"1552478_a_at"	4.216893496	4.274854268	4.53949698	4.307038883	4.213725986	4.773094353	4.173343635	4.211239282	3.995971227	3.974322076	4.15967721	4.181673049	3.980786844	3.975111021	4.239958205	4.160499793	4.379181177	4.080692546
"1552480_s_at"	3.654426643	3.216438632	3.097895838	3.106001061	3.018288265	3.233416767	2.672579893	3.686334604	3.495172509	3.327016741	3.669028433	2.758502622	3.462487753	3.220871603	2.962564561	2.84515322	2.565275211	2.705237598
"1552481_s_at"	4.85501988	4.561821125	4.532604385	5.014371101	5.002710573	4.636670462	4.483212654	4.740275188	4.994003532	5.34449863	5.024763533	4.580427076	4.38903023	4.947635854	4.670156153	4.330806708	4.644181538	4.828503339
"1552482_at"	3.561776163	3.570390939	3.812371618	3.741478819	3.56226536	4.111572909	3.688540802	4.261528363	4.154345524	3.26293421	4.034851758	3.752668159	3.749987401	3.716438021	3.381110353	3.682868314	3.784887029	3.966215388
"1552484_at"	6.599399947	6.688274708	6.458800524	6.531914977	6.650636415	6.714690284	6.883932555	6.839701735	6.53496485	6.944706441	6.748321273	6.718025142	6.810170487	6.982544819	6.932163186	6.747999209	6.616031009	6.601055358
"1552485_at"	5.176595965	4.529085761	5.047359964	4.811962729	5.33509638	4.649844849	5.370519224	5.533871279	6.083702776	5.32418565	5.535668037	5.526474916	5.004447386	5.340923833	5.618026751	5.528560217	5.746594885	5.642767446
"1552486_s_at"	5.294051247	4.853886303	5.19599433	4.739449627	5.590130594	4.39779351	5.21391421	6.488590146	6.235887474	5.952628651	5.687224672	5.499188163	5.456507835	5.475439561	5.931144845	5.614615921	5.685909297	5.819424203
"1552487_a_at"	3.522215452	3.172742071	3.251184129	3.804441497	2.999624467	3.524946435	2.975767211	3.071299077	3.342038811	3.429244289	3.023181763	3.214395916	3.313459861	3.229256492	3.31259709	3.181325957	3.12354674	2.922974117
"1552489_s_at"	3.164845144	3.110060832	2.893356326	2.90091019	2.898202442	3.018103018	2.913802085	2.845109503	2.801528017	3.083382962	2.996827903	2.973237826	3.161794998	2.940054442	2.980047558	3.014458699	2.810088197	2.645936606
"1552490_at"	3.602864184	3.574512334	3.597644588	3.573498055	3.602768538	3.574512334	3.541761922	3.704247318	3.540216626	4.107551692	3.815992046	3.608157241	3.316894269	3.633543615	3.612464841	4.015951213	3.350738559	3.574512334
"1552491_at"	4.491268322	4.671410547	4.54086461	4.51046727	4.66136703	4.702740898	4.738484468	4.476935865	4.513777086	4.658926894	4.411102752	4.610006644	4.253093977	4.6350001	4.317831875	4.607661431	4.514936441	4.392846052
"1552493_s_at"	3.987323424	3.931935822	3.923749794	3.757832213	4.046347026	4.132560135	4.086427139	3.991468838	3.84465127	4.077881102	3.95114398	3.860025438	4.17307646	4.129678962	3.869838776	3.954691951	3.950355874	3.767569039
"1552494_at"	5.572759501	5.933817214	5.507449568	5.523370846	5.507895628	5.53657603	5.516556115	5.330314534	5.466690999	5.566162517	5.409078438	5.48850312	5.299581806	5.514089764	5.560757536	5.444777718	5.469997603	5.256945029
"1552496_a_at"	5.224412547	5.932744201	5.401865707	5.475772172	5.471628967	5.334743988	5.280633734	4.966257811	5.051311299	5.327538261	4.868631789	5.729917708	4.747654467	4.849694464	4.7098245	4.866792013	4.990921917	4.677344494
"1552497_a_at"	6.997690357	7.38314968	6.606755043	6.994472555	6.969646175	7.464950101	6.899353296	6.755664305	6.536426788	6.778407241	6.721668777	6.847048938	6.482788167	7.020685004	6.626413197	6.580109881	6.521010205	6.399391225
"1552498_at"	4.445181352	4.467897903	4.220228848	4.353649531	4.271588225	4.650459611	4.539661677	4.305044331	4.23784038	4.530206754	4.152628245	4.257909114	4.305282346	4.450981165	4.42528506	4.338407778	4.293127319	4.266813973
"1552499_a_at"	5.251910075	5.725527481	5.314035753	5.177365841	5.174305253	5.566209852	5.598311365	5.277218363	5.064657595	5.53040406	5.127976515	5.281909538	5.255413875	5.062893554	5.283787282	4.91622535	5.286238563	4.916726619
"1552501_a_at"	6.200269885	5.977720211	5.792878241	5.770954762	6.110020183	5.680149121	6.053285423	5.986837168	6.667051449	6.342554327	6.005859816	6.000633923	6.144065639	6.60645887	6.634525157	6.227048883	5.987425042	6.284549734
"1552502_s_at"	4.758368668	4.546308497	5.272447562	5.000698195	5.694921206	4.925987584	4.794811727	4.849092498	4.306493022	4.733093245	5.051094358	4.951282849	4.395118791	4.642710232	4.578446926	4.702964638	5.824184079	4.528807804
"1552503_at"	6.085918087	5.958013743	5.75904517	5.83653816	5.692190509	5.890275526	5.93776798	5.74044098	5.752170925	5.658239106	5.704991789	5.905800976	6.053604912	5.920022185	5.85389629	5.562115344	6.070186346	5.811207312
"1552504_a_at"	4.575279019	4.507230314	4.277352365	4.369900683	4.445966266	4.838697747	4.584031198	4.274408565	4.297174426	4.501320469	4.387770608	4.420739887	4.576813346	4.442490928	4.514086712	4.372418072	4.580933034	4.517423121
"1552506_at"	5.382512319	5.829588354	5.176172179	5.321294702	5.47734013	5.5819373	5.243960241	5.533871279	5.155549631	5.283266034	5.239578023	5.317587594	5.293646505	5.477294711	5.249221964	5.174397448	4.98077604	5.155749233
"1552507_at"	6.627878614	6.700701566	6.306065312	6.120750997	6.414672739	6.663893139	6.604748204	6.230866801	6.16536759	6.351309459	6.527768594	6.335180938	5.937009716	6.608765717	6.501284878	6.392287464	6.198094346	6.091364205
"1552508_at"	5.442343181	5.830294662	5.735946019	5.783427073	5.868449578	5.602031193	6.303008935	5.370230014	5.531686351	5.699904843	5.84233192	5.765964141	5.298091475	5.519209696	5.702282819	5.89358416	5.511348978	5.53373048
"1552509_a_at"	9.242965558	7.532787422	7.546206059	9.157643942	4.769367307	6.048361734	5.131045248	10.03314177	10.89871068	11.44798182	7.317238587	8.91787715	10.88533482	11.33378531	10.99515833	10.50632212	4.796237368	11.36165536
"1552510_at"	9.503081991	9.765345238	9.485780686	9.456716199	9.6650849	9.62603056	9.650340191	9.470838437	9.30342198	9.344742497	9.482706821	9.478125561	9.436954771	9.60613554	9.56030214	9.423882252	9.463601159	9.380481674
"1552511_a_at"	3.113782373	3.492555376	3.080516711	3.111886331	3.15235209	3.028944996	3.118029643	3.044776898	3.191563071	3.155285526	2.925037815	3.077872357	2.921792737	3.110656393	2.981696852	3.109746947	2.942067834	3.083460515
"1552514_at"	3.382164574	3.659944687	3.593621926	3.707340963	3.321368174	3.754951041	3.168349134	3.331142408	3.333125398	3.738538666	3.291393208	3.534506879	3.471371052	3.289538726	3.279766795	3.346341895	3.749860979	3.524248952
"1552515_at"	5.08322029	4.956877331	4.777052389	4.801849151	4.909523662	5.065398628	4.795661499	4.853187576	4.91695357	4.802869219	4.891591737	4.825435846	4.834266125	4.764771963	4.827958104	4.856866787	4.650174017	4.556801618
"1552516_a_at"	4.994586479	5.016422724	4.943446727	4.868522575	5.118834231	5.421577179	4.878125653	4.798935355	4.812829866	5.194854577	4.886889776	4.948638001	5.011253356	5.068542355	5.022636832	4.995698652	4.845358431	4.797735788
"1552518_s_at"	3.207817924	3.257400774	3.405541943	3.395242272	4.298386116	3.32691431	3.313406037	3.426913919	3.235058606	3.257400774	4.240643943	3.182540028	3.40448714	3.171502153	3.256789692	3.105376867	3.700941085	3.389534844
"1552519_at"	7.356020678	5.978924204	5.913917047	7.913327458	4.856872218	5.887926522	5.508748428	8.39878439	9.473074251	10.15073332	7.237943966	6.91677046	9.131645871	10.30989396	10.25753105	10.01322607	5.461205946	10.31802388
"1552520_at"	5.051992981	5.039453304	5.010694447	4.901801932	4.810370676	5.064657595	4.921471297	4.704624648	4.848808472	5.073127084	5.019232323	4.963963558	4.94426192	5.35997255	5.135445734	5.011046822	4.818165127	4.94426192
"1552521_a_at"	3.070445877	3.16236421	2.828688649	3.06653116	2.890407217	2.990289075	2.741851821	2.718584356	2.921451641	3.563053469	2.804354849	2.861791705	3.078376567	3.090702768	3.035070408	3.209969527	2.862126487	3.146842702
"1552522_at"	2.743621881	2.789179212	2.730438732	2.832591638	2.818686564	2.855134405	2.956566565	2.869554701	2.99936527	3.010482486	2.915645248	2.911944258	3.049084447	3.028324882	2.907619408	2.817624945	3.037547893	2.76929007
"1552523_a_at"	4.657019885	4.624613947	4.483618859	4.554683032	4.41819568	4.253343393	4.231620694	4.299107314	4.240812082	4.497069959	4.319389123	4.565393928	4.57966557	4.129678962	4.238006824	4.203190581	4.494650449	4.332436516
"1552524_at"	5.905666925	6.038788765	5.714292697	5.754709338	6.164218083	5.831382692	6.024188547	5.726068631	5.618899532	5.669188326	5.682507578	5.823067821	5.648080398	5.989139166	5.853709077	6.102484757	5.75733539	5.617717547
"1552526_at"	5.158648225	5.661092513	5.373328521	5.433581312	5.109527423	5.524341918	5.03065669	5.351033031	5.165632531	4.948427218	5.19214959	5.206137168	5.122899504	5.195907426	4.945901338	4.780610941	5.158035745	4.880619597
"1552528_at"	7.525101368	7.541276623	7.414831923	7.414462578	7.675429707	7.337884745	7.752351422	7.298343755	7.361786297	7.20328749	7.383786541	7.39800742	7.461987705	7.44683923	7.448003007	7.463663733	7.357216382	7.446243076
"1552531_a_at"	5.529993601	5.630700669	5.54925461	5.766524315	5.877485991	5.931252656	5.609741904	5.376701495	5.392612263	5.635190938	5.615709096	5.481625079	5.467607298	5.635205001	5.632491151	5.638133324	5.455147278	5.440149314
"1552532_a_at"	4.155086198	4.934625933	4.22625665	4.292592286	4.496960427	3.920872901	3.953598295	4.127050446	4.304704114	3.791650255	3.833959789	4.240459581	4.337366722	4.316248684	4.049635795	4.246578506	3.91018163	4.359658074
"1552535_at"	6.737182386	7.120614341	7.187948991	7.228374657	6.423877741	7.044250319	6.466782549	6.483147934	6.509677891	6.572678373	6.550937449	6.567037971	6.86503761	6.591512719	6.579594187	6.696620936	6.561118499	6.573304312
"1552536_at"	4.782520012	4.667069821	4.682235453	4.544970979	4.948024598	4.831732156	4.748743257	5.071453632	4.662862832	4.636481689	4.865893308	4.705570635	4.787140739	4.749657606	4.546889408	4.520057753	4.617474528	4.663204688
"1552538_a_at"	4.144990112	3.692846126	3.724249909	3.911310369	3.889752548	3.801418564	3.972929441	4.150511128	3.904047602	4.075869921	3.708315814	3.826237296	3.891540606	4.298017964	4.005610492	4.004886203	4.090150711	4.094848791
"1552540_s_at"	5.048398493	5.700270102	5.202106114	5.124272747	5.778244423	5.599260893	5.47403363	5.396194732	5.243225126	5.324967705	5.488179296	5.242287524	5.11289768	5.520955303	5.143151317	4.995698652	5.60456777	5.186152687
"1552541_at"	8.39837823	8.206627862	8.093790056	7.883731564	7.993304854	8.147906942	8.300034045	7.976581717	8.142529835	8.330710609	8.180863304	8.197530196	8.188196086	8.502376538	8.478525484	8.292001083	8.252637077	8.191517518
"1552542_s_at"	5.23511306	5.27446032	5.175977593	5.073220216	5.118441372	5.516446853	5.064082644	5.072524241	4.868875782	4.817466198	4.795190827	5.160389195	5.008338307	5.027538027	5.004379604	5.170965361	5.011305144	4.73939994
"1552543_a_at"	5.567784459	5.670606666	5.307163493	5.357341603	5.575487405	5.680507739	5.359530974	5.336173984	5.414182623	5.328521909	5.258638105	5.274614121	5.093248127	5.498514721	5.431007235	5.377945062	5.197176092	5.205059982
"1552544_at"	4.919020142	4.982907406	4.855687632	4.871765122	4.919988419	5.209805908	5.037921541	4.846162305	4.74411378	4.917424015	4.992144279	5.04116548	4.816033698	4.873497926	4.981691947	4.752415265	4.779905315	4.509957332
"1552546_a_at"	3.987974138	4.47970625	4.110733398	3.931968615	3.975189214	4.069381086	4.102662729	3.977660855	3.861703714	4.183068903	3.963401926	3.993933879	3.972195392	3.881723965	4.030575451	3.993450508	4.07158096	3.683788071
"1552548_at"	4.548005361	4.69709645	4.169512791	4.398316343	4.258580279	4.580311191	4.479857929	4.537934472	4.409545983	4.71979627	4.29526481	4.166584383	4.397160002	4.620006571	4.634275258	4.598329084	4.379915378	4.297221886
"1552549_a_at"	5.797408709	5.846040336	5.50678432	5.713445431	6.083454596	5.987168933	6.196281198	5.62411103	5.966908773	5.724299479	5.856326965	5.733392708	5.800940449	5.956415288	6.015822591	6.011481886	5.96118571	5.722473113
"1552552_s_at"	4.824883737	4.439058869	4.3334365	4.334468025	4.274932371	4.261246271	4.360370372	4.326424836	4.279152343	4.685989278	4.386177281	4.295971513	4.338244274	4.644208574	4.321836521	4.519505282	4.32488603	4.309936645
"1552553_a_at"	4.491268322	4.338806817	4.208275042	4.303383202	4.496960427	4.340166515	4.518170892	4.68921737	4.606728079	4.588842546	4.549503409	4.232550341	4.189167115	4.186373981	4.444920021	4.10031812	4.11180499	4.201210447
"1552554_a_at"	3.204523224	3.243241087	3.136018259	3.14955045	3.338530457	3.394637152	3.285425895	3.161794998	3.210490676	3.113666595	3.133118599	3.460483548	3.149128979	3.2145158	3.190072789	3.387900553	3.128757888	3.233167162
"1552555_at"	6.554501106	6.407163684	6.36067702	6.433886326	6.269493709	6.523720129	6.560878723	6.465969969	6.318942052	6.140343559	6.327868759	6.511477472	6.59073179	6.67095496	6.866263208	6.666987263	6.350003632	6.280838799
"1552557_a_at"	3.943629506	3.561614655	4.102846284	3.99220524	3.600803753	3.982713467	3.56135913	4.111694803	3.843148042	4.097608256	3.675944931	3.993851904	4.088044797	3.68798998	3.909020656	3.883649522	3.310415469	3.480437837
"1552558_a_at"	5.893632711	6.036062248	5.772316245	5.720622537	6.068285792	6.102408176	5.9017873	5.711938646	5.671167169	5.771706705	5.814169334	5.793544117	5.848917236	5.77589133	5.786951399	5.623381922	5.739499827	5.465969913
"1552559_a_at"	5.565961299	5.911658346	5.389182267	5.600351297	5.71405534	5.978176426	5.733359537	5.481502508	5.453053537	5.858671251	5.340269646	5.603761507	5.498705559	5.617176021	5.293477125	5.308007125	5.315916329	4.993744215
"1552562_at"	5.39998284	5.590859092	5.4016988	5.430549007	5.342888321	5.737839328	5.136671117	5.408581016	5.366093608	5.289458369	5.356592905	5.422055098	4.980337587	5.554371237	5.396896439	5.493403957	4.915460581	5.310900333
"1552563_a_at"	4.499017236	4.378910174	4.374563469	4.801597298	4.594226116	4.932056313	4.040777313	4.434580214	4.162190371	4.202102585	4.201512567	4.742866704	4.666855426	4.144461646	4.335256965	4.177331855	4.204803109	4.147778752
"1552564_at"	4.15280367	4.313791118	3.954750003	4.029336739	3.884216124	4.314067866	4.013942891	4.086176671	4.024163215	4.063603824	3.937566913	4.158977187	4.090221014	4.294004277	4.097105031	4.034614082	3.844171894	4.170054529
"1552566_at"	4.721373523	5.053169	4.795577303	4.64377812	4.689562889	4.736700174	4.75680124	4.648323539	4.61664486	5.076010834	4.566149857	4.661456158	4.712029534	5.109820227	4.878961655	4.880295786	4.670625558	4.569804468
"1552568_at"	6.152740867	6.251591476	5.878329253	6.300298091	6.141687071	6.198819967	6.2369449	6.067984986	6.086386149	6.4048665	6.137489332	6.134587278	6.073644322	6.233457608	6.063147549	6.10750012	6.057339948	5.83473042
"1552569_a_at"	5.176697781	5.195455467	4.867232547	5.110841305	5.309330099	5.120814163	5.314850109	5.054747229	5.389038018	5.173958833	5.135633487	4.932608552	5.213914027	5.545708785	5.588520283	5.434557271	5.119050608	5.105686811
"1552570_at"	4.071134742	4.15181721	3.959507033	3.96634581	3.96178695	4.356139264	3.997243425	3.947002944	3.989330281	4.024988333	4.079159093	3.979360112	4.063602032	4.062735511	3.843228563	4.055964592	4.12654911	4.05867311
"1552572_a_at"	2.709541069	2.945166233	2.848147729	2.969963748	2.806287288	2.914902506	2.868830827	2.823418696	2.659701064	2.875845748	3.393225895	2.819974812	2.614502499	2.627110296	2.64219165	2.974975435	2.85898534	2.697746513
"1552573_s_at"	3.687922208	3.6795031	3.850477664	3.883444831	3.810212513	3.904709306	4.162394401	3.798400613	3.541490385	3.800640969	4.306666591	3.918402309	3.959334562	4.027867059	3.824679725	3.885751548	4.077754234	4.022632754
"1552575_a_at"	5.799782389	5.385271346	5.172475618	5.571071371	5.506031431	5.687723854	6.805060701	5.25245792	5.368956532	5.806943011	7.141506681	5.615232949	5.724598363	5.292803	5.29650403	5.368956532	8.178621191	5.629644491
"1552576_at"	5.961906586	6.121612	5.915141627	5.942111284	6.038884314	6.555291543	6.062981306	5.625061274	5.795369952	5.610909197	6.008092135	5.932053614	5.734087019	5.680254171	5.665175741	5.849498071	5.934296352	5.799692653
"1552578_a_at"	3.658718667	3.92614954	3.506469787	3.398007398	3.482359576	3.645555939	3.383202244	3.445492206	3.374792629	3.421548225	3.341358386	3.396326762	3.549564562	3.536450237	3.397501193	3.502896706	3.290103369	3.461242861
"1552579_a_at"	6.104231147	5.842550904	5.706369397	5.790730747	5.529723601	5.593447956	5.805845196	5.427213403	5.446157027	5.588703209	5.686381854	5.788509668	5.39250222	5.586602403	5.601629653	5.67890388	5.540477613	5.480206459
"1552580_at"	4.900833069	4.960882426	4.963307936	4.661682188	4.775799732	4.692357395	4.884485791	4.740275188	4.746047392	5.149110676	4.798071131	4.846873027	5.140413022	4.964653225	5.121336459	4.940272097	4.85953443	4.989011055
"1552582_at"	3.420848102	3.419171593	3.209226064	3.213437531	3.374721583	3.347309293	3.31270852	3.335438546	3.390557577	3.213437531	3.307026222	3.319018278	3.281007828	3.509963878	3.294517791	3.267957669	3.299708249	2.963788574
"1552583_s_at"	5.687294746	5.64934228	5.172121205	5.479225508	5.330700145	5.730873928	5.568502134	5.527562141	5.424033795	5.887753949	5.483931716	5.493283963	5.426255369	5.561591663	5.666278591	5.511981543	5.131916767	5.388257135
"1552584_at"	6.021253316	5.866745414	5.937666726	5.716004763	5.776982611	5.467968666	5.556536469	5.64062226	5.688474379	5.329747832	5.501818114	5.573897913	5.591314875	5.347766706	5.365040638	5.084572277	5.049510265	5.357558456
"1552585_s_at"	3.849827062	3.764492905	3.623855822	3.720967224	3.676773317	3.754951041	3.725899426	3.752006813	3.701962925	3.947269315	3.702527997	3.672253113	3.50371678	3.759054269	3.680458739	3.347098126	3.577276137	3.55035958
"1552586_at"	4.648182978	4.5417248	4.649520132	4.624097539	4.706885072	5.005788705	4.733145858	4.591714639	4.671708701	4.798101205	4.715945521	4.732684492	4.530390868	4.781767374	4.617971357	4.334876743	4.560561687	4.476143732
"1552587_at"	3.874207595	3.824534745	3.528589205	3.620418849	3.451560623	4.00242855	3.597985796	3.661555418	3.523240631	3.601485094	3.683962952	3.686333449	3.444332654	3.455334443	3.868482538	3.790090723	3.554656291	3.411860818
"1552588_a_at"	4.308228733	4.452895736	4.376233701	4.356550342	4.280860354	4.342740328	4.282707483	4.236788826	4.341803649	4.743317648	4.250562385	4.261668556	4.204176633	4.569229991	4.513282914	4.286562809	4.186219823	3.95508099
"1552590_a_at"	3.324321359	3.256989366	3.262936766	3.380279239	3.507478842	3.341594922	3.319862175	3.291305682	3.139117517	3.495199635	3.362488987	3.306384746	3.419204897	3.520394869	3.23277842	3.453073698	3.444388877	3.149245638
"1552592_at"	3.205552377	3.134093465	2.872860499	2.94315109	3.024008183	3.192482367	3.064583875	3.052832519	2.946885412	2.953405617	3.101168617	3.088078385	2.852854443	3.194640558	3.102536382	3.044103391	3.076505805	3.071802983
"1552594_at"	5.723832691	5.777785441	5.492072964	5.624018012	5.659502646	5.676456414	5.794566075	5.564159663	5.460328693	5.442105245	5.448412795	5.69366772	5.737628139	5.818776011	5.843461682	5.808626685	5.825560903	5.491696241
"1552596_at"	6.897878005	6.805020878	6.538517031	6.627064118	6.625804655	6.822349041	6.714476205	6.433166749	6.577577971	7.010657447	6.61952012	6.662026368	6.444523244	6.584436602	6.744785779	6.794628721	6.607150083	6.378339834
"1552598_at"	6.005885286	6.276035629	5.985851981	6.014583379	5.917134864	6.245070727	6.219357834	6.046659136	5.674255405	6.09198777	5.932039846	6.064368166	5.853084559	5.962799977	5.936668753	6.105976793	5.875710467	6.025955962
"1552599_at"	5.441867036	5.262111851	5.282907498	5.355442175	5.176951769	5.17546894	5.332111211	5.354210006	5.229594053	5.103552595	5.163775105	5.241134788	4.593427811	5.31786267	5.350291495	5.141392578	5.120130899	4.805686468
"1552602_at"	5.814035958	6.001009641	5.682931821	5.801043937	5.857318959	5.993031108	6.052351596	5.816275494	5.625095891	5.872305635	5.749775478	5.91971077	5.987754201	5.933929122	5.839432713	6.014508315	5.70047419	5.794082998
"1552604_at"	5.1733195	4.951514595	4.999437923	4.909179594	5.105271947	5.324712183	4.818019481	5.030778686	5.284416385	5.167891363	5.028509289	5.120417656	5.149439472	5.369223012	5.229547331	5.180478526	5.049510265	5.081333558
"1552605_s_at"	5.053523284	4.864523057	4.893666393	4.78916771	4.687282678	5.27568056	4.782624015	4.789985613	4.560614906	5.071106645	4.943861282	4.730381781	4.884085011	4.77895997	4.824515195	4.630460345	4.593612966	4.69799392
"1552607_at"	4.685661015	4.761186554	4.85886468	4.839435168	4.865671374	4.933321736	4.743364573	4.792541466	4.839601602	4.728335726	4.608162314	4.973293543	4.822588977	4.91036094	4.774472299	4.994003171	4.829251165	4.865671374
"1552608_at"	5.915203049	6.258883752	5.846298629	5.950965835	6.014583379	6.061447261	5.927918848	5.869151752	5.809267141	5.914441606	5.880596077	5.78535172	5.831213186	6.039133471	5.818301854	5.931590339	5.903165643	5.888872966
"1552609_s_at"	3.750806761	3.816508938	3.708018271	3.839322101	4.017454559	3.862935605	4.069015537	3.79309687	3.78329317	3.712976516	3.869330054	3.828141401	3.753093659	3.819851554	3.966886561	3.912238109	3.708018271	3.800381006
"1552610_a_at"	7.015676083	6.277358563	6.743107604	6.385725105	6.516669583	6.140021269	6.500697617	6.535000071	6.976523079	6.53952208	6.425684817	6.268090733	6.122514223	6.642021615	6.915145544	6.691984559	6.648176671	7.1652926
"1552611_a_at"	9.324772567	9.266139658	9.248616181	9.150309436	9.08826129	8.997252344	9.396088287	9.149651001	9.507038727	9.599954534	9.439850106	8.928957734	9.151181676	9.240946507	9.263509449	9.371423375	9.313706505	9.278617681
"1552612_at"	6.62093737	6.504016562	6.472414583	6.524201854	6.560994459	7.015676083	6.514851704	6.484234155	6.116749572	6.139179162	6.734709623	6.543446363	6.211998393	6.246330505	6.163464136	6.187639032	6.762040271	6.178442575
"1552613_s_at"	5.057999073	4.227114069	5.220740579	4.894977764	5.377852331	4.440259896	4.541589684	4.665790344	4.371771582	4.130178699	4.815062454	4.413218987	4.505368301	4.417070755	4.261031764	4.311239905	4.716844127	4.341553152
"1552615_at"	7.975743341	8.131921123	7.774785799	7.803942242	7.709733011	8.076998717	8.041319367	7.557958365	7.926293436	7.70241601	7.72441358	7.82085159	7.944622849	8.340881531	8.331325576	7.97359998	7.600396707	8.206570337
"1552616_a_at"	5.640136094	5.29743148	5.266951059	5.381462153	5.143331354	5.396901181	5.424486917	5.336910865	5.77696508	6.039924796	5.398456814	5.04081246	5.559386577	6.20638003	6.06971885	5.945643373	5.093765012	6.464411816
"1552617_a_at"	7.247866264	7.220529656	7.514761653	6.976125719	8.022941093	6.601088081	7.262079457	7.199518124	7.366630681	7.147064954	7.180926882	7.193756073	6.830900138	7.3784315	7.354889968	7.525101387	7.529548373	7.445151937
"1552618_at"	7.742320488	7.74473457	7.596674871	7.561466747	7.99604313	7.623240231	7.77065298	7.663678725	7.568953477	7.441073509	7.627792113	7.597510602	7.153165968	7.70764646	7.586061137	7.589781663	7.639820715	7.616642747
"1552619_a_at"	4.197627472	4.168568921	4.230344136	3.893015973	6.598642328	3.741361238	5.345400883	3.902610921	3.478672241	3.778228331	5.779588648	3.720743844	3.396941405	3.970965915	3.727470407	3.635328724	5.760003077	3.585065982
"1552620_at"	8.29062627	8.588113465	8.117467626	8.114847693	7.897903048	8.44849982	8.420680168	7.994721569	7.898326853	8.038482916	8.110010037	8.248922472	8.359904506	8.35193624	8.257429132	8.239776552	8.137395077	7.894052779
"1552621_at"	7.743402531	7.289304051	7.886092776	7.347520865	7.162137148	7.564162533	7.32278577	6.874507827	7.216849449	6.068972844	6.963332813	7.357503022	7.243969482	7.165793666	7.126356253	6.996885792	7.659210354	7.436559505
"1552622_s_at"	6.257589158	5.834845535	6.70260618	5.982044	6.017551679	6.4310279	6.087906767	5.85631775	5.925050086	5.106181961	5.990427624	6.173855703	5.799127971	5.605856636	5.877866273	6.031075343	6.286515435	6.338908228
"1552623_at"	3.920698519	4.040650201	3.479126172	3.605389754	4.484111239	3.829995649	3.971964172	3.541296653	3.502686239	3.60393121	3.791165631	3.82042234	3.644797654	3.62209254	3.894152424	3.696313176	4.638830057	3.450592973
"1552625_a_at"	5.814035958	5.858565823	6.069015101	5.990608934	6.609822726	6.24247227	6.067202258	6.44588447	6.274824605	5.461888523	6.367299404	6.151251362	6.228262734	6.20477262	6.092942275	6.087870183	6.230448621	6.465969969
"1552626_a_at"	5.636582887	5.178845574	5.069076307	5.112540933	5.457664668	5.497130198	5.406415048	5.751651172	5.390960822	5.677796545	5.224965436	5.525210838	5.639522501	5.488655059	5.679269729	5.186018027	5.09303228	5.479123386
"1552627_a_at"	5.751075815	6.010436913	6.518694677	6.679126463	5.842140477	6.247529497	5.400313514	6.074039951	6.028047339	6.398703295	6.025777374	6.293499151	6.183071047	5.701350198	5.618534474	5.779434343	5.889935899	5.88234509
"1552628_a_at"	8.334380141	7.708211119	8.548256701	8.210354623	8.301978085	7.8607473	7.979387231	7.877422944	8.343189953	8.003510087	8.016275678	7.809668451	7.78659435	7.597088883	7.992454745	8.053324684	8.57202762	8.009127537
"1552629_a_at"	4.955927412	4.766483186	4.695000723	4.666100779	4.744732297	4.990271804	4.733683342	4.812442987	4.867198649	4.815229521	4.505691201	4.611724695	4.551949973	5.015933257	4.955183117	4.786960308	4.866792013	4.62475567
"1552630_a_at"	4.876051511	5.175329036	4.780887518	4.711060443	5.084848463	5.139007295	5.344801326	4.653308581	4.765117429	4.934962375	4.837670912	4.846525458	5.268229773	5.124694106	4.977980883	4.944058773	5.242245561	4.962588286
"1552631_a_at"	5.063927881	5.299578098	4.976359184	5.008833875	5.291660328	5.236757168	5.268899438	4.945679306	5.234134891	5.113645828	5.087038373	4.972302329	5.603436918	5.02895058	5.214370842	5.354560375	5.268899438	5.469510197
"1552632_a_at"	4.571015832	4.934789346	4.517365637	4.413228744	4.488986122	4.826436172	4.32350896	4.467740185	4.330926901	4.457922855	4.346244726	4.550328312	4.541371613	4.286803664	4.148955082	4.394893064	7.13356793	4.437340187
"1552633_at"	6.717427264	6.112478756	6.609636849	6.490440936	6.438824334	6.737846162	6.594683658	6.408605989	6.42412211	6.362390395	6.634105975	6.397546419	6.253858917	6.067602656	6.271582438	6.526950185	6.903349559	6.558577814
"1552634_a_at"	5.217596407	4.881286552	4.885124458	4.933493224	5.166193558	4.58196031	5.610200139	4.719465326	4.960908768	5.550633488	5.906238804	4.879162578	4.857494861	4.925606792	4.559108752	4.921291876	5.729048137	4.508576439
"1552637_at"	4.738432974	5.047277608	4.77072459	4.666311859	4.833501625	4.806560646	4.781589142	4.561398745	4.561380219	4.916103405	4.729218357	4.866792013	4.605603549	4.620768095	4.845075338	4.656890274	4.811476194	4.567764136
"1552639_at"	6.000410073	5.980639125	5.675957584	5.707993745	6.407665901	5.888910567	5.885957149	5.622872756	5.642480583	5.722997014	5.896561632	5.942785009	5.902305451	5.952026361	5.62601728	6.015941731	5.917096704	5.777029477
"1552641_s_at"	6.094218028	5.743428359	6.188006424	5.928376679	6.388204008	6.01455874	6.344409847	5.814025055	5.928118004	5.832812148	6.108506173	6.182994943	6.287719539	6.116687115	6.402979122	6.400509984	6.174497236	6.257012823
"1552643_at"	6.786584723	6.396327085	6.437749218	6.411394684	7.178109498	6.423310753	6.523720129	6.610067219	6.470950269	6.26166116	6.572312385	6.577896074	6.606940393	6.753137252	6.729119445	6.52534187	6.622825023	6.663246339
"1552644_a_at"	5.203178721	5.490120994	5.177569195	5.595303202	5.283692701	5.473419509	4.509067774	5.417505926	5.740914395	5.154934033	5.547513968	5.096904629	5.160081488	5.196285126	5.240741906	5.270689383	5.218224766	5.68134747
"1552646_at"	6.91033199	6.632046903	6.739713284	6.701299704	6.723221761	6.809622861	6.800463907	6.757677064	6.839215587	6.757663783	6.598615052	6.821050803	6.887522422	6.95460791	6.855694898	6.691295975	6.841173394	6.782458386
"1552648_a_at"	6.280596692	6.256751578	6.69161112	6.470200733	7.525076698	5.901797743	5.946950041	6.452328233	6.434809847	5.721406591	6.296744461	6.655501891	5.859600827	5.714270327	6.120036893	6.037124642	6.314766159	6.085040166
"1552649_a_at"	4.647544574	4.703898012	4.824114988	4.747493915	4.882621679	4.779038003	5.009100607	4.569282505	4.667697034	4.629864842	4.96178925	4.975452661	4.588306095	4.83922227	4.757034581	4.732171386	5.181475134	4.60552873
"1552651_a_at"	5.213370269	5.335703407	4.782182277	4.90423012	5.106692753	5.1699782	5.129646664	4.894647436	5.019846831	4.882005334	4.999867403	5.179830665	4.902447901	5.264821199	5.206472607	5.315627241	5.197389842	5.017476345
"1552652_at"	6.06315532	6.226710501	5.952410742	5.941496787	5.895957157	6.481555603	5.971750409	5.990207713	5.91380918	5.947644007	5.924157533	5.900208809	5.752544619	5.819527264	5.762979793	5.707621058	5.972757125	5.835795623
"1552656_s_at"	6.207246054	6.444089601	6.110204831	5.989492529	6.505314793	6.278926037	6.153653767	6.027521733	5.769858434	6.132062856	5.96677301	6.303778605	5.575449533	6.134009184	6.126017647	5.942554586	6.155535337	5.755139259
"1552657_a_at"	5.037953743	5.531358458	5.097598941	5.133682472	5.263764373	5.560025163	5.294285642	4.953903658	4.848109518	5.104255506	5.006873864	5.219034087	5.072930107	5.346214157	5.075973887	5.070971209	5.120017415	4.903246663
"1552658_a_at"	3.969818493	4.246361096	4.140340583	4.087393374	3.851949718	4.165640225	3.954341415	3.878282843	4.154345524	4.230721894	4.105638475	3.888941202	4.033625023	4.345981056	4.233870721	4.314309785	3.937057545	4.233024887
"1552660_a_at"	5.448429843	5.405417704	5.406990422	5.22223676	5.463807407	5.750514551	5.533871279	5.227292302	5.374175705	5.44382401	5.531280598	5.492232898	5.19162838	5.814035958	5.676225036	5.197720025	5.390008958	5.395466038
"1552661_at"	2.664017905	2.707931096	2.589964946	2.680930968	2.62445438	2.513426388	2.699420753	2.713116214	2.728933389	2.903612108	2.720444032	2.683836194	2.626147368	2.817713487	2.688697393	2.72460413	2.715745879	2.731517041
"1552662_a_at"	6.219095295	6.326034614	6.20353719	6.315772755	6.256387719	6.268354388	6.252949909	5.968353011	6.184010276	6.059854675	6.303875073	6.342531421	5.934399922	6.329739791	6.104002775	6.276253296	5.908241421	6.054994054
"1552663_a_at"	7.936388229	7.81520937	7.534759643	7.631294815	7.680951206	7.961993378	7.765541417	7.646191661	7.677740386	7.498901174	7.703672255	7.680329781	7.718757534	7.920650623	7.750445976	7.762353016	7.450510444	7.69354238
"1552664_at"	7.203436058	6.6725619	7.364089016	7.306441124	6.479442764	7.319746935	6.652469322	7.238430243	7.334719249	7.554669679	7.040850666	6.782645003	6.951788909	7.272597662	7.397533454	7.288617343	7.483064516	7.702948491
"1552665_at"	5.264864765	5.477776514	5.448953597	5.439321936	5.35929333	5.653207143	5.523564341	5.192545696	5.346182874	5.085926657	5.175999747	5.411472743	5.040059554	5.346214157	5.405363751	5.355256263	5.084426018	5.300807184
"1552666_a_at"	3.3882799	3.088495704	3.196683717	3.38004109	3.068142164	3.274045449	3.213710223	3.161794998	3.280333825	3.301280077	3.227861543	3.117205218	3.281589035	3.096850406	3.397995197	3.179863813	3.181597576	3.065403984
"1552667_a_at"	6.165580456	6.23371646	5.825211787	5.830015836	5.869598537	5.861217434	6.009173236	5.814890873	5.961924459	6.08231064	5.68951655	5.998420777	6.757490322	6.257575946	6.57048068	6.376660046	5.709495887	6.641602023
"1552669_at"	4.246894776	4.289695766	4.117574809	4.041031691	4.149517566	4.362888019	4.565043003	4.111694803	4.060642673	4.095097212	4.285967401	4.42920053	4.176921674	4.510314673	4.388797185	4.518605497	4.272989562	4.198376279
"1552670_a_at"	3.789704276	3.759657081	3.733951371	3.725495676	4.05193585	3.881417759	3.761429822	3.649149588	3.682846572	3.478883052	3.568527214	3.589480046	3.657179842	3.65699757	3.859870297	3.905494955	3.996846952	3.638523251
"1552671_a_at"	4.673164314	4.908534646	4.960822105	5.022558232	4.68212864	4.63323519	4.604648667	4.646767533	4.475685995	4.664937115	4.606314935	4.893348168	4.339518392	4.951217825	4.763415479	4.804863699	4.526663427	4.432933177
"1552672_a_at"	6.171375741	6.093326845	5.986964922	5.890595126	5.981357239	6.173935968	6.2293369	5.786454808	5.929737663	5.865107445	6.002176443	6.074358444	5.906683489	5.945754491	5.961848795	5.804067392	5.947092219	5.433358888
"1552673_at"	3.892131311	3.955270631	3.780409724	3.739550275	3.586139223	4.082404885	3.758015404	3.784976141	3.714856881	3.766790584	3.630320664	4.255519443	3.756816189	3.535662593	3.694497067	3.45425401	3.625212238	3.7706615
"1552674_at"	3.194889207	3.116097848	3.05108262	3.217633575	2.969780353	3.182963243	3.272284287	3.189213219	3.198145093	3.381622063	3.128428627	3.195463195	3.13898195	3.078366794	3.38912614	3.321561193	3.124458602	3.344445278
"1552675_at"	2.882388785	3.212234741	2.925186917	3.008136128	2.96329949	2.989003333	2.916394914	2.963745959	3.057573993	3.043663255	2.895745802	2.972832849	3.025338052	2.961677056	3.081522	3.01352509	2.847441341	2.929362245
"1552676_at"	6.097107428	6.558009022	6.091860856	6.108926976	6.13301207	6.36818168	6.11261517	6.166740284	5.763132634	6.064688643	5.893134488	6.239693536	6.09437162	5.800393244	6.091347571	5.99404915	5.928364694	5.740095985
"1552677_a_at"	5.39839066	5.396503985	5.204762915	5.377964346	5.631145228	5.103799751	5.176768315	5.174047765	4.929541767	5.188502788	5.257459736	5.093188818	4.964413815	5.297545334	5.255970245	5.065348599	5.17246045	5.269199213
"1552678_a_at"	5.747714141	5.425554878	5.308003676	5.688452295	5.786541643	5.844717156	5.554637401	5.36544993	5.15900785	5.297693647	5.473122049	5.372623963	5.039632329	5.060265675	5.293510431	5.164856146	5.048611602	5.31800217
"1552680_a_at"	3.893031823	3.83326141	3.842719603	3.680708303	5.784060484	4.096327467	4.325833848	3.748040872	3.58333116	3.748056079	4.235102604	3.892088045	3.61136748	3.856279142	3.703767833	3.735070117	4.406044395	3.553415621
"1552682_a_at"	4.448077147	4.854759706	4.397082755	4.372067989	4.477146512	4.472095787	4.378376275	4.300803466	4.523546396	4.45415588	4.541097648	4.414137043	4.435148719	4.389247606	4.367804479	4.476302094	4.466745726	4.30945779
"1552684_a_at"	4.610069849	4.614250001	4.617774471	4.649396622	4.700513913	4.245201249	4.858628151	4.671788019	4.601529298	4.864393893	4.408707168	4.718719243	5.153686984	4.58611225	4.556735248	4.700513913	4.894010222	4.802400038
"1552685_a_at"	6.272925439	6.54760181	6.627886106	6.20578815	6.266845004	6.379961996	6.157702472	6.220756972	5.922270124	6.466050836	6.006995256	6.442605801	5.8674092	5.826290688	5.784326112	6.07560693	6.525959821	5.826290688
"1552686_at"	6.148217446	6.201987597	6.087749919	6.174287875	6.024004227	6.465937937	6.371773976	6.138040766	6.213068578	6.256616743	6.127350161	6.11556771	6.152872846	6.14618599	5.985851981	5.935993722	6.04886253	5.831323855
"1552687_a_at"	5.024272155	5.214928308	4.852137595	4.984194414	4.915977196	5.000688294	5.061582467	4.78420871	4.818093482	4.871543839	4.859145689	5.025427479	4.9908138	4.707534152	4.899907998	4.934598642	4.911939007	4.686054527
"1552689_at"	7.250452158	7.192660704	7.37916014	7.191588701	7.278401561	7.494317558	7.168165721	7.00735206	7.097538378	7.079963171	7.264164724	7.356820077	7.33646757	7.042140556	7.138577213	7.220850394	7.471150649	7.084081701
"1552690_a_at"	5.282299695	5.672752747	5.222763529	5.341300737	5.288611229	5.318129232	5.387535581	5.088133723	5.092183055	5.311408796	5.225815059	5.444960759	5.144772188	5.672679674	5.534987478	5.320837148	5.256699429	5.321972359
"1552691_at"	3.871979915	3.372952995	3.507175469	3.411059273	3.664538361	3.415633178	3.698627511	3.729985768	3.425689389	3.469957012	3.583410166	3.387487152	3.621522613	3.019650363	3.140919582	3.065511844	3.233914062	3.376149457
"1552693_at"	3.02763952	3.162737679	2.924917034	2.947188041	2.943709675	2.968232971	3.137700354	3.049834259	3.044576082	2.957003617	3.016131551	3.006366744	2.962354546	3.205592896	3.025946701	3.262474486	2.946751076	3.047742064
"1552694_at"	2.781784497	3.024002722	2.860228443	2.801141675	3.201843049	2.817690398	2.81699076	2.8704023	2.925829782	2.99699152	3.003359085	2.740346354	2.734664285	3.149989946	2.878504135	2.864462555	2.946180761	2.782190785
"1552695_a_at"	5.229467838	5.032075208	5.149896505	5.399126275	5.591738618	5.266323199	5.024583841	5.397796033	5.079461003	5.553797819	5.229595162	5.217147172	4.812683441	5.19015933	5.242149646	5.092315338	4.737185968	4.839369282
"1552696_at"	3.687116357	3.692846126	3.708837961	3.723696886	3.754951041	3.754951041	3.731948803	3.588456969	3.658624804	3.901928515	3.740244631	3.618329131	3.884518573	3.937829506	4.015390439	3.804734053	3.902550339	3.793218423
"1552698_at"	5.537808716	5.680877619	5.518336956	5.447896172	5.502096434	5.534670098	5.661379407	5.527912757	5.370746061	6.202478749	5.174547429	5.510620523	5.452746464	5.501861011	5.280692932	5.343357136	5.358247266	5.236409597
"1552701_a_at"	7.296748699	5.156768425	6.347538339	6.2677057	6.512625611	5.873531751	5.414523129	7.546110484	7.115576388	7.034557661	6.15607907	6.140942652	7.113856989	6.553077091	6.532606973	6.560431693	3.909729283	6.40666237
"1552703_s_at"	7.09281931	6.240376366	6.930793437	6.598791158	6.368491147	5.760608024	5.350834786	7.323593676	7.026345985	6.787084525	6.056759311	6.347425133	6.803107646	6.363628809	6.54390758	6.656471906	4.474398471	6.77753013
"1552705_at"	3.412220515	3.454607272	3.541087639	3.624525907	3.220639979	3.386841381	3.138781075	3.46950132	3.476667489	3.301280077	3.343897438	3.454806805	3.528565642	3.41322897	3.251874165	3.388437644	3.167533132	3.376769147
"1552708_a_at"	3.445264404	3.736965545	3.420577474	3.454874923	3.347925164	3.780271859	3.403087705	3.454577552	3.470481485	3.36174691	3.44440597	3.344541328	3.424956928	3.371047963	3.326493607	3.304609192	3.327479825	3.311966014
"1552711_a_at"	7.346338416	7.76732136	7.602668614	7.477792405	7.605634883	7.839963567	7.298326948	7.503691283	7.463602195	7.502361404	7.168471321	7.58374443	7.568487073	7.530831128	7.63255425	7.515807285	7.624626684	7.640883945
"1552712_a_at"	6.568585635	6.478971496	6.292013113	6.938509911	6.377704974	7.02654217	6.467253623	6.951738741	7.421453702	8.106375389	6.708723322	6.775059837	7.125542983	7.136349321	7.656685266	7.609247733	8.133050984	7.760174613
"1552713_a_at"	5.030763899	5.141854484	5.028174664	5.032170707	5.022051181	5.067373564	5.111481334	4.951474877	5.032711575	5.169891179	5.021156773	4.959812319	4.870185404	5.420731099	5.320534655	5.13287969	4.891767145	4.905428821
"1552714_at"	4.063100536	4.131267511	3.891664542	4.110053548	4.0110741	4.180356449	4.19244996	4.160602574	3.950169954	4.356864427	4.148309581	4.062966853	3.996687837	4.156694023	4.257133472	4.307484791	4.114379947	3.875573055
"1552715_a_at"	3.788668515	3.605581082	3.557992596	3.529058322	3.604840694	3.777977639	3.635749721	3.554281215	3.62602684	3.399565562	3.595318559	3.64274507	3.637824136	3.62602684	3.662662708	3.599564727	3.641330929	3.544774145
"1552716_at"	4.747963607	5.269993835	5.44815308	5.270117822	4.692795435	5.128286741	5.219958375	5.307747097	5.064081539	5.145088091	5.195702226	5.303508827	4.917767506	4.89041466	4.948670845	5.224632368	5.985080328	5.057149863
"1552717_s_at"	4.707538733	4.621904539	4.625498792	4.512525031	4.484441972	4.775659912	4.767092365	4.731154374	4.920144741	4.710991325	4.934598642	4.582009857	4.568290462	4.509568914	4.748655991	4.656565624	4.479583578	4.911997024
"1552718_at"	6.23865662	5.921329456	5.783985629	5.864406695	5.635246455	6.384008588	5.985077451	6.012287599	5.785144223	6.24295608	6.015869463	5.995169586	5.798805522	6.184580214	5.946515831	5.902444156	5.637796497	5.560664097
"1552719_at"	6.354384194	6.38858535	6.529130585	6.125897088	6.106634865	6.715140505	5.995149874	6.16170338	6.218988663	6.073057787	6.26070355	6.343625888	6.473990227	6.102534236	6.343538358	6.352605356	6.280024009	6.27906146
"1552721_a_at"	5.785384528	5.965117471	6.463753841	6.359831318	5.297545334	5.933192899	6.082838738	5.766053782	6.177651619	6.421818126	6.081077558	5.503077475	5.917691587	6.090925939	6.0546631	6.089262418	5.631593828	6.043173199
"1552722_at"	3.214190089	3.22372301	3.195402958	3.314433	3.073200963	3.262152137	3.186207341	3.230301811	3.314945231	3.758876516	3.292962763	3.214367895	3.188272731	3.2145158	3.364390383	3.396199256	3.121283937	3.278243033
"1552724_at"	6.159153281	5.838680042	5.958872373	6.121672658	6.031981515	6.228945201	6.095615088	5.903662316	6.362063707	6.403692208	6.084450467	6.193323275	6.240838042	6.648253079	6.591512275	6.227605965	6.139832668	6.656487111
"1552725_s_at"	4.766464449	4.834625457	4.806623314	4.7396158	5.000402397	5.064638176	4.741040233	4.848720499	4.641452435	4.807611927	4.894209416	4.724444455	4.67515178	4.54266916	4.610030412	4.882463825	4.792397676	4.679369456
"1552726_at"	6.2471298	5.900108248	5.8090144	5.896406859	5.985312653	5.983618322	6.547738327	5.765699021	5.727673087	5.541280771	6.144569161	6.017229852	5.773295395	5.796076352	5.922103892	5.908243636	6.158094771	5.711180633
"1552727_s_at"	4.752258003	4.388863351	4.424554319	4.393484018	4.709151414	4.620368767	5.592818229	4.29523464	4.494285662	3.785913968	5.292963104	5.03156935	4.176264154	4.462642688	4.323407069	4.351632016	5.070751026	4.349895308
"1552729_at"	6.842701965	6.473363419	6.653807352	6.601298593	6.753656048	7.049270848	7.171689325	6.533924861	6.588358715	6.604493421	6.756415795	6.827798826	6.491177782	6.533924861	6.48473012	6.629828204	6.99757022	6.649594571
"1552730_at"	4.83596017	4.654241541	4.504197626	4.494402784	4.607109951	4.586475651	4.703981793	4.672747849	4.436681503	4.756430034	4.741704797	4.66136703	4.956667175	4.701462364	4.756430034	5.047495867	4.611450451	4.656015423
"1552731_at"	3.891649649	3.74210223	3.788988526	3.747432105	3.727555319	3.865123712	3.899806784	3.639461002	3.739312542	3.541490385	3.705833222	3.791407099	3.715480412	3.712783624	4.079477039	3.834451945	3.747872722	3.759937757
"1552732_at"	2.767466764	2.931900174	2.835004423	2.778167261	2.781303178	2.787188396	2.789379998	2.931255535	3.083867542	3.488339844	2.863255378	2.912557305	2.944875597	2.771407395	2.820534076	2.928098032	2.851554027	2.914331186
"1552733_at"	7.105762065	7.195301062	7.358624765	7.628887912	5.144425244	7.676269336	6.19187658	7.528926915	7.404749588	7.572315918	6.896021723	6.75792004	7.501069585	7.507588774	7.250276049	6.960188541	6.88347036	7.611439352
"1552734_at"	3.843358848	3.792627628	4.048772013	3.68194895	3.740535921	3.754951041	3.625552482	3.959851374	3.75906193	3.858585523	3.952317956	3.915432134	3.668536313	3.745395094	3.890566461	3.856669565	3.994017851	3.849600676
"1552735_at"	5.473649557	6.058752577	5.99817614	6.259982774	5.834376887	6.669328586	5.675298685	6.019414312	5.846040336	5.382690876	6.660625809	6.131794948	6.334127536	5.890302316	5.605934644	6.039601104	6.051149826	6.234474159
"1552736_a_at"	3.928492667	3.717892404	3.678774274	3.643304982	3.867098154	3.780312252	5.861014367	3.883380444	3.585638989	4.110870686	4.011743149	3.944556627	3.459935101	3.725429961	3.672253113	3.823547209	4.342662866	3.481836594
"1552737_s_at"	3.938364445	4.184629749	3.915666005	3.917567688	3.817645783	3.915666005	4.04832631	3.900629919	3.940306397	3.80799617	3.622379486	3.875232749	4.286929262	3.85669517	4.21949102	3.807177155	3.900059444	4.269405342
"1552738_a_at"	3.667152195	4.011134292	3.717424947	3.763685389	4.08522379	3.896946043	3.706512307	3.852274698	3.839118243	3.838053573	4.033452087	3.808472312	3.773362591	3.608322654	3.825832075	3.794236796	4.699510566	3.719710856
"1552739_s_at"	5.72665405	5.736734901	5.775946745	5.682895238	5.983616284	5.599838338	5.559410848	5.678162575	5.77085053	5.965545045	5.784196784	5.930442356	5.927706949	6.36525798	6.041618965	5.91872163	6.452258382	6.100513466
"1552740_at"	3.767303952	4.082672519	4.295358045	4.12236928	4.109413939	4.32816583	4.044208301	3.459489345	3.719263462	3.855262589	4.162172055	3.817497013	3.860613518	3.443966814	3.635557453	3.59921046	5.488946025	3.446682766
"1552742_at"	4.184379448	4.322636346	4.454262632	4.297907806	3.534973589	4.847873232	3.439953987	4.195186541	3.715115616	3.947269315	3.631029397	4.353577771	3.671074012	3.489942338	3.355368673	3.506449126	3.531608821	3.512361658
"1552743_at"	5.541479738	5.797591351	5.408380529	5.60156683	5.560447612	5.58204324	5.73655351	5.484790801	5.505217793	5.825854397	5.615709096	5.657366311	5.635155147	5.704306141	5.588036815	5.654170936	5.384211486	5.504972689
"1552745_at"	4.0389663	4.136095421	4.082989209	4.086906527	4.201066364	4.159319104	4.26928414	4.061171837	3.947451809	3.802692008	4.10665414	4.016213333	3.931135689	4.243781504	4.510682157	4.324088501	4.118822184	3.577394617
"1552747_a_at"	3.241361969	3.34823239	3.18284225	3.231175736	3.231983964	3.285988363	3.220538652	2.982344632	3.31066785	3.617203687	3.118216165	3.112910104	3.426706153	3.309963047	3.436979827	3.27198886	3.158049931	3.205127858
"1552749_a_at"	8.131048487	8.588274194	7.972546127	8.132019872	8.228459192	8.544707705	8.269198409	8.103452536	8.047006074	8.458103842	8.229421172	8.121148278	8.310900817	8.511131388	8.143265517	8.307898654	8.18694509	8.20357281
"1552750_at"	4.104041252	4.270541383	4.15367415	4.081797454	4.218318169	4.179191865	4.252447385	4.111694803	4.005426661	4.103992286	3.908993896	4.113346095	4.139221856	4.211753512	4.16761124	4.116766235	4.11034246	3.842852414
"1552751_a_at"	5.912484219	5.983342584	5.765043662	5.799281098	6.150984165	5.978448687	5.859838072	5.589584565	5.717522008	5.806943011	5.814844182	5.815505985	5.821858148	5.809334262	5.737856147	5.820976739	6.117150181	5.567492124
"1552752_a_at"	5.158648225	5.226743162	5.095615849	5.231635131	5.142245016	5.304124916	5.070669395	5.110961845	5.345391946	5.959496677	5.008293712	5.282813808	5.482102229	5.615681303	5.471269981	5.345391946	5.088947459	5.483442626
"1552754_a_at"	3.724750342	3.409272436	3.333168131	3.979511268	3.269423837	3.979165832	3.258450505	4.09772572	5.45089296	6.75105504	3.430530303	3.805451795	6.330904773	6.745846067	5.551752001	5.165929326	3.971580431	6.241993825
"1552755_at"	5.500757731	5.443146754	6.119992787	6.149745457	5.152347095	5.944088051	5.22529836	5.324053463	5.498091683	5.887531663	5.59579094	5.670039634	5.496997007	5.731442156	5.538671278	5.596336383	5.037071508	5.392761125
"1552757_s_at"	4.390619537	4.804191547	4.582432345	4.711428391	4.263531553	4.711666284	4.59749309	4.622632813	4.278084069	4.977683533	4.406648311	4.53315518	4.417513674	4.877900292	4.402337308	4.586213707	4.486226398	4.476063346
"1552758_at"	4.463162898	4.549121869	4.223273585	4.358505066	4.561866222	4.565161395	4.652830175	4.314417575	4.314438649	4.795128692	4.364796641	4.479899136	4.466745726	4.446477214	4.460973563	4.545102459	4.584380322	4.296421868
"1552760_at"	3.520461316	3.484840227	3.27703404	3.328819194	3.405011591	3.380567232	3.311090104	3.781681077	3.495396279	3.46627015	3.587162652	3.430747284	3.393704682	4.568024622	4.223888064	3.78114548	3.754951041	4.245185664
"1552761_at"	5.559124041	6.173833989	5.909257927	6.014583379	6.029736544	6.190756633	5.981706664	5.845844796	5.819714598	5.827242452	5.599964809	6.007253453	6.193498301	5.688033012	5.958663114	6.084324539	5.570681668	5.76998673
"1552763_at"	2.90184135	2.997643873	3.141199982	3.05563082	2.870476969	3.079427619	3.111470921	3.010823579	2.931353608	3.179179873	3.073246364	3.102887381	3.060981749	3.213370002	3.091739868	3.307867782	3.513277702	3.086618761
"1552765_x_at"	3.252184204	3.368669002	3.288003279	3.481078357	3.0234633	3.483487277	3.237303441	3.336590319	3.4346296	3.297492391	3.182737977	3.256372007	3.644785871	3.022692459	3.068471466	3.214376151	3.858986429	2.976373851
"1552766_at"	2.950121191	3.153016949	2.97879694	2.890012918	2.808878824	3.142248255	3.038834728	2.73280746	2.806719641	3.082421762	2.847329875	3.101536411	3.02109408	3.146842702	2.766288666	2.838271744	2.940848764	2.951655518
"1552767_a_at"	5.480404151	6.270738351	6.239435908	6.442652449	5.694171288	6.443837854	6.407041469	5.632244708	5.367924718	5.136201434	6.757589114	7.245493747	6.316175809	4.721952747	4.905772166	5.113334033	4.26329489	4.815403178
"1552768_at"	6.121186194	5.963132584	5.809761021	5.890291106	5.805204551	6.138409737	6.063169976	6.090439141	6.06908141	5.947644007	5.82203163	6.071692329	5.934587073	6.069604429	5.924157533	5.800933276	5.85854548	5.52735724
"1552769_at"	4.497994075	4.537261289	4.614559583	4.58568022	4.32160557	4.485829784	4.405581702	4.23368191	4.324176642	4.715318482	4.125979681	4.364796641	5.047359964	4.31258374	4.373213943	4.464304544	4.449865565	4.403018484
"1552770_s_at"	5.148517349	5.336944639	5.240170593	5.050059036	5.039150098	5.522197308	5.066021356	5.054739136	4.985040308	5.062253629	5.013288237	5.114439774	4.901834526	4.864084346	4.858978529	4.928398607	5.243997564	4.805703957
"1552771_a_at"	4.274473158	4.485329542	4.387535493	4.189541395	4.201316167	4.335839501	3.927170575	4.36348645	4.107848083	4.53086492	4.120002085	4.210067152	4.220600459	4.094966923	4.138620503	4.099695958	3.973767096	4.058785153
"1552772_at"	3.899317203	3.806734602	3.821222311	3.750040744	4.676115535	3.827668501	3.841638036	4.0110741	3.503398622	3.825409785	3.886975813	3.780260906	3.668090398	4.281923387	3.868342108	3.965343853	4.034547294	4.038701368
"1552773_at"	4.581720222	4.590279868	4.430788209	4.324376252	6.700658645	4.811598036	4.627362545	4.311914994	4.432160957	4.485752887	4.668468234	4.584758221	4.588857294	4.572393062	4.603554178	4.73897669	4.657870628	4.436479283
"1552774_a_at"	5.270632159	5.558163796	5.934648622	5.427758562	4.673233543	5.254970332	4.49026881	5.107645498	5.064657595	4.707490404	4.858118857	5.42664874	4.993481568	4.97284419	5.253478101	5.251634048	4.525333972	5.320538437
"1552775_at"	6.280248119	6.446996484	6.146184507	6.231677003	6.399732041	6.363768962	6.210259982	6.214434903	6.072373904	6.190209868	6.246236643	6.314464677	5.982839325	6.078191673	6.051583189	6.274829515	6.213068578	5.88031067
"1552777_a_at"	4.962752094	4.958973203	4.90417088	4.955846543	4.614758515	4.936050755	4.913794573	4.923035211	4.775230685	5.250291004	4.841719397	4.977305822	4.717208594	5.193769647	4.93536996	5.001266605	4.657388646	4.954986605
"1552779_a_at"	3.395551847	3.387836152	3.405117954	3.386628611	3.644878016	3.665555495	3.441606235	3.349670978	3.307714071	3.441867133	3.453921548	3.301922857	3.243813638	3.452493558	3.518156911	3.391151191	3.181388862	3.31283085
"1552782_at"	4.182571981	3.941554756	4.10010077	3.917244238	4.294756717	4.526182931	3.964881682	3.670782899	3.221751897	3.120363057	4.482239465	3.649734011	3.300771981	3.08794488	3.118859762	3.16189195	3.469118414	3.553820198
"1552783_at"	2.827197956	2.671022895	2.625997313	2.841732541	2.563650218	2.800644167	2.832031353	2.812570011	2.806719641	2.950771703	2.726166112	2.702709994	2.735577296	2.723162651	2.531976351	2.779769653	2.722979668	2.7662984
"1552785_at"	3.466649106	3.451915519	3.281379921	3.51912412	3.400072597	3.330127711	3.472994592	3.491915301	3.631588629	3.974198623	3.171166162	3.331787959	3.66984134	3.647878024	3.699973659	3.616894378	3.316608544	3.92870235
"1552787_at"	5.020261883	5.162978108	4.732238276	4.773950605	5.02268117	4.382243334	5.468582053	4.766051441	4.766647168	4.702399911	5.189487816	4.982647586	5.280910978	4.721952747	4.746452166	4.796221454	5.134066975	4.798415166
"1552788_a_at"	6.364926993	6.743951001	6.321193521	6.481294777	6.438561376	6.553037277	6.962980465	6.439389	6.396463211	6.411199332	6.509012321	6.413138783	6.174283359	6.484332401	6.389360112	6.332175457	6.478710675	6.223435468
"1552789_at"	5.463991076	5.361237155	5.515486764	5.666112013	3.390561123	5.098010376	4.400510548	5.875497661	6.521104473	6.886386157	5.311182312	5.601128078	6.041611017	5.890198383	6.015822591	6.120093646	5.955653591	6.351535179
"1552790_a_at"	7.812767799	7.611954588	8.071022635	8.144544634	6.20214488	7.775559537	7.136237973	8.116247983	8.543988841	9.200217025	7.423701432	7.96964097	8.208422257	8.570930511	8.420056345	8.25065261	8.350345787	8.607298229
"1552791_a_at"	3.117246384	3.110385373	3.062951297	3.007087753	2.977187812	3.011279971	3.187427973	3.295422886	4.107218431	3.421548225	3.005600344	3.020282587	3.275682297	4.277339786	3.625486125	3.679498103	3.116412535	3.902681042
"1552792_at"	3.549072058	3.454795911	3.519738478	3.478887918	3.587872647	3.767143964	3.40179454	3.616192913	3.552880015	3.71505196	3.551186855	3.513869976	3.378421915	3.595965025	3.489995991	3.583690595	3.453890607	3.366046243
"1552793_at"	6.265875972	6.325503399	6.074501744	6.021680437	6.046405836	5.934166455	6.093914886	5.799461182	5.818566854	5.82301105	5.90356175	6.129005797	5.710604731	5.88560604	5.959087377	5.973183863	5.71919194	5.875558758
"1552794_a_at"	3.287751085	3.204610225	3.356802178	3.327373678	2.830763122	3.380348502	3.269576962	3.291305682	3.307859552	3.222228479	3.169181628	3.405667522	3.941583815	3.419452762	3.245637313	3.336811154	3.313948001	3.448507422
"1552796_a_at"	4.872225451	5.306328959	4.569874232	4.735867154	4.616641547	5.187722938	4.802727799	4.642420881	4.720176384	4.563263564	4.792397676	4.699060217	4.184506004	4.818837311	4.632889479	4.634005487	4.520879159	4.717845881
"1552797_s_at"	8.272116658	9.149773311	9.39750589	9.143117129	9.717303309	9.468930663	7.737571309	9.252594635	6.813396418	7.038540924	8.2320516	9.633345088	7.30545964	4.900196999	4.578446926	5.64683039	8.669299139	6.626346636
"1552798_a_at"	6.340912461	5.790314418	5.655267743	5.798023344	6.037819348	5.476805874	6.021337399	6.518633489	6.390859393	6.248094788	6.167281963	5.674378681	6.033795305	6.321821881	6.45384199	6.149396261	5.619453506	6.365503563
"1552799_at"	5.168448761	5.548262141	5.232804006	5.14995108	5.197809984	5.492572591	5.231893096	4.993439259	5.074865755	5.073127084	5.143414862	5.2107868	5.277114128	5.234859286	5.327706778	5.195522729	5.185632415	5.095190983
"1552800_at"	8.182441636	8.161545888	7.861290326	7.890292651	8.266806344	8.140422964	8.291157453	8.09876387	7.946954619	7.951099681	8.022170798	8.083971637	7.779995916	7.96536112	8.084858979	7.977620141	7.866061631	7.86096572
"1552801_at"	4.254351281	4.615752941	4.15621322	4.366898255	4.507589301	4.484195981	4.178459761	4.192341943	4.258766566	4.006788827	4.18195611	4.261896867	4.395553141	4.507751284	4.201209768	4.146719519	3.815557688	3.946595068
"1552803_a_at"	3.818682112	3.804821818	3.951754789	3.799939734	3.890633429	3.888650644	3.917082134	3.608346585	3.725397075	3.537838407	3.478725066	3.645241321	3.678556339	3.809164883	3.95034718	3.766074656	3.761421463	3.67914831
"1552804_a_at"	6.181633801	6.191933278	6.210398086	5.930338282	5.971721818	5.983433427	6.273458299	5.865458765	5.954244255	5.697924211	6.157208051	6.110204831	5.982228011	6.175014533	6.294880785	6.230473624	6.15196617	6.140039985
"1552806_a_at"	4.134812835	3.955935113	4.218846636	4.068164052	4.699155544	4.386922778	4.501938974	4.01169271	3.989706283	4.503718427	4.450238912	4.073589831	4.081191417	4.162482398	4.146398094	4.186296707	4.236643732	3.847075792
"1552807_a_at"	6.842475586	6.565480861	6.821368255	6.571099586	6.870006213	6.862543177	6.718879687	7.140444379	6.322854684	6.658192566	6.489045298	6.339065061	6.576848781	6.487098495	6.277176979	6.110410645	6.248276657	6.22379333
"1552808_at"	3.150746588	3.073497988	2.955430846	3.089195596	3.049059999	3.091463278	3.085547274	2.925396934	3.156317194	2.94855804	3.173521539	3.109017852	3.289511212	3.177826288	3.231117984	3.317927702	3.097463491	3.14832353
"1552809_at"	4.841198956	4.888472948	4.482779553	4.700090652	4.609349927	4.805369434	4.43859304	4.551956419	4.664405877	4.442415249	4.736845453	4.674075363	4.513239947	4.513341754	4.628497645	4.443173519	4.482524111	4.647892699
"1552811_at"	7.586537323	7.27811125	7.251440263	7.32697259	7.644592822	7.028378033	7.568239635	7.497364729	7.569945794	7.324969206	7.464353285	7.468728912	7.33646757	7.574714276	7.603784412	7.384988721	7.49290127	7.349664753
"1552812_a_at"	5.890893214	5.888347912	5.95240525	5.774188772	5.829419381	5.598765792	5.719476717	5.537418189	5.690327378	5.534910431	6.133348314	5.657051891	5.966005353	5.674811368	5.561581171	5.490277187	5.834616424	5.670926341
"1552813_at"	6.673182867	6.627594879	6.153788529	6.447467496	6.383307513	6.486416781	6.486048934	6.255213757	6.607974159	6.667167112	6.48083701	6.396601167	6.692607056	6.426666845	6.427713307	6.457145521	6.403512365	6.276682399
"1552814_a_at"	4.013532971	3.804673334	3.71913414	3.703835997	3.785891121	4.097447338	3.802607443	3.7771882	3.962987051	3.755114957	3.93782561	3.857116433	3.813720812	4.164487167	3.746895099	3.860846658	3.866787411	3.898884516
"1552816_at"	4.940373469	4.900191858	5.171921678	5.037849641	4.759822651	5.193149937	4.733396341	4.560537309	4.741345823	4.84459254	4.877560512	4.969881671	4.712581372	4.819241545	4.703986454	4.704883315	4.873293689	4.797146143
"1552818_a_at"	3.617632009	3.715012734	3.420296163	3.669028433	3.775066379	3.747131434	3.638190972	3.533304473	3.203450288	3.593083001	3.578261021	3.403004109	3.514351601	3.404541523	3.6787324	3.823838845	3.573285264	3.49316997
"1552819_at"	5.19944012	5.400538373	5.398522853	5.317303651	5.120149242	5.676591765	5.550778074	5.296052278	5.148798228	5.606361705	5.431702393	5.181457421	5.202399102	5.588754689	5.343312828	5.448074845	5.318617813	5.09999614
"1552822_at"	3.369049921	3.301001215	3.405100744	3.305317	3.241657732	3.460685076	3.186341917	3.45805844	3.659416988	3.316431667	3.777390696	3.508277252	3.515850935	3.124681199	3.35392606	3.567751217	3.239242862	3.515850935
"1552825_at"	3.829085194	3.749554422	3.984340228	4.001484089	3.435465877	3.970452086	3.722396132	3.641323493	3.78835381	3.31974316	3.819326948	3.805431641	3.865055489	3.863249162	3.61036209	3.461831709	3.892506075	3.448870946
"1552826_at"	2.937492245	2.992175614	2.853969215	2.896211495	2.880290216	2.991163057	2.890340074	2.923367626	2.971608762	2.993502187	2.876748617	2.947583322	3.067810064	2.967004503	2.966046401	2.942420484	2.917016152	2.883241227
"1552827_s_at"	5.317644374	5.361237155	5.242598227	5.385123348	5.168610211	5.423891025	5.347364632	5.259604135	5.288562951	5.573900199	5.1419565	5.312479214	5.377756299	5.750032939	5.466798793	5.189683541	5.088049712	5.205809455
"1552828_at"	4.80833406	4.704623459	4.947167745	5.017031413	4.772347139	4.774758078	5.038661989	4.651916082	4.81259932	4.370598144	4.627887168	4.84061529	4.627375084	4.749845933	5.06331386	5.227476909	4.842084011	4.854062333
"1552829_at"	6.382436289	6.167688034	5.941975699	5.96555119	5.983719827	6.414382243	5.882032047	6.355479414	6.16199923	6.010413829	6.048757825	6.085710501	5.79189668	6.158895465	6.132297198	6.117149361	5.463807407	6.010869764
"1552830_at"	3.603395271	3.752262466	3.426913919	3.47391216	3.780548452	3.512067743	3.539702759	3.625417771	3.875237375	3.560837777	3.503527143	3.574147197	3.49295906	3.733927596	3.533381992	3.73010771	3.545398094	3.641684357
"1552833_at"	6.589816726	6.324111971	6.38066389	6.256504984	6.506045086	6.316157324	6.694452122	6.114180149	6.570586955	6.424790848	6.36804081	6.461736529	6.617541855	6.59982156	6.723052263	6.492019634	6.452999956	6.264516353
"1552834_at"	5.312911124	5.175806068	5.288099809	5.192225245	5.248225338	5.229002238	5.381898833	5.272430634	5.343822853	5.280878037	5.203904213	5.295587531	5.714959169	5.443481339	5.329600994	5.454745231	5.329948809	5.278523176
"1552835_at"	5.437153805	5.252503248	5.239852812	5.267117453	5.213242644	5.253410206	5.170336289	5.220022019	5.28224822	5.242207432	5.43595805	5.147869174	4.96241456	5.196776868	5.395157234	5.154865262	5.105968034	4.856970524
"1552836_at"	6.504805181	6.276785634	6.062305882	6.233483628	6.403965448	6.345998641	6.562366275	6.247004013	6.27545572	5.953947584	6.481667016	6.426913304	6.292973935	6.414549255	6.534750311	6.393531097	6.451904014	6.269258862
"1552837_at"	2.722940145	2.678903919	2.639115632	2.700051695	2.635398513	2.787188396	2.523804636	2.683831396	2.640153774	2.913955226	2.501843526	2.687030432	2.604210964	2.589258668	2.788440105	2.772681421	2.658540157	2.718913602
"1552839_at"	4.101389654	3.995110842	3.98990078	4.108625927	4.04902143	4.295312062	4.296507485	4.141411959	3.909705637	3.974292343	4.019368666	4.002623599	3.991776635	3.892266786	3.822420387	3.878056909	4.024347812	3.793999878
"1552841_s_at"	4.778241067	5.127821795	4.841246757	4.828703091	4.573788153	4.832173732	4.990280093	4.56637892	4.941305096	4.859586286	4.783457153	4.925780103	5.050198048	4.853091932	4.874507764	4.807584115	4.913329764	4.739299973
"1552842_at"	3.923761574	4.158408757	3.9142024	4.055332562	4.132424175	4.083572152	4.39120027	4.160602574	4.180708349	4.187416186	4.328588181	4.085038522	4.528906161	4.273895039	4.112804093	4.494685997	4.454654405	4.029459222
"1552843_at"	3.631501301	3.772656923	3.564685544	3.543485281	3.794452408	4.027145428	3.752122213	3.526383711	3.650414789	3.69558924	3.739039893	3.697284709	3.796306103	3.622837901	3.645464854	3.893658448	3.902744374	3.766844495
"1552845_at"	6.89425962	6.580272195	6.508435213	6.438787143	6.612828631	6.582956415	6.655433097	6.439354688	6.780166676	6.576451245	6.687280015	6.636067242	6.535936801	6.865041459	6.638747608	6.707491696	6.526811486	6.553345016
"1552846_s_at"	8.046495361	8.158177949	8.065542208	7.766060546	8.022679141	7.733321238	7.919510928	8.399100316	7.63611162	7.732037759	7.917422851	7.564550564	7.267396059	7.487916555	7.49952098	7.414565973	7.290743931	7.68695621
"1552848_a_at"	7.440177553	8.029017536	8.210771128	7.834470949	5.222401096	7.640754682	5.074151227	6.398232896	6.17922409	6.328950066	5.087297861	7.258916715	5.575449533	4.848760043	4.940476043	5.458001721	4.785042851	6.249484554
"1552849_at"	2.972157127	3.087969707	2.801331251	2.940318633	2.84917711	2.900023861	2.882782288	2.887250981	3.061927975	3.028795432	2.998810729	2.888070611	2.951169167	3.177770768	3.22096525	3.069460702	3.00423564	3.135165903
"1552851_at"	4.362586317	3.955539164	3.764416767	3.920558618	3.662647319	3.731240283	3.843296078	3.84874348	3.473648205	3.421548225	3.791977233	3.657086386	4.008356113	3.729368168	4.01489947	4.132427293	3.539620795	3.752447737
"1552852_a_at"	4.996490929	4.972973434	4.881205223	5.029226204	4.733481567	5.063097174	5.024056383	4.750844062	4.895348326	4.97753169	4.874227039	5.222245353	5.258607613	4.97205069	5.084649356	5.267004412	4.912967899	4.870507911
"1552853_at"	4.304276973	4.426654566	4.358031315	4.32130132	4.49996435	4.397337871	4.486578398	4.540021737	4.499694948	4.418135323	4.184121375	4.367745796	4.410862738	4.354719371	4.535079745	4.318163037	4.379181177	4.289293765
"1552854_a_at"	4.873047583	4.800304365	4.746686045	4.777594591	4.970888252	4.821596973	4.818789602	4.828931509	4.883983575	4.992653288	4.833033957	4.83729757	4.875912532	5.029521435	5.290350516	4.776215997	4.815378966	5.016780419
"1552856_at"	4.520259574	4.460903174	4.591548414	4.414837242	4.497866114	4.556383996	4.583359325	4.429753501	4.224144701	4.292333851	4.454683923	4.456494186	4.398148422	4.383209895	4.490802025	4.66136703	4.466745726	4.444967359
"1552857_a_at"	5.091745185	5.299578098	4.652570369	4.879187585	5.08962771	4.915672767	5.283839573	4.712663921	4.853029083	5.050475391	4.966590793	5.088618301	5.783297432	5.056692107	5.04025971	5.359560701	5.080033063	4.831611722
"1552858_at"	2.752406797	2.896071865	2.759225189	2.726082002	2.705557343	2.805131505	2.804466606	2.774896627	2.694111318	2.93407425	2.685355502	2.60950105	3.161794998	3.069826059	2.92654391	2.861928636	2.69364133	2.888591402
"1552860_at"	3.410974241	3.339491127	3.272249333	3.244914698	3.269655705	3.657356563	3.543762366	3.057716336	3.212549332	3.433627957	3.457949819	3.331787959	3.504559715	3.410122926	3.413268379	3.427595429	3.375260121	3.315273932
"1552862_at"	5.636526265	5.529250128	5.478062429	5.434353742	5.301554695	5.680149121	5.381091466	5.759848216	5.269415254	5.270991635	5.591744855	5.799933875	5.440117445	5.581574611	5.747489656	5.438142455	5.364230758	5.666405065
"1552863_a_at"	8.069042154	8.018716809	7.852227955	7.866843318	7.941289155	8.243591136	8.399838397	8.059135414	7.809918642	7.792527096	7.975036681	8.190910895	7.962401858	8.155595881	8.160676755	8.079624055	8.160869719	7.87738303
"1552865_a_at"	6.397572679	6.479695234	6.203415159	6.311263572	6.3953753	6.592878229	6.482627747	6.253025147	6.158070567	6.072584593	6.355120986	6.336697916	5.894756723	6.286814386	6.179468979	6.284941134	6.290557841	5.967989103
"1552867_at"	4.917731006	4.576073881	4.762151693	4.417690602	4.55364032	5.142455537	4.451713595	4.637990725	4.483030438	3.899261307	4.209733725	4.623478297	4.495238807	4.628225918	4.702690016	4.572502586	4.658643565	4.733952199
"1552868_at"	6.002543245	6.247309197	5.829555516	5.849955499	6.038447971	5.802717228	6.32943331	5.696122005	5.919905634	5.698636154	5.939483207	5.9580912	5.93450983	6.146954287	6.267261272	6.10987544	5.978891898	5.784661798
"1552870_s_at"	3.500209802	3.547575216	3.12357323	3.348526563	3.427107711	3.439740995	3.4562475	3.43805473	3.377476223	3.613722055	3.571973499	3.416930435	3.476075713	3.50658255	3.524459904	3.340923917	3.420575778	3.578533649
"1552872_at"	5.695362618	5.855047599	5.554915684	5.586947781	5.492142985	5.75325478	5.953407514	5.611932279	5.407094029	5.620183096	5.485754774	5.763995961	5.822631122	5.777129691	5.656294741	5.547242481	5.526838185	5.577646258
"1552873_s_at"	7.325767518	7.474268932	7.100189197	7.268436149	7.431925336	7.579028479	7.613423937	7.282975753	7.272942866	7.421865738	7.314797767	7.264615213	7.114434655	7.622713274	7.435987413	7.455880227	7.408710169	7.267547535
"1552875_a_at"	3.676776509	3.423920963	3.541915011	3.572347982	3.561175768	3.541390069	3.671009224	3.584515491	3.580288849	3.697094732	3.551068756	3.600502976	3.528216181	3.638833062	3.602307907	3.664933043	3.54878267	3.703366722
"1552876_at"	3.996432563	3.866419808	3.862518158	3.850232452	3.871530433	4.280729314	3.930841949	4.022668511	3.778254914	3.921533136	3.868647527	3.870446351	3.80799617	4.146303784	4.104874945	3.931908706	3.754951041	3.769482907
"1552877_s_at"	5.824686767	5.857511992	5.812347408	5.809806004	5.833401848	5.892946944	6.005244695	5.835904943	5.871801325	5.921206428	5.859925873	5.884023256	5.891792319	6.108070705	5.934606385	6.094022453	5.688930406	5.782782857
"1552878_at"	3.015814025	3.048506773	3.153726275	2.950887082	2.992433156	2.973979378	3.101992459	3.067213744	3.065413184	3.389000057	2.935347037	3.049084447	3.475656121	3.022692459	3.063138519	3.044103391	3.139308707	3.146842702
"1552879_a_at"	4.427125491	4.121538267	4.325836812	4.101883211	4.278915469	4.19004835	4.255723126	4.27264635	4.409669328	3.851063331	4.322224291	4.449757591	4.169029197	4.290377878	4.201421506	4.37825281	4.150734194	4.126123558
"1552880_at"	3.776434684	3.730048801	3.62983563	3.712167282	3.665250394	3.38355105	3.757363905	3.416042969	3.572045824	3.682621487	3.715031158	3.629314092	3.956082074	3.829591313	3.95948853	3.916223916	3.88189636	4.01434561
"1552882_a_at"	4.51858501	4.284871012	4.107198684	4.179576215	4.589413048	4.51972996	4.280030624	4.320617778	4.174447188	4.277837564	4.081597637	4.306124347	4.075869921	4.600332196	4.381656674	4.33785829	3.848977562	4.284080943
"1552884_at"	5.492084315	5.477776514	5.467148284	5.253802881	5.483721597	5.595959064	5.598349892	5.440675438	5.385106711	5.563943643	5.179004658	5.522679479	5.085242665	5.868200654	5.416570522	5.310268072	5.448285141	5.174962244
"1552885_a_at"	6.524881629	6.528410487	6.398400348	6.388795371	6.367654758	6.713487825	6.682966769	6.488393088	6.454789721	6.483583401	6.527873484	6.52980493	6.301540856	6.53030597	6.5394659	6.659886048	6.486181378	6.447722067
"1552887_at"	6.002838711	6.363624154	5.615709096	5.942201574	6.020260195	6.176563571	6.071428622	6.027303347	5.942130061	6.552809536	5.897982512	6.009281991	6.08337749	6.278097017	6.265677964	5.797866511	5.814035958	5.68171085
"1552889_a_at"	8.096090692	8.095618831	7.699500881	7.630639812	8.083024419	8.009451864	8.148585511	7.72533648	7.832053459	7.955077508	7.877515598	7.884766325	7.858078179	8.107191736	7.957157316	7.995265015	8.013975014	7.812500718
"1552890_a_at"	4.666389017	4.834713879	4.8453162	5.068259566	5.160252945	4.859622931	5.134585095	4.827827403	4.782239887	4.968480459	4.779962491	4.966517058	5.339825976	4.846132008	5.385607228	5.10041241	5.015492252	5.028636108
"1552892_at"	6.822458938	6.825349325	6.396958664	6.53366572	6.56408835	6.8493375	6.887940279	6.665374992	6.512114807	6.46281567	6.643400244	6.717386681	6.778898375	7.044218895	6.959231364	6.813008939	6.782234824	6.615136537
"1552893_at"	6.106974782	6.279880051	6.103669029	6.151512718	5.980730761	6.258645544	6.16921067	5.906240288	6.122902243	6.197942119	6.155390904	6.08339881	6.071275796	6.347368547	6.055345244	6.369872431	6.094011978	5.943077857
"1552895_a_at"	3.627648389	3.792657382	3.537121188	3.657234795	3.621349057	3.736856691	3.650779019	3.754951041	3.730898006	3.733545818	3.779909774	3.606481043	3.698653802	3.706597921	3.78769302	3.664621555	3.693410411	3.746008666
"1552897_a_at"	4.577640663	4.331897822	4.407508261	4.498734767	6.238490601	4.661339584	4.759504651	4.417632396	4.396814612	4.299343203	4.56051042	4.540740069	4.657913662	4.623639933	4.397180989	4.454687166	4.366140279	4.420805735
"1552898_a_at"	4.092279942	4.046758361	3.662766262	3.722387725	3.891133815	3.819749611	3.718839365	3.579186541	3.834684227	3.80408225	3.791333899	3.752679518	4.196834724	3.870652648	3.796830585	3.783048123	3.576765254	3.750619184
"1552899_at"	3.77184375	3.864685107	3.741733724	3.59773013	3.883304174	3.867773262	4.139019972	3.732032177	3.513189274	3.97933324	3.379709212	3.614358827	4.087194413	3.895099682	3.692602552	3.660561621	3.719738006	3.695374612
"1552900_a_at"	4.486971397	4.374874994	4.154345524	4.347448277	4.167019711	4.557247727	4.275007302	4.348381909	4.311462453	4.241579219	4.137627712	4.182608749	4.248764012	4.424971752	4.350092833	4.359144226	4.259622028	4.186225974
"1552902_a_at"	5.052430923	5.65800611	5.060771493	5.200453592	5.017350611	5.410192447	5.273119656	5.212230065	5.430252854	5.732935165	5.198196746	5.278006728	5.349816514	5.158672888	5.317937696	5.403815306	5.291658349	5.212230065
"1552903_at"	5.454813437	5.60905834	5.13480506	5.286061022	5.576918977	5.596141624	5.486437799	5.264714008	5.089990158	5.470081564	5.297366255	5.436691862	5.188343085	5.324049476	5.329971845	5.423267989	5.221843388	5.080274062
"1552904_at"	2.756735688	2.934351303	2.647939947	2.768751307	2.668028469	2.770645657	2.735946303	2.769827587	2.744692121	2.838203653	2.736052015	2.695925569	3.032541708	2.7589865	2.783211161	2.811689471	2.913365723	2.830803724
"1552906_at"	2.793532856	2.803217088	2.810431856	2.726166112	2.77700784	2.900940463	2.746174843	2.667726616	2.755253137	2.741815361	2.744400961	2.624518872	3.049084447	2.714478593	2.801607271	2.733552872	2.634880475	2.839108708
"1552908_at"	3.21633858	3.100937607	3.167761987	3.093907205	3.175513653	3.433627665	2.956566565	3.040650386	3.165329682	3.238276255	3.155106735	3.005989672	3.049775405	2.968031896	3.049465793	3.104276049	3.193926772	3.179378853
"1552910_at"	4.687745468	4.409003036	4.367159186	4.386769287	4.366718127	4.419033444	4.329743731	4.56928856	4.512129895	4.54633645	4.499900794	4.389898036	4.451662423	4.711617561	4.638687609	4.632628876	4.295415244	4.428128035
"1552911_at"	4.333932177	4.861870921	4.456872704	4.352558664	4.533966698	4.346354651	4.618097189	4.399969236	4.375774748	4.546063288	4.416913363	4.357592516	4.106033236	4.451196905	4.319696237	4.529496813	4.490088376	4.699788648
"1552912_a_at"	3.417757502	3.321014781	3.19819495	3.310167069	3.224041617	3.720957821	3.338089343	3.216743117	3.244391017	2.902141145	3.184831448	3.132862926	3.340154733	3.499977263	3.196417361	3.377083397	3.344230151	2.885420309
"1552913_at"	2.696884356	2.90225402	2.616631129	2.701016395	2.721406474	2.791675911	2.638863549	2.968301594	2.743692573	2.968301594	2.621141188	2.689408172	2.831293926	2.743172756	2.851937985	2.708403155	2.71996389	2.787554384
"1552914_a_at"	5.276543685	5.183651999	5.169756957	4.984194414	5.322713448	4.808735029	5.315411707	4.992187577	5.09800871	5.134583912	4.993532698	5.10605334	4.901089635	5.198708983	5.368319196	5.165476556	5.2482981	4.986822131
"1552915_at"	5.881568493	6.650459265	5.882530172	6.107163589	6.41694087	6.428803202	6.102499916	6.018577411	5.777584216	6.17134422	5.859415686	6.20516451	5.876316079	5.931328942	5.946570617	5.530146368	5.482793718	5.445907958
"1552917_at"	4.514359794	4.698405308	4.529539969	4.511634361	5.012252614	4.724403704	4.923469206	4.604823665	4.495521483	4.816898316	4.679227586	4.686088172	4.672212135	4.873654104	4.912405116	4.569411933	4.656027319	4.406792543
"1552919_at"	3.161618746	3.326314111	3.035095476	3.06266107	3.146842702	3.345021082	3.17981289	3.135268285	3.128285706	3.188623406	3.217628287	3.001297464	3.209703576	3.219166315	3.175750562	3.113222239	3.128285706	3.188410829
"1552921_a_at"	5.817813354	6.562498769	5.87271218	5.614083966	6.124067652	5.684688882	5.780059618	5.533871279	5.579860006	5.251823053	5.559547242	5.483947729	5.768955374	5.838576332	5.699167421	5.592885482	5.703259769	5.712159763
"1552922_at"	3.001217465	3.029367237	2.985175489	2.985175489	3.016858207	2.944246976	2.987970229	2.953031831	2.946726458	3.211905217	2.876748617	3.023578868	2.967506695	2.982380749	2.86882145	3.12449353	3.416648275	2.824407505
"1552923_a_at"	6.011822986	6.215970358	5.901576164	5.718121593	5.869467998	6.089367502	5.912668724	5.815134721	5.677321091	5.647559095	5.808125372	5.862875112	5.451522001	5.647871161	5.861466855	5.638576103	5.735828685	5.494601787
"1552924_a_at"	5.393327621	5.262037523	5.138886054	5.144235097	5.297555997	5.164004846	5.393639704	5.115663004	5.237538515	4.967072971	5.178996583	5.274930819	5.281767036	5.576176472	5.547343466	5.337968886	5.144109784	5.203643408
"1552925_at"	5.601911274	5.792978796	5.379670907	5.410869381	5.364573257	5.481334476	5.492009161	5.408163646	5.427783492	5.44411182	5.563943643	5.48321136	5.490526339	5.534538537	5.540217857	5.521019936	5.92881264	5.440586873
"1552927_at"	3.015690499	3.224964041	2.909515624	3.109506898	3.29501127	2.905388297	3.038769896	3.10464524	2.953925161	3.4625703	3.036764503	2.857026374	3.359688776	2.973076025	3.109506898	3.054551632	2.956071969	2.956071969
"1552928_s_at"	3.032354345	3.0924386	3.180565884	3.262137858	3.152991777	3.297498762	3.110495502	3.2557511	3.201933273	3.397220602	3.371940112	3.159296664	3.120269218	3.2145158	3.176428072	3.337988372	3.301335593	3.072946448
"1552929_at"	3.810321057	3.732456603	3.800719048	3.675022128	3.621505588	4.019520371	3.658899687	3.804245574	3.699701615	3.732456603	3.857578702	3.621505588	3.540936345	3.886546033	3.815909261	3.791455699	3.71972129	3.837641518
"1552930_at"	6.993033625	7.167295694	7.251704039	7.100124798	8.396976785	7.251558709	7.325731096	6.871787776	7.112358034	7.016187825	7.25138611	6.994460695	6.971627677	6.77172717	7.054227291	7.107086752	7.72919474	6.716665413
"1552931_a_at"	5.170045132	5.128684367	4.997493793	5.013736361	5.327219392	4.992984956	5.264867762	5.167759675	5.30682125	5.413725581	4.852711977	5.153862749	5.037412813	5.845223772	5.592130221	5.423267989	5.031845631	5.840583971
"1552932_at"	4.94900494	4.966461907	4.555551908	5.129868782	5.064493122	5.055999511	5.156978231	5.019854214	4.721287236	5.343069543	5.178478365	5.099541175	5.231856948	4.985012313	4.818337509	4.868334774	4.934297146	4.726460759
"1552933_at"	4.732871053	4.99514967	4.624138678	4.724030609	4.579191712	4.847772351	4.631237224	4.781675549	4.739159123	4.936370344	4.607801118	4.745405467	4.712029534	4.623349134	4.655777959	4.9436666	4.606994979	4.373081321
"1552935_at"	6.911589829	6.77409086	6.554165171	6.783939862	6.07379139	6.798078761	6.419741869	6.887225436	6.661221678	7.034348386	6.631028421	6.648439791	6.282937561	6.919232391	6.744427803	6.419285843	6.292501619	6.463580952
"1552937_s_at"	5.707368024	5.934648622	5.65011323	5.614083966	5.325933584	5.729744283	5.645346267	5.418179598	5.458322904	5.180233911	5.648583156	5.678699979	5.453254574	5.550925904	5.567941265	5.532404962	6.128956516	5.35179613
"1552938_at"	4.216733813	4.575314455	4.239508812	4.384577536	4.3420705	4.364796641	4.502011354	4.44736807	4.254672958	4.805060605	4.35379142	4.548943424	4.201518367	4.251250372	4.462533204	4.278167573	4.364809739	4.199560277
"1552939_at"	2.886876401	2.993937184	2.764684535	2.83359421	2.830763122	2.896627643	2.882782288	2.67911382	2.80925166	2.884041458	2.840508216	2.689464523	2.85501449	2.936383946	2.821213428	2.817653876	2.850608664	2.731517041
"1552940_at"	5.411674006	5.536323811	5.314017419	5.185383464	5.05394645	5.613932239	5.168841671	5.26954601	4.985675014	5.18722601	5.138724145	5.217908697	4.831227936	5.195389202	5.040279584	5.120558252	4.867162857	4.929755567
"1552942_at"	6.288072768	6.328924165	6.114269742	6.268791501	6.148268196	6.281963749	6.688213321	6.219685503	5.939373551	5.983465222	6.450450538	6.220131681	5.494389505	6.12503353	6.162597913	6.199781659	5.97335645	5.896426284
"1552943_at"	3.494058885	3.192491356	3.144212204	3.123507425	3.042442116	3.216469078	3.104667458	3.112979937	3.075913974	3.333476223	3.175884514	3.121215512	3.129657928	3.184476215	3.183295797	3.023362437	2.995103618	3.192237628
"1552944_a_at"	6.555649166	6.474763332	6.404277858	6.383328073	6.589832663	6.546936101	6.511861677	6.229465496	6.251933204	6.417273225	6.113657346	6.380172395	6.345188969	6.612418197	6.37958161	6.257709475	6.308074979	6.103946735
"1552946_at"	3.634525174	3.843635335	3.69589123	3.696950753	3.584195741	3.909379529	3.769773043	3.721069198	3.482425606	4.306570226	3.673338444	3.716247528	3.898921706	3.746536169	3.851424274	4.066853635	3.81554841	4.09986968
"1552947_x_at"	3.980966599	4.076843373	4.04376004	4.219126948	4.093416963	4.081460956	4.077018533	4.046313804	4.015347509	4.07076538	4.015056966	4.017028797	4.356109054	4.106654885	4.155875556	3.942494981	4.063100536	4.408862561
"1552948_at"	4.374184302	4.568578518	4.165466039	4.391035797	4.50799471	4.419220023	4.583101281	3.960491693	4.325671481	4.599269557	4.40975319	4.338654336	4.558664391	4.537667505	4.476869751	4.297169451	4.314616447	4.278502233
"1552950_at"	2.757795352	2.837347778	2.679064853	2.849332671	2.962921334	2.816964387	2.862048875	2.780793915	2.805869433	3.188623406	2.780195963	2.822981863	2.889409449	2.990509225	2.823999968	2.733552872	2.75652323	2.894535741
"1552952_at"	5.23758569	5.141274835	5.063357539	5.152159003	5.113597939	5.311237367	5.036103976	5.229243181	5.251613727	5.16413077	5.155061474	5.207081425	5.154578088	5.053700018	5.081196922	5.079454835	5.025139558	5.147398344
"1552953_a_at"	6.382612645	6.139573812	6.065662299	6.031306788	6.521539842	6.339796776	6.362717442	6.522913827	6.079713188	6.128622985	6.045870184	6.094512147	6.00397002	6.463746524	6.35870018	6.240732831	6.031590931	6.119997296
"1552954_at"	4.926451388	5.129650795	4.795924692	4.934672717	4.915717878	5.236049191	4.831506932	4.722223699	4.687625249	4.774751144	4.736123163	5.034406363	4.80360035	4.58713272	4.922066025	5.005350735	7.341525717	4.557817155
"1552955_at"	6.096366957	6.109806575	5.679116856	5.73564629	5.844135887	6.427481484	6.280186115	5.875399715	5.65311723	5.820812705	5.727118623	5.951183903	5.813434321	6.247090454	5.956148671	6.265540895	5.912921311	5.766765021
"1552957_at"	3.307752793	3.323007511	3.228817786	3.199295224	3.274605999	3.231844382	3.243014988	3.181611795	3.187809565	3.260747987	3.318052936	3.227014928	3.291305682	3.066676136	3.373515451	3.357878279	3.206937077	3.213286874
"1552960_at"	4.716844127	4.963725055	4.748038017	4.734483859	4.766401597	4.700216773	5.170112745	4.543692861	4.639843328	4.537878919	4.792397676	4.827610762	4.757133124	4.555096158	4.909380072	4.731800761	5.025560581	4.530222127
"1552961_at"	3.469312897	3.815350183	3.535110911	3.666124781	3.441912934	3.626096066	3.444134919	3.601543437	3.633327254	3.762168812	3.517195172	3.4501544	3.767519741	3.728392293	3.593642622	3.671361235	3.613269699	3.682914017
"1552964_at"	6.601437514	6.46506301	6.352022412	6.272445508	6.458371436	6.439783576	6.425351035	6.36202964	6.381688818	6.833795594	6.671928862	6.216050075	5.97686228	6.721230492	6.442062361	6.468708424	6.400063335	6.120672873
"1552965_a_at"	3.708287892	3.852429361	3.588039218	3.754951041	3.757321526	3.778720677	3.826017598	3.566862054	3.695390152	3.439375151	3.754951041	3.710778556	3.585032578	3.829330249	3.88058921	3.813755215	3.986444456	3.751450786
"1552967_at"	5.672558639	5.857177792	5.678165796	5.713445431	5.48598677	5.857390605	5.680583789	5.389805623	5.440671199	5.947644007	5.673117172	5.665411618	5.675607633	5.808294785	5.950486724	5.574330439	5.623739133	5.619925932
"1552969_a_at"	3.27703404	3.212028598	3.195322065	3.301280077	3.682548233	3.243336296	3.251513121	3.304148176	3.30533814	3.328825299	3.26701723	3.144886777	3.262864576	3.208415825	3.226662571	3.167044944	3.338909506	3.09128161
"1552970_s_at"	3.191712688	3.372952995	3.103446597	3.386247763	3.542795552	3.292471529	3.067616061	3.168059643	3.446861939	3.316717565	3.283521254	3.238441134	3.087915685	3.371056939	3.006236532	2.856769446	3.174689179	3.088078385
"1552971_at"	3.408185831	3.890976122	3.644210019	3.706058662	3.831534621	3.976197864	3.538342434	3.413289864	3.358831062	3.717556801	3.453776965	3.506476486	3.419204897	3.364756146	3.483869876	3.271574476	3.70735699	3.356123314
"1552972_at"	2.649348532	2.510889817	2.611192469	2.640278118	2.618743151	2.781797079	2.597111877	2.562367451	2.703374269	2.774605427	2.629063781	2.650969423	2.740426774	2.749046667	2.814446302	2.572533229	2.671297297	2.848913304
"1552973_at"	4.924862526	5.080357319	4.936426204	5.098526865	5.111765466	5.28262942	5.246183296	5.261905469	5.147843665	5.222980705	5.164418136	5.013853448	5.364501955	5.455558914	5.316617279	5.303503034	5.196389024	5.092589039
"1552974_at"	2.875635654	2.815865241	2.590456034	2.747844359	2.730062758	2.750783572	2.744692121	2.738829045	2.640696604	2.813043438	2.747844359	2.709313675	2.95269123	2.643481351	2.745248367	2.802857218	2.68154824	2.878557922
"1552975_x_at"	2.970311733	3.193762801	2.79201527	2.846205573	2.869370217	2.94263649	2.929390088	2.960560083	2.866681756	3.049591063	2.87579917	2.908913994	2.911325563	2.832616817	2.895489762	2.832978395	2.874312514	3.143640975
"1552976_at"	5.856286817	5.795945856	5.540847117	5.653058518	5.79127216	5.641073715	5.781990489	5.528726129	5.621868168	5.523215701	5.530337576	5.633264493	5.677591443	5.550547511	5.643211017	5.762284482	5.68747183	5.561647323
"1552977_a_at"	5.263174004	4.458194221	5.467195494	4.894773165	5.703328464	4.498908033	6.011753726	4.752076654	5.130295502	4.513552956	5.245402809	5.091107341	5.370522919	5.206096484	4.947986731	5.115663004	5.430157136	5.064657595
"1552978_a_at"	7.099357226	7.015073087	7.340254838	7.386307191	6.350916382	6.718208065	6.321173591	7.179692712	7.236970848	7.381688075	7.256500448	7.320776194	6.974286418	6.989562673	7.167556066	6.86697602	7.35922354	7.328455455
"1552979_at"	3.388132934	3.765063051	3.628489993	3.772122278	3.501895764	3.695743489	3.630838782	3.544597567	3.370233111	3.691079401	3.543004655	3.503832484	3.812545818	3.468535138	3.345156247	3.477692758	3.461069588	3.366495115
"1552980_at"	5.040216063	5.178753512	5.177247314	5.109064116	5.052478845	5.431059212	4.943954327	5.032075208	4.999624654	5.003689325	5.250209451	5.146985878	5.019531767	5.328184467	4.947639466	5.058189601	5.013669052	4.964724695
"1552982_a_at"	5.097150661	5.088773452	5.066911664	5.067740159	4.965675398	4.894268744	4.971402872	4.857056814	4.90584471	4.901567863	4.979392419	4.974333072	4.88839032	4.989490095	5.175685772	4.826193847	4.964445665	4.816443761
"1552985_at"	5.309672085	5.569464837	5.099195197	5.408693936	5.17743965	5.329104503	7.062243371	5.016118942	5.002079959	5.606975424	5.427841223	5.522717271	5.029739004	5.335288421	5.158673182	5.318906659	5.32695015	4.85375061
"1552986_at"	4.40591968	4.492744816	4.468776959	4.466214006	4.535068925	4.788043313	4.61888491	4.837975331	4.842490873	4.353597996	4.367510947	4.396691816	4.633462606	4.866792013	4.783603159	4.999845128	4.712730342	4.858445028
"1552987_a_at"	2.710142173	2.886347902	2.553118499	2.577263147	2.669677873	2.704230101	2.595131535	2.63747697	2.619554166	2.894228382	2.552096042	2.523579444	2.988487637	2.546778412	2.644178733	2.612108972	2.625973315	2.785294046
"1552988_at"	2.951443388	2.995975195	2.840860928	2.925041536	2.905374749	2.977461281	2.940472848	3.103048153	3.081522	2.913800267	3.034402204	2.957014581	2.943254393	2.924233152	2.801731031	2.713282573	2.809656701	2.942062285
"1552990_at"	4.210830112	4.570116299	4.463995433	4.482092451	4.473973324	4.532160233	4.630809528	4.569955431	4.540612383	4.485800942	4.510631428	4.47527785	4.488620764	4.510749301	4.824979135	4.70123441	4.290548803	4.579451345
"1552991_at"	5.946683706	6.058335104	5.836612156	5.93834135	5.553931685	6.305603146	5.844798603	5.928083203	5.563736807	5.716251698	5.84290547	5.809408651	5.765412908	5.776312345	5.615948874	5.744347291	5.528188233	5.104448302
"1552993_at"	3.047605777	3.201681506	3.025889238	3.005989672	2.953373736	3.023879513	3.054796422	3.000861049	2.936872439	3.087087806	3.066301409	3.005989672	3.419204897	3.076135291	3.12367894	3.17981289	3.023585671	2.997071186
"1552995_at"	6.454135115	6.759249877	6.445591878	6.473108892	6.64639777	6.818824665	6.698430641	6.50854476	6.448005491	6.579238201	6.46177069	6.671046207	6.332057736	6.677624073	6.402622963	6.524760192	6.5317347	6.486082711
"1552997_a_at"	6.069061551	6.263299202	6.084752757	5.99851139	6.282403537	6.215604331	5.937790948	5.912470702	6.069878819	6.173138196	6.162443449	6.09728793	6.075824184	6.206573756	6.13776532	6.178039454	6.258287875	6.369479952
"1552998_at"	4.094547935	4.193756535	3.918353359	3.967222278	3.849574783	4.446755805	3.982263103	3.955427179	3.848967069	4.108519187	3.933026877	3.923121814	3.958345382	4.05318326	4.106885487	3.7451774	3.700182466	3.850311833
"1552999_a_at"	4.405548988	4.727622705	4.394640697	4.437648961	4.596694198	4.532729229	4.567172778	4.590670938	4.351798971	4.35720274	4.497840296	4.401477391	4.139146628	4.439273563	4.41257291	4.599820234	4.456045073	4.239958636
"1553002_at"	4.211340934	4.415617212	4.116149321	4.157821149	4.0557057	4.14296731	3.917218653	4.21280083	4.137731876	4.126043131	4.226642984	4.247280881	4.256805859	4.086120275	4.017024954	4.091311218	4.247280881	4.206256493
"1553003_at"	5.771129161	5.957853076	5.502625225	5.631365936	5.462831127	5.990878932	5.584832391	5.681705781	5.68542914	5.611955547	5.548391444	5.65332261	5.533233255	5.876205763	5.538857352	5.564276551	5.570681668	5.054616156
"1553004_at"	4.387636247	4.489085039	4.197463707	4.263099978	4.270163	4.597005527	4.438257894	4.163496343	4.293738887	4.379932329	4.402820623	4.384477872	4.208504202	5.066818392	4.752779872	4.485725357	4.201922754	4.614887984
"1553006_at"	5.415114125	5.520274289	5.028694494	4.849827256	4.945656144	5.128286741	4.857968273	5.187493635	5.102870871	4.945312119	4.973946756	5.026431081	4.950663048	4.801470939	4.997330522	5.243766012	4.819665309	4.818247379
"1553007_a_at"	4.191698005	4.081461107	4.336899701	4.17212364	4.29785046	4.276679348	4.26917369	4.231921718	4.331534007	4.657589921	4.127670711	4.276679348	4.179947584	4.487400695	4.301611242	4.557791141	4.393460305	4.121547744
"1553009_s_at"	4.838781735	5.037631607	4.792976664	4.788519147	5.033192776	4.729965372	4.947435552	4.578987023	4.805674076	4.91295046	4.824875142	4.891098501	4.902705455	4.973655257	4.8995741	4.820614724	4.892582173	4.763374627
"1553011_at"	4.901582788	5.175891397	4.766556965	4.857053324	4.692795435	5.019655179	4.822938794	4.735731445	4.817849186	4.999702099	4.670912895	4.857935098	4.648251732	4.977287554	4.998256691	4.840693491	4.702543772	4.964724695
"1553013_at"	5.863944444	5.767589058	5.557066216	5.657501539	5.762481788	5.536548365	5.874252586	5.644678456	5.479375156	5.622321086	5.72203116	5.6307948	5.682630541	5.593393438	5.866174247	5.79698122	5.493213649	5.610856242
"1553015_a_at"	7.59382171	7.704353794	7.44328354	7.349699182	7.988107549	7.39189384	8.577125502	7.280702391	7.373615977	7.417464077	7.922454127	7.58261317	7.418499886	7.41092038	7.492469271	7.490408411	7.698191995	7.371471929
"1553016_at"	6.218664478	6.516251622	5.897010474	6.251641271	6.201226239	6.292024897	6.180696	6.073462594	5.988361195	6.24295608	6.153192676	6.188942528	6.33634431	6.673056174	6.469199619	6.343523221	6.180209439	6.093924442
"1553019_at"	6.26197939	6.289566045	6.113202883	6.155452609	5.996350197	6.10889625	6.303248072	6.021016976	6.140073882	6.266225684	6.203498853	6.062193896	6.153986293	6.110778995	6.159124278	6.252865311	6.015987147	6.165868105
"1553020_at"	3.479602768	3.692846126	3.567057975	3.667046223	3.42952791	3.91941175	3.753501852	3.560009262	3.626024622	3.674585728	3.568344438	3.589342843	3.80799617	3.652378883	3.765241997	3.496250944	3.647659848	3.589051824
"1553021_s_at"	4.366124	4.521176356	4.358031315	4.365098398	4.493276048	4.165327191	4.306523099	4.139601638	4.318470642	4.327155416	4.065669795	4.241565471	4.593454861	4.463298372	4.367568772	4.525934622	4.292249993	4.51122469
"1553022_at"	3.292436446	3.291305682	3.326717591	3.405557122	3.436498747	3.558542308	3.307175863	3.250532536	3.385048243	3.574053736	3.276132745	3.252234376	3.373168416	3.181817004	3.143118205	3.309170173	3.365988134	3.099178259
"1553023_a_at"	5.217986334	5.509932137	5.18183676	5.168129929	5.072850543	5.172466256	5.285669636	4.91032809	5.13284554	5.160875683	5.190177897	5.111869458	5.217231657	5.343796119	5.234225651	5.169502699	5.136451732	5.069694593
"1553024_at"	3.324764037	3.045663674	3.005989672	3.066811451	3.202674202	3.122654603	3.106657718	3.366950749	3.226374209	3.541657118	3.102274151	3.056255622	3.122654603	3.172159454	3.247323514	3.251914139	3.022692459	3.040632337
"1553025_at"	4.02287586	4.321692219	3.910900702	3.952932354	4.009474401	4.422011003	4.171971636	4.076080758	4.08077052	4.25081636	4.117851861	4.155859434	3.946473745	4.134953744	4.110570824	3.923349488	4.013414733	4.043226044
"1553027_a_at"	5.431351994	5.504456357	5.431749198	5.395535447	5.175348155	5.826306868	5.555465818	5.300691528	5.560599812	5.53418476	5.509996097	5.418849749	5.648247041	5.533425287	5.761493459	5.719584737	5.298539422	5.330885137
"1553028_at"	5.560352992	5.637748031	5.259110986	5.305111652	5.74970038	5.377822046	5.363350222	5.395170608	5.30820622	5.561798911	5.456421772	5.288203685	5.653775827	5.706432569	5.230382804	5.364149704	5.456421772	5.493283963
"1553030_a_at"	5.530927897	5.498695541	5.397697148	5.20498609	5.573575718	5.194439013	5.642526864	5.421841673	5.268333627	5.085944898	5.32817855	5.250498512	5.806594606	5.499338557	5.619220642	5.38829772	5.703678903	5.481685345
"1553031_at"	5.414238971	5.533871279	5.429777951	5.306472435	5.405633812	5.807464348	5.439707469	5.594674725	5.405633812	5.563943643	5.421380767	5.487608231	5.232768839	5.484951755	5.449636987	5.402701199	5.397938673	4.935297431
"1553032_at"	3.627865583	3.691453769	3.501220899	3.620103251	3.652206687	3.97585176	3.794999463	3.504350707	3.58101126	4.08110248	3.418353565	3.611580067	3.327680263	3.629302888	3.525654018	3.251914139	3.652098135	3.781731941
"1553033_at"	3.808501947	3.877285563	3.604904335	3.693729454	3.876395142	3.711200957	3.681128295	3.783484907	3.726486551	4.054676997	3.670506563	3.792151559	3.449898792	3.760983376	3.744615251	3.661707306	3.697211688	3.491062714
"1553034_at"	3.953894195	4.070431153	4.016333833	4.078814655	3.943501764	3.648834371	4.106550294	4.090332495	4.239217905	3.766561354	4.025626936	3.953062636	4.336847042	3.977595277	3.943309483	4.29230938	3.847391686	4.045821875
"1553036_at"	4.581647644	4.802651181	4.275761439	4.598482615	4.093121632	4.498848199	4.289148966	4.250855401	4.285062057	4.287389436	4.338438833	4.526565815	4.289148966	4.128116778	4.40549873	4.453005709	4.275235154	4.208613258
"1553037_a_at"	4.104717359	4.227043471	4.036182068	4.263117865	4.038625043	4.134753099	4.01232736	4.091116167	4.196241913	4.046938555	4.204803109	4.117844877	4.113154095	4.061772278	4.370344215	4.290885803	4.199343419	4.30053917
"1553039_a_at"	8.279149489	8.116097136	7.885463726	8.012771335	7.981896891	8.231942368	8.228619989	7.945246127	7.944583953	7.824763505	7.956458283	7.977989634	8.103070706	8.219890847	8.038361606	8.130663626	7.977977849	7.875210555
"1553041_at"	5.921198348	5.743428359	5.570405844	5.725288067	5.722992792	5.933217219	5.845292523	5.629782772	5.599840769	5.647559095	5.818301854	5.791504882	5.415562861	5.921198348	5.723856488	5.735783316	5.629782772	5.562775589
"1553042_a_at"	4.979241977	5.38742674	5.067671133	4.890649392	5.077224035	4.881480995	5.443642848	4.995493717	5.069894966	4.809584617	4.953062551	5.084250828	5.104556955	5.11236968	5.285349203	5.348736399	4.912150248	4.821910982
"1553043_a_at"	6.076088208	6.056063254	6.044714945	5.97931462	6.544831854	6.044778817	6.425368137	6.724658446	5.703973967	5.932513578	6.192539506	5.806943011	5.789495315	5.835277797	5.851038571	5.74995616	5.906653951	5.633196026
"1553044_at"	6.222242478	6.186793444	5.880064805	5.989543398	5.970757721	6.437586485	6.007584751	5.794360329	6.003053654	5.895386048	5.990347927	6.00618973	5.998421403	6.125206378	6.167703973	6.112256559	6.139735318	5.776416845
"1553045_at"	5.597574645	5.262668104	5.499882525	5.267649399	5.267524229	5.346947241	5.394220461	5.239911477	5.128812257	5.606013448	5.125587576	5.162251961	5.231996512	5.221847285	5.245595133	5.187863426	5.132286941	5.308550729
"1553046_s_at"	6.229597732	6.351791769	6.223138645	6.256722025	6.702792191	6.547929411	6.513068716	6.190304369	6.28052064	6.149066455	6.366048418	6.266798509	6.007625568	6.317419986	6.205064008	6.18065989	6.332252237	6.225147242
"1553047_at"	6.401076833	6.365788171	6.240838042	6.252750773	6.103864877	6.762416922	6.408924492	6.183794568	6.17587686	6.447722067	6.268498516	6.322496331	6.037076384	6.631925034	6.463479754	6.483415849	6.530940351	5.928291829
"1553048_a_at"	5.048444686	4.888308544	5.285925406	4.632257177	4.783786145	4.895266138	4.993949694	4.83703056	4.81006487	4.64244921	4.926674722	5.017426689	4.752369665	4.816797898	5.201941777	5.104993794	5.648524533	4.945261881
"1553051_s_at"	5.001148547	4.86332755	4.746163342	4.741761109	5.348611179	4.831731039	4.926967832	4.930738859	4.706521681	4.738454101	4.801069506	4.789557076	4.806729429	5.131304858	4.959961218	4.857488834	5.054506601	4.672125003
"1553052_at"	3.006538639	3.345475852	3.025676735	2.985811655	3.096654972	3.074547086	3.158267799	3.164455757	3.151680259	3.209815823	3.167114494	3.120946734	3.075937091	3.156591988	3.339449429	3.227538266	3.175917407	3.176471585
"1553053_at"	4.521479437	4.538935493	4.324250244	4.538500435	4.429201426	4.576701284	4.536959914	4.187392321	4.404974306	4.47702437	4.463842253	4.556140491	4.39234275	4.722317975	4.781705961	4.440325042	4.500260586	4.389562962
"1553055_a_at"	5.784013202	4.828520641	5.128606041	5.158803026	5.750269253	4.800858721	5.000851897	5.562288771	5.51652409	5.475979391	5.258638105	4.939657656	5.24796321	5.192882431	5.167515341	5.226678241	4.571852134	5.706439615
"1553057_at"	4.126523927	4.302827607	4.00126869	3.915308358	4.135906259	4.068259896	4.078374976	3.916533008	3.87227263	3.919672586	3.918278061	4.063312557	3.953228531	4.031237999	4.211508034	4.048512911	4.078374976	3.806462414
"1553058_at"	5.336568587	5.476416048	5.111432004	5.399488689	5.446212753	5.241294126	5.474963957	5.248088707	5.332264236	5.310682916	5.272734867	5.364159002	5.076321785	5.049860387	5.171305746	5.394552072	5.365469249	5.079981477
"1553059_at"	4.760159897	4.452587763	4.37716197	4.802612981	4.917887515	4.705199091	4.900595231	4.687013177	4.731905812	4.51898178	4.843375658	4.622501164	4.554297868	4.955663471	4.696478576	4.817095695	4.665363667	4.507535945
"1553060_at"	6.118482021	6.572470528	6.002176443	6.049656689	6.357346637	6.247233176	6.205315827	6.205329222	6.219631715	6.203918546	6.233806941	6.308660448	6.205329222	6.241018576	6.103536716	6.180304475	5.804180982	5.780289805
"1553061_at"	4.499822279	4.420291507	4.279889663	4.251477131	4.705378149	4.461956536	4.670119866	4.284776135	4.195231849	4.4545189	4.28144533	4.469797112	4.183435606	4.361186914	4.512792865	4.223190349	4.320263456	4.124045381
"1553062_at"	6.31111926	6.561789738	6.160778346	6.24081426	6.115469088	6.587099515	6.284321223	5.951776028	5.933959734	6.085278324	6.334773205	6.216067671	6.424965208	6.547635852	6.909734214	6.319556807	6.158094771	6.353525851
"1553063_at"	5.110777706	5.458732979	5.011559541	5.157555481	5.762840662	5.455917811	5.682705511	5.364175763	5.129658295	4.875520983	5.200918015	5.234217138	5.10526078	5.346214157	5.515811053	5.444556773	5.178006969	5.187829564
"1553064_at"	3.838750228	4.027773008	3.86151771	3.831379539	4.211753512	3.936549494	4.16118764	3.903265326	3.892600097	4.019182723	3.896262042	3.940633485	4.032373628	4.044255721	4.050257546	3.977035347	4.025043554	4.060292616
"1553066_at"	5.807439939	5.905213282	5.620254354	5.54805999	5.35978844	5.641584552	5.546051088	5.507907989	5.34449823	5.345157975	5.590600625	5.455121754	5.44483611	5.645027396	5.742769997	5.622045053	5.454944134	5.236528432
"1553067_a_at"	5.170305959	5.505872943	5.033802338	5.172410687	5.12469381	5.297709221	5.341015881	5.139419732	5.085604175	5.440322757	5.131341721	5.275587681	5.280690947	5.593540336	5.197766564	5.269185058	4.953268088	5.009030674
"1553069_at"	4.652673001	4.635011839	4.412550822	4.468846115	4.501079212	4.995555731	4.763687171	4.525411475	4.226479743	4.388161913	4.233180067	4.499875712	4.529912584	4.42003954	4.736272643	4.65109763	4.410612236	4.349985281
"1553070_a_at"	4.542883156	4.372632592	4.583820445	4.40832036	4.491385339	4.382473906	4.740687664	4.351275532	4.285456774	4.273693153	4.354760543	4.692626468	4.502204877	4.589786903	4.540312334	4.638401157	4.562669171	4.226026464
"1553071_a_at"	5.027088239	5.181953385	4.597150273	4.865855956	5.014698693	4.903989182	5.008522796	4.520821639	4.595265743	5.224423179	4.866792013	4.866792013	4.866792013	4.865855956	5.020142057	4.819952591	4.864343067	4.739157115
"1553072_at"	3.896687448	3.937876473	3.825264017	3.619512788	3.903931272	3.838900545	3.991675265	3.749074632	3.56587014	3.541490385	3.831605831	4.120987873	3.777268037	3.728659974	3.816622824	3.591705752	4.237766478	3.645452552
"1553074_at"	3.637569711	3.546912076	3.601967981	3.498776008	3.669099113	3.677168012	3.743455836	3.404907304	3.646501647	3.722862258	3.485703813	3.550878095	3.537538078	3.848571385	3.602307907	3.638595468	3.492933354	3.5940207
"1553075_a_at"	2.744123672	2.947383342	2.547833486	2.776136181	2.746556191	2.58151467	2.732939148	2.69045917	2.88659099	3.200901882	2.673427309	2.645483235	2.948525851	3.056279509	2.937339901	2.774887	2.758112879	2.79587175
"1553076_at"	4.380314145	4.360814245	4.198669895	4.271676618	4.340404261	4.34617722	4.337607705	4.425817984	4.258810385	4.730606715	4.357016793	4.246030364	4.310144448	4.452019097	4.490431789	4.372728543	4.347840074	4.510271207
"1553077_at"	3.551848004	3.616894378	3.603341026	3.60940682	3.561311946	3.536825129	3.646783059	3.582687657	3.405269936	3.504298374	3.47396017	3.591475397	3.564971895	3.487907035	3.49344029	3.421952402	3.672253113	3.672253113
"1553078_at"	5.707368024	5.982481159	5.631512983	5.764873873	5.510267489	5.927588993	5.608764674	5.598027766	5.445335038	5.595494413	5.613766494	5.575230894	5.540961971	5.612807474	5.6308053	5.344116455	5.447546422	5.179666808
"1553079_at"	4.047270699	3.920362203	4.001594931	4.05652147	4.094697114	4.220982716	4.069241112	4.018750546	4.07642065	4.323720768	4.008939349	4.055437247	3.923563279	4.046756663	4.227793988	3.950698216	3.768017484	3.851991585
"1553080_at"	3.809617268	3.835363119	3.615299147	3.534430015	3.821147691	3.795199054	3.654995226	3.675447719	3.671163741	3.849399583	3.583932474	3.708917847	3.811824654	3.543406822	3.704007796	3.622014079	3.689771255	3.481787737
"1553081_at"	7.075249725	6.980036184	7.138495718	6.954392202	7.294194137	7.359556898	7.063130023	6.893644526	6.955154105	7.190027158	6.942785346	7.224629535	6.586677427	6.859071085	6.62404751	6.791000493	6.735438885	6.611695839
"1553082_at"	3.566151461	3.72224738	3.70940602	3.743591582	3.706736489	3.774160292	3.754091585	3.80674906	3.644222546	3.648942693	3.687413797	3.734842783	4.002589192	3.875218263	3.707636885	3.698602823	3.87938201	3.984479376
"1553083_at"	6.789902009	6.667372624	6.79381779	6.679219577	6.65857171	7.30763715	6.867053236	6.473888364	6.503044871	6.420249886	6.50140665	6.741223317	6.171884561	6.60109404	6.593393739	6.248160866	6.643149746	6.063384086
"1553084_at"	3.198482325	3.369475146	3.190165334	3.192444892	3.100961443	3.449159807	3.31615743	3.293921571	3.005387934	3.421948365	3.322285073	3.257372115	3.423893428	3.597356018	3.383060322	3.39034271	3.140765588	3.290348939
"1553086_at"	4.016269655	4.214196266	3.818672835	3.79533629	3.74536274	4.129040722	3.800919446	3.808382722	3.7239483	3.705315948	4.016298087	3.87539124	3.771834007	4.129861799	3.83197576	4.027122488	3.603597696	3.608978344
"1553087_at"	6.033201058	6.392854464	5.955817538	5.93658829	5.742945935	6.326848102	6.080837662	5.885059845	5.80056406	5.787792473	5.763253411	6.07949649	5.766813226	5.915380846	6.025333423	6.006838508	5.677700068	5.609299744
"1553088_a_at"	7.577485069	7.538118282	7.40996575	7.311658296	7.590026438	7.523423398	7.727592178	7.383605013	7.343313051	7.279917893	7.397440372	7.547832955	7.21424578	7.476562511	7.422054451	7.373331259	7.311086445	7.275342793
"1553089_a_at"	5.211612432	5.11805641	5.024137678	4.868853865	4.97713436	5.245387285	5.020603974	5.185296813	5.006479972	4.913589125	5.013147909	5.108094081	4.948659623	5.350208594	5.000206142	5.080838522	5.038888242	4.897713225
"1553093_a_at"	4.306526231	4.23487726	4.290878387	4.243946236	4.30318307	4.440705052	4.275122861	4.140052843	4.09813687	4.404670768	4.369871231	4.263616062	4.145713031	4.298576411	4.515588883	4.292589846	4.279493065	4.050726221
"1553094_at"	4.813890811	4.745333971	4.450413885	4.49813168	4.702782679	4.692608321	4.850622552	4.575145769	4.634491205	4.517984302	4.720391651	4.866697135	4.64874703	4.618234136	4.674522594	4.634525481	4.869509889	4.923967208
"1553096_s_at"	7.787239223	7.859639087	7.882701251	7.85843292	7.808409828	7.554450328	7.482057803	7.010916581	7.202286229	6.812859769	7.061175282	7.874222403	7.814385127	6.952754557	7.275245092	7.542209106	7.387014827	7.252172412
"1553099_at"	5.010900054	5.521741437	5.556647543	5.61112809	6.334462439	5.010684882	5.159013937	4.935208436	4.731712644	4.841625881	5.22193559	5.0181554	5.179308778	4.203339338	4.4257306	4.804950416	5.279253019	4.978300269
"1553101_a_at"	7.803036657	7.994384235	7.909031332	7.880828587	7.921520346	7.609631156	7.78725801	7.595889102	7.862218185	7.340605834	7.427314228	7.973193942	7.68109004	7.946625937	8.12775094	8.024552835	8.252230641	8.143065668
"1553102_a_at"	7.45259752	6.120587821	6.102766539	7.14430939	4.186342989	5.031550836	3.784397061	7.568705082	9.03798498	8.582528171	6.422985268	6.64348356	8.164803989	8.813907744	8.793092423	8.634128082	3.766180455	9.24700828
"1553103_at"	7.209032285	7.589515407	7.654923067	7.530250315	7.138116694	7.476314079	7.19871262	7.556934868	7.595822254	7.794901399	7.526573792	7.424169073	7.389755047	7.378006012	7.280957058	7.466095438	7.043822648	7.460654385
"1553105_s_at"	7.792073587	8.772325088	9.369690775	8.257694626	6.8832417	7.988888155	7.407332116	7.691289561	7.576854209	7.153482516	7.040946003	8.216913766	6.61929618	6.897518996	7.056333996	6.69639482	7.51817083	7.712221534
"1553106_at"	6.539690383	6.151562656	7.413854952	7.411356272	6.932869394	6.587376132	6.334467969	6.778567725	7.39130248	7.139676211	7.249071812	6.634555945	6.746285354	6.615757922	6.71804618	6.665191894	6.936311572	7.032303766
"1553107_s_at"	7.104552966	7.30887189	7.374842248	7.448343565	7.578421281	7.299129326	7.584407779	7.319906868	7.286268481	7.27069368	7.71566043	7.223860836	7.206728676	6.763154996	6.982027636	6.96605989	7.581272308	7.239440962
"1553108_at"	4.789118158	4.684474037	4.708534861	4.921374941	5.132408723	4.893745099	4.672108263	5.224634897	5.010436838	4.742318062	4.974299796	4.86034285	4.609729561	5.343420317	5.271663452	4.845058162	5.199375745	5.449791781
"1553111_a_at"	6.229856708	7.018352908	7.611636777	7.197818705	5.516107345	6.529539181	5.503827458	6.494354058	5.755659841	6.069928588	5.459341005	6.562613711	6.29109216	5.512882664	5.876336465	5.895950948	6.282581254	6.353719165
"1553112_s_at"	5.001656661	4.802850301	4.941817127	4.758433325	5.48352367	4.504473408	5.156597305	4.727644181	5.088123219	5.209968906	4.763499554	4.901236697	4.527600709	5.132211298	5.210021759	4.952759695	4.777774478	5.247127077
"1553113_s_at"	5.6401924	5.846843471	6.005698076	5.896736202	6.474534172	5.615692322	5.205559933	6.367532419	6.473904084	6.69251605	6.123556976	5.944666737	6.032949226	6.422312437	6.36842801	6.176701828	5.831857449	6.631925034
"1553114_a_at"	6.643533508	6.602462253	6.46365192	6.627809286	6.921701966	6.737349631	6.715904864	6.259963363	6.317646091	6.341857355	6.592560309	6.724955032	6.445104945	6.908300842	6.768751186	6.420463551	7.201719028	6.306066725
"1553115_at"	5.815787157	6.18597704	5.798999718	5.751130092	5.637731527	5.74480572	6.009729576	5.629780536	5.652419121	5.49841984	5.737969449	5.837750414	5.878317782	5.563769114	5.427039894	5.652419121	5.939653717	5.602694568
"1553117_a_at"	6.292280849	6.104936248	6.091144847	6.017521293	5.885972651	5.87888124	6.158940759	5.943888141	6.250876764	5.327768771	5.821772248	5.953347987	5.577304434	6.318802807	6.233962584	5.99183148	6.1067304	6.336718926
"1553118_at"	6.420426268	6.512945454	6.355256846	6.344719039	5.700306039	6.266474851	6.848952512	6.557263623	6.833740461	6.803211448	6.645839387	6.779971873	6.177086139	6.494932148	6.42451164	6.100046022	6.627878614	6.609177355
"1553120_at"	3.508824646	3.301053129	3.149594955	3.213247086	3.301255947	3.61997387	3.199297836	3.305323776	3.291553719	3.282750929	3.315303352	3.356946617	3.389201634	3.455142559	3.227716161	3.542679385	3.355695153	3.030818202
"1553122_s_at"	6.37777508	7.08933064	7.086534532	7.107245012	7.253014701	7.074649135	5.905334621	6.779190972	6.70442078	6.960195711	6.983880395	6.618955718	6.390216243	5.805710135	5.905366924	5.884903032	6.352511199	6.447722067
"1553123_at"	3.862648054	3.893861138	3.618420031	3.604459671	3.802081241	3.748995367	4.02155486	3.819547539	3.90020849	4.16870351	3.779996352	3.805122642	3.896322509	4.03320229	4.065867793	4.082447487	3.887210464	3.856704494
"1553125_x_at"	3.795558832	3.997202375	3.599740982	3.757790614	3.787368948	3.746346851	3.712242425	3.696593186	3.754951041	3.760389465	3.733204877	3.691563986	4.024696764	3.826559431	3.861734125	3.739944045	3.849937635	3.774251387
"1553126_a_at"	3.083439098	3.3283622	3.085659812	3.123174399	2.922558883	3.341594922	2.784400513	3.068840808	3.088560331	3.266796172	2.664766703	3.262094382	3.145984954	3.016572263	2.958483663	3.162977063	2.777016174	2.954691824
"1553127_a_at"	3.212228476	3.143088028	3.229294221	3.372540238	3.3228507	3.178590258	3.40845667	3.101520419	3.314063454	3.450198759	3.353504063	3.248277033	3.809516622	3.400198332	3.579988834	3.494817648	3.375734865	3.48976183
"1553129_at"	4.794227935	4.466179573	4.424537877	4.389142652	4.211483164	4.463426988	4.164498325	5.049383146	5.477128867	5.086594309	4.639528398	4.454188522	4.776173549	5.830749992	5.895896474	5.601611106	3.787648415	6.084834509
"1553130_at"	5.781085037	6.167961161	5.774493677	5.787396586	5.939802114	6.332569669	6.059923356	5.804855037	5.610594464	6.024613114	5.682673733	5.875018117	5.720355009	5.810507595	5.690266861	5.423267989	5.753862945	5.4935652
"1553131_a_at"	6.476708884	6.717572054	6.478301125	6.409364089	6.520630897	6.779179597	6.622194475	6.748720123	6.527740316	6.365754313	6.363785491	6.457015454	6.36241681	6.354454085	6.266045862	6.450850429	6.299538877	5.997823308
"1553132_a_at"	7.304723979	7.872561264	8.221202646	7.884121494	7.899912271	7.915786745	5.377495408	8.087739305	6.344530138	7.202521165	6.257172494	8.56675072	6.073261494	4.275074535	4.391750346	4.745492444	5.811370125	5.782938013
"1553133_at"	5.485675073	5.533871279	5.428974204	5.584567637	5.433416132	5.424229296	5.085772143	6.175037016	5.459309128	5.824630043	5.346214157	5.418465672	5.370393255	5.402256659	5.265875023	5.340289281	4.907687111	4.835846901
"1553134_s_at"	3.263225406	3.308722207	3.186266487	3.361507091	3.186704979	3.519155843	2.958067401	3.292301964	3.167898597	3.342871454	3.20591118	3.251633077	3.199297601	3.256618061	3.382151148	3.356713725	3.135661968	3.103569626
"1553136_at"	7.80601793	7.937279161	7.592488585	7.557360823	7.616955177	7.788311039	7.510509854	7.507817533	7.53209767	7.492142936	7.593512841	7.595518852	7.544651226	7.482336142	7.436371196	7.555088157	7.523733337	7.296748699
"1553137_s_at"	4.258616187	4.410194698	4.206446376	3.994276329	4.21960074	4.344726584	4.16977115	4.267942307	4.505149917	4.401924848	4.20944638	3.972542402	3.911993875	4.367887809	4.558195047	4.451944243	3.706569672	4.545761608
"1553138_a_at"	3.475285548	3.402554965	3.342054063	3.403615592	3.499431811	3.589058767	3.596575905	3.17456998	3.405736845	3.392338006	3.415744561	3.392550059	3.628855672	3.315595717	3.228770582	3.44291119	3.362419558	3.249178217
"1553139_s_at"	6.296318486	6.267501131	6.121005535	6.365523613	6.246663381	6.123780452	6.470485505	6.178529151	6.246366716	6.249446562	6.250208482	6.239577777	6.012925881	6.263956031	6.290855433	6.403312139	6.061318681	6.253645369
"1553140_at"	3.640427636	3.684200223	3.597499132	3.489069352	3.804405643	3.654920476	3.721887871	3.715135863	3.916343149	4.035612107	3.60275741	3.58755133	3.729925032	4.243167386	4.090657452	4.453437834	3.552101421	4.084265464
"1553141_at"	4.782949202	5.15671042	4.782182277	4.765207478	4.840113946	4.998364087	4.658047072	4.754929166	4.665487455	4.688571544	5.066203555	4.830017602	4.533302575	5.13660527	4.763802155	4.886533069	4.824573847	4.657998249
"1553142_at"	3.408834693	3.573543424	3.551880997	3.458589735	3.399142231	3.08936964	3.238441134	3.734766638	3.71371602	3.600557808	3.737024277	3.120287146	3.569092236	3.635420568	3.467895836	3.414332662	3.383177855	3.495499349
"1553145_at"	6.664168647	6.340699831	6.657226013	6.235567856	5.739348932	6.523720129	6.231271137	6.195684187	6.1975198	5.106690279	6.278564652	6.757239796	6.722650335	6.221421285	6.719305184	6.691295975	7.226465959	7.194878401
"1553146_at"	4.337058431	4.412228039	4.110853419	4.208225515	4.240446294	4.417117973	4.318334015	4.220043124	4.373216583	4.691625601	4.241441612	4.308207403	4.346911176	4.385280143	4.347852892	4.453437834	4.224799608	4.269425045
"1553147_at"	3.262187832	3.099771547	3.162752656	3.113808011	3.4126173	3.47252979	3.270727145	3.283688157	3.380540417	3.23102994	3.340408512	3.148959579	3.33788843	3.29039929	3.301002608	3.307373648	3.307226897	3.205580539
"1553148_a_at"	5.220792941	5.133492353	5.04936254	5.04936254	4.915604906	4.974161925	4.656850067	5.434967431	5.323464651	5.482557169	4.668538102	5.013360322	5.03137133	5.405203567	5.449578832	5.274395722	5.689761494	5.74044098
"1553150_at"	4.008514277	3.946855774	3.975221162	3.756867556	3.899797593	3.935211602	4.030381296	3.994048106	3.840464936	3.946855774	3.904709306	3.820019177	3.860606231	3.764842515	3.974517785	3.848967069	3.947133542	3.873215348
"1553151_at"	3.144363904	3.38674207	3.045191334	3.123769754	3.267447692	3.147927344	3.365685309	4.076020937	3.111923125	2.984406159	3.282462624	3.049084447	3.211120901	3.179019207	3.198332152	3.281357836	3.493040203	3.086578254
"1553153_at"	7.545761921	7.427140207	7.19611632	7.242810618	7.535875278	7.587671091	7.510509854	7.656691558	7.220089278	7.017877943	7.330006258	7.303080683	6.806248611	7.301059267	7.197869605	7.157047063	7.199641808	7.051217282
"1553155_x_at"	5.11776071	5.137907356	5.090450172	5.176472566	5.449188415	5.567117739	5.514536739	5.816645402	5.144055652	5.294480024	5.291137641	5.229483703	5.043641841	5.292379219	5.200442468	5.109023958	5.156448648	5.017905798
"1553156_at"	5.65172624	5.934648622	5.534091062	5.67349932	5.698131123	5.731102183	5.763840118	5.709503006	5.67383732	5.956248572	5.634561107	5.661388467	5.42492777	5.775416213	6.083321891	5.437283282	5.687480607	5.700363179
"1553157_at"	4.695987953	4.656579819	4.600427679	4.564684122	4.61005512	4.659900528	4.536212265	4.617116769	4.529984848	4.658281709	4.727612762	4.493698482	4.802324488	4.82509809	4.689059825	4.879598071	4.637963814	4.578342462
"1553158_at"	4.386418972	4.341126371	4.307277344	4.223426064	4.19366489	4.072130765	4.303173057	3.953397202	4.28778817	3.975519528	4.232080003	4.20765141	4.311755315	4.493272186	4.486717585	4.43419079	4.49512524	4.351271374
"1553159_at"	5.165825179	5.379160695	5.095356833	5.260750792	5.500089844	5.234448917	5.347618491	5.215144381	5.124021687	5.522487004	5.107845385	5.253792419	5.189870898	5.287486169	5.099765417	4.937352089	5.227823266	4.963274286
"1553162_x_at"	6.29915769	6.176588252	6.374172233	6.226233442	6.604815283	6.241816753	6.889325295	6.26440474	6.012099475	6.253698482	6.420309538	6.671639319	6.543012986	5.821662355	6.210441496	6.184892346	6.773174893	6.1882064
"1553163_at"	6.622480324	6.392419578	6.790030195	6.553635652	6.725202619	6.700899261	6.900311	6.488323964	6.75823123	6.702674203	6.599959232	6.731759005	6.755940553	7.03676151	6.898296692	6.947829386	6.65389761	6.750806107
"1553165_at"	4.483631327	4.472575984	4.39736436	4.326447688	4.145080537	4.403210471	4.487307204	4.261528363	4.307079111	4.085888026	4.319423048	4.422214764	4.04862648	4.005834899	4.076345156	4.47806236	4.792397676	4.04872202
"1553166_at"	6.978895887	6.770495223	6.77162516	6.70943358	6.929984969	6.77223659	7.085794869	6.795640188	6.723465521	7.096083329	7.07721208	6.886181407	6.602961794	6.961399147	7.040149968	6.825437413	6.962270858	6.965894185
"1553167_a_at"	3.830809808	3.454399053	3.39826444	3.875848873	3.600723231	3.801179076	3.88066471	3.960008252	3.971224986	4.329113728	4.411783088	3.825588633	3.906510406	3.954131341	4.057160931	3.841289333	4.466914866	4.403392398
"1553168_at"	6.941372537	7.209596446	6.738067449	6.797872021	6.883668521	7.426518752	7.068408935	6.890629309	6.750831192	7.25618655	7.013196347	6.972936426	6.872117766	7.080658712	6.724290459	6.855646966	6.690493128	6.613381117
"1553169_at"	6.407656091	6.596959603	6.368776303	6.372449771	6.08397123	7.062173231	6.177384576	6.330738783	5.905800976	6.33212652	6.003122701	6.24421999	6.173611877	6.937068029	6.355073457	6.263958471	5.854445943	5.924157533
"1553171_x_at"	5.21430722	5.45257431	5.315161886	5.228808289	5.206459662	6.035314025	5.320731495	5.517802811	4.959146032	5.329762562	5.029123596	5.526732741	5.184676488	5.396656428	5.256839144	5.369700442	5.182109828	4.783238204
"1553172_at"	6.776395589	6.783467037	7.008901533	7.075659506	6.83140413	6.87115761	6.808952418	6.810632879	6.718714327	6.981190748	6.972640049	6.748321273	6.133690999	6.302603958	6.366540928	6.25924598	6.503186886	6.649339891
"1553174_at"	6.851250809	6.862906124	6.654821012	6.764615118	6.895121897	6.664211537	6.898648563	6.707856858	6.654376519	6.908941846	6.769540974	6.862308406	6.996639725	6.277801574	6.77844038	6.761487593	6.889779134	6.748321273
"1553175_s_at"	4.387918154	4.642155989	4.477377804	4.667669623	4.176355026	4.221855067	3.991675265	4.272001769	4.19548616	4.382204167	4.241193544	4.253461518	4.259918679	4.3378295	4.537194064	4.454294589	4.372200116	4.333883752
"1553176_at"	3.779279925	4.063323329	3.643167309	3.630680873	3.692846126	4.335960645	3.948614129	3.689578617	3.727149238	3.867647694	3.755708018	3.806959143	3.578886797	3.620317132	3.651212057	3.866255768	3.815952458	3.841338529
"1553177_at"	4.795238379	4.891586836	4.401167122	4.682168719	4.438069902	4.586115511	4.464160698	4.641354266	4.631161883	4.791364127	4.504495292	4.667789775	4.828782968	5.173285801	5.018106191	4.682278915	4.517054719	4.560508292
"1553178_a_at"	7.59105952	7.776542818	7.475222288	7.425418691	7.357336346	7.466418215	7.678764978	7.3932038	7.347791523	7.688359086	7.425418691	7.640678658	7.142847832	7.539333748	7.386018596	7.329562103	7.232359383	7.299796578
"1553179_at"	5.079232394	5.163400111	4.810436117	4.897749185	5.098933178	5.022215977	4.843256265	5.125991723	4.792403078	5.316978244	4.946574426	4.994355413	4.650246521	4.844933352	5.149593414	5.043682094	4.852818753	4.725679392
"1553180_at"	2.750753991	2.764162269	2.74254332	2.890206802	2.748144176	2.773236304	2.706055932	2.74666448	2.799249727	2.88694065	2.617347356	2.781963587	2.765025633	2.638257904	2.771221222	2.855747713	2.694719432	2.71403144
"1553181_at"	5.48796732	5.64435802	5.304644412	5.34712643	5.570037458	5.467578937	5.412485484	5.467148284	5.06374558	5.236376912	5.38308399	5.52522947	5.144428427	5.299860667	5.376382674	5.388310943	5.31673393	5.163680498
"1553183_at"	3.147087227	3.580400488	3.185257594	3.072657753	3.770838876	3.171954946	3.146466122	2.979612256	3.081786009	3.138092254	3.276572386	3.076837099	3.152382067	3.166648159	3.21588495	3.23203449	3.324546232	3.222795381
"1553185_at"	10.45112432	10.68503683	10.32649225	10.26462418	9.917116707	10.67597553	9.924815573	9.69730556	9.603545698	8.710161554	10.58631228	10.08492463	10.04362933	9.453067759	9.543420091	9.551410425	10.17333732	10.00006445
"1553186_x_at"	10.45796059	10.57271699	10.3380041	10.30995743	9.863043729	10.82772403	9.96098105	9.565229997	9.569554063	8.497749461	10.53805633	10.03151361	9.964188621	9.463630866	9.586039182	9.49876537	10.07939306	9.985664972
"1553188_s_at"	4.013416023	4.641527714	4.022361372	3.860121569	4.33128781	4.110097543	4.322778547	4.132927818	4.064436062	4.271645548	4.182175279	4.150482807	4.350005766	4.023022349	4.089667164	4.145822405	3.829752103	3.994615974
"1553190_s_at"	5.666499524	6.025265569	5.578510009	5.59760176	5.842234522	5.785722779	5.859603547	5.659294982	5.529269485	5.806943011	5.818301854	5.647559095	5.744495919	5.847304955	6.123740508	5.832813906	5.595199238	5.516970773
"1553191_at"	3.898045343	3.692846126	4.228131493	4.631365594	3.53698367	4.129678962	3.49661342	3.953013728	3.813785336	4.070088655	3.645273808	3.444156204	3.574547795	3.612351341	3.869437556	3.723758131	3.288677134	3.928153405
"1553192_at"	4.735229277	4.762267288	5.016241089	4.931313006	4.297757085	4.656077648	4.082811389	4.484358207	4.716757433	5.334636224	4.506486202	4.576178628	4.621023705	4.624734105	4.457511149	4.434384555	4.541413244	4.703981793
"1553193_at"	3.940888895	4.070078699	4.220510911	4.626719454	3.244496354	3.834131199	2.981014582	4.00289096	4.034224747	4.517460806	3.82723925	4.304272663	3.892926571	3.44612472	3.407991746	3.39016773	3.77971607	4.007117812
"1553194_at"	5.092248618	4.95338671	4.182175856	4.778162879	4.031148223	4.659064091	4.495765724	5.234928652	5.851995067	5.651795471	4.987841325	4.737679434	4.619526258	5.358777489	5.448233508	5.154544811	4.553147535	5.60604673
"1553196_a_at"	4.290309481	4.206872891	4.025167082	4.235813628	4.315750046	4.266095579	4.242677201	4.228754222	4.196327696	4.214336031	4.227287877	4.226152883	4.230076875	4.403631358	4.119459589	4.002529866	4.120040601	4.097784615
"1553197_at"	3.469311564	3.505380025	3.507587366	3.419204897	3.440690549	3.406423463	3.436575679	3.526459531	3.423992813	3.777381823	3.440601266	3.45448356	3.235064253	3.373673051	3.583753257	3.43408892	3.534589959	3.313352388
"1553199_at"	2.74333415	2.609388137	2.684388165	2.767580187	2.774292972	2.681201854	2.752472071	2.686394502	2.715019512	2.874764244	2.762442047	2.726477394	3.010235255	2.736883032	2.842890491	2.803497843	2.952809781	2.819539259
"1553202_at"	3.677224415	4.040650201	3.779596423	3.788995209	3.639538925	3.779283742	3.791897005	3.907009081	3.907331342	3.759074514	3.909240508	3.775810347	4.484792275	3.994858153	4.33489509	4.252059465	4.31489454	4.594783113
"1553204_at"	5.024570272	4.744000705	4.65380817	4.545708981	4.741817937	4.768013456	4.898354955	4.719169907	4.786346524	4.735283593	4.780555793	4.713846103	4.613632127	4.750535049	4.659378784	4.755803476	4.730333436	4.701765024
"1553205_at"	7.43273479	7.473123986	7.316847522	7.330152557	7.537956605	7.473093835	7.647197871	7.329978025	7.425627153	7.464056205	7.381715721	7.269641227	7.463602195	7.51291758	7.483934556	7.574124565	7.42262783	7.159555277
"1553207_at"	4.176401909	3.84113894	4.155712867	3.987780448	4.005889725	3.866459157	4.234861038	4.002956276	4.05870473	4.222642441	3.944292135	3.939448251	4.152783128	4.046664771	4.062210359	4.03468652	4.10196322	4.127727111
"1553208_s_at"	5.232493268	5.361488545	5.307706088	5.349435002	5.217393769	5.420239353	5.283638612	5.265802178	5.329942389	5.23360378	5.143357736	5.21506964	5.029661405	5.261445487	5.094330636	5.274040987	5.277655498	4.927672782
"1553209_at"	4.919501593	5.043341584	4.783674631	4.637329769	4.890277931	4.924902244	4.76279858	4.40975319	4.389205258	4.509562298	4.747411988	4.886459646	4.549567376	4.920212448	4.823021527	4.927205183	4.564689482	4.567907756
"1553211_at"	4.545412292	4.701946648	4.281715296	4.537034948	4.884483525	4.698992097	4.329705145	4.206481252	4.464791133	4.365187388	4.490411422	4.357877748	4.273498178	3.976223277	4.269918169	4.054522343	4.329552332	4.199611324
"1553212_at"	5.674896864	5.605401097	5.533097419	5.698422821	5.765933262	5.598769447	6.097476986	5.662051945	5.60657426	5.887844821	5.77147539	5.677020461	5.909805911	5.719812595	5.659854666	5.677020461	5.791366487	5.728761635
"1553213_a_at"	4.955927412	4.714469488	4.652973624	4.488888314	4.743176942	4.80877895	4.846281788	4.540076539	4.583359325	4.835607358	4.578094981	4.660296076	4.282737004	4.744964587	4.653030491	4.439087787	4.925984908	4.31803423
"1553214_a_at"	3.01995123	3.053989867	3.032631451	3.152247101	2.642304407	3.189460879	2.779287728	3.110232249	3.392653499	3.445698629	3.205046967	2.893968213	3.161794998	3.079137243	3.115402805	3.075218305	3.134210658	3.036806778
"1553215_s_at"	5.303523699	5.449917622	5.254079482	5.372485234	5.557347273	5.794028271	5.553047845	5.078295854	5.174550227	5.712629246	5.341812302	5.090869038	5.644700541	5.443815482	5.425060806	5.729240246	5.53023384	5.528359448
"1553216_at"	4.237640515	4.180061487	4.214503591	4.277233901	4.374416147	4.123738208	4.221970838	4.359119189	4.342321301	4.415021828	4.364796641	4.362288977	4.70613231	4.63923204	4.527443192	4.58899527	4.405176785	5.146824147
"1553217_s_at"	3.630368272	3.555348431	3.591610372	3.655501011	3.545123584	3.576076024	3.527058346	3.41448073	3.685070675	3.724511284	3.683503474	3.555035007	3.672253113	3.617441878	3.649038588	3.848967069	3.950994517	3.745291737
"1553218_a_at"	8.070340419	8.38153787	8.027651515	7.700271995	8.021803997	8.040720466	7.84334622	7.802036478	7.90294261	7.390038055	7.710163483	7.931738417	7.901375728	7.774547504	7.905413428	7.948751785	7.793868119	7.841539246
"1553219_a_at"	4.665810157	5.087773531	4.487806356	4.714896478	4.665276572	4.896447138	4.75707307	4.762254721	4.635933524	4.684392119	4.668801042	4.573693112	4.59478209	4.795290785	4.753523943	4.690836832	4.758209277	4.5119324
"1553220_at"	5.893864944	5.925483082	5.774564704	5.950408376	5.749721675	5.845764596	6.039490238	5.82973941	5.572118036	5.429584027	6.044040666	5.767337133	5.144772188	5.610790481	5.496394563	5.415468427	5.550224221	5.356150732
"1553221_at"	5.313653132	5.150478114	5.367596967	5.367596967	5.531305929	5.763204501	5.181377942	5.302600708	5.231132166	4.814694625	5.255087686	5.327131814	4.751527255	5.563866683	5.652211552	5.227069993	4.937886752	5.32187737
"1553222_at"	7.980313857	7.973150857	7.768855151	7.853888727	8.007111707	8.015471912	8.076251585	7.8342001	7.821149406	7.897230803	7.907998655	7.945632899	7.79259648	7.99926299	7.891796545	7.953785589	7.91296345	7.743956626
"1553224_at"	4.063100536	4.123512715	3.801671818	4.012684247	3.904497087	3.680618733	3.864159816	4.011805288	3.934553585	3.619810546	3.859505832	3.920409752	3.800483025	4.182535024	4.188832124	3.942543911	3.730098194	3.87470041
"1553225_s_at"	4.350113057	4.269699029	4.319375334	4.440820928	4.528296289	4.279195053	4.070233241	3.97358362	4.123389727	4.222390971	4.181124006	4.146368427	4.413600128	4.24012535	4.370855244	4.074063906	4.024347812	4.429797623
"1553226_at"	5.619409461	5.939408821	5.437397629	5.492857561	5.395434242	5.640648695	5.455367591	5.53874851	5.483947044	5.670191051	5.282441233	5.662045337	5.527890201	5.693321554	5.602079249	5.456508644	6.947829386	5.142604584
"1553227_s_at"	5.410237948	6.45158672	6.044925589	6.008150867	5.342607461	6.376457335	5.522040266	5.803459065	5.619134603	5.853051396	5.989155489	5.664699635	5.794649413	5.749014792	5.412633609	5.403906781	6.999624702	6.115960853
"1553228_at"	3.179328932	3.174509601	3.193213948	3.301280077	3.070379408	2.85208827	3.161794998	2.997655631	3.197456454	3.496159182	3.187685277	2.99089284	3.432000594	3.409394906	3.222634991	3.238982497	3.032716665	3.233926678
"1553229_at"	4.835583702	4.764112768	4.736092861	4.757033318	6.623751238	5.38805192	4.636149074	4.60661347	4.449266156	4.56652316	4.531758635	4.800614466	4.225765199	4.552344221	4.678984804	4.59722453	4.692536078	4.468056048
"1553232_at"	4.349047616	4.784248868	4.288377134	4.199110426	4.314534791	4.207176137	4.161333698	4.104964742	4.358679503	4.661297988	4.229833008	4.27073496	4.334073984	4.542272997	4.394055343	4.445410479	4.446954559	4.623009943
"1553234_at"	5.886000139	5.564890143	5.45486054	5.442460867	5.7774865	5.681912975	5.404466984	5.509897825	5.597502434	5.585156549	5.551313101	5.409281103	5.517645002	5.55141525	5.569704637	5.4734902	5.510035207	5.635344673
"1553235_at"	6.367772051	6.46506301	6.146824738	6.157922286	5.983077988	6.110146577	6.147865183	5.969757717	6.018584456	6.273889562	6.073097017	6.05918072	5.998860043	6.233177779	6.071864863	6.103677804	5.947489826	5.914791683
"1553237_x_at"	5.435730069	5.703026937	5.331565711	5.551236956	5.294492619	5.572227077	5.294217431	5.364225865	5.260232451	5.623687498	5.435105324	5.377852331	5.746863001	5.636374368	5.412633609	5.641829429	5.286342955	5.459420829
"1553238_a_at"	7.170576837	7.308757739	7.018744676	6.982834689	7.08520473	7.331407646	7.151481933	7.043012915	7.110194195	7.115507664	7.169046582	7.083828737	7.264007883	7.039627325	7.162195466	7.16903109	7.225151788	7.126127142
"1553239_at"	6.868175781	6.780000006	6.682753349	6.77161932	6.701464129	6.95064268	6.798084443	6.804224697	6.636230974	6.726756968	6.944630828	6.665975283	6.385677676	6.830426686	6.691577296	6.646410977	6.640274853	6.69140343
"1553241_at"	5.707368024	5.444123919	5.61083311	5.525664082	5.509226518	5.854422514	5.555016883	5.443518095	5.282269494	5.521646885	5.541253041	5.451912165	5.401173113	5.678079424	5.741931559	5.501188796	5.399340246	5.594449211
"1553243_at"	9.370950276	7.489738957	7.727157336	8.77062291	6.370093547	6.996720478	5.568044799	9.12364529	10.5240218	10.30462148	8.349426812	8.556250754	8.81059201	9.772419319	10.10198817	9.672139326	5.631211446	10.16979777
"1553244_at"	3.657326925	3.632278923	3.588909442	3.557879151	3.612006704	3.612691778	3.591581975	3.616894378	3.497061459	3.632278923	3.491303757	3.497061459	3.61395372	3.453871765	3.496778437	3.641977183	3.469700592	3.579595622
"1553246_a_at"	6.31242986	6.231497371	6.127378201	6.193498301	6.4968244	6.427789471	6.221757139	6.061701802	6.191501379	6.25028208	5.953960265	6.199372015	5.973392298	6.430368108	6.359302464	6.151555318	6.189810472	6.193668936
"1553247_a_at"	4.067729785	4.555605751	4.306984036	4.218927429	3.720677087	4.203171076	4.127564299	3.883320624	3.698667011	3.80799617	3.963308923	4.442625491	4.050056215	3.569422764	3.93719993	3.903748235	4.729494052	3.754497707
"1553248_at"	5.24667444	5.237044675	5.097814921	4.892685278	5.200899911	5.271335649	5.187102635	5.140302911	5.011262727	5.049542288	4.932445627	5.282947546	5.444837569	5.306703749	5.157488728	5.160957375	5.369249106	5.33139374
"1553249_at"	4.520054165	4.724403704	4.410623885	4.41694456	4.424377909	4.527004568	4.439748277	4.394721148	4.415587852	4.692959227	4.345316059	4.361692459	4.737866889	4.58568022	4.485861091	4.418110518	4.500981454	4.222845651
"1553252_a_at"	6.115994267	5.655818508	6.195390964	5.835762036	5.90297241	6.410131969	5.098933178	5.76342507	5.633264493	5.397544443	5.983342584	5.725007835	5.740246988	5.351041521	5.459877667	5.54682295	5.707916452	5.768517374
"1553253_at"	7.568368196	7.561466747	7.207122113	7.574980875	7.517525648	7.699085004	7.835240415	7.576547157	7.48886454	7.566903457	7.553414079	7.571993753	7.529324089	7.692298894	7.600528844	7.427873375	7.520281585	7.40993892
"1553254_at"	3.394699023	3.260762339	3.266146707	3.188703529	3.268427648	3.522510911	3.218218452	3.306902883	3.28879829	3.212133861	3.309400919	3.347344593	3.347344593	3.400065395	3.536494759	3.156510487	3.168255119	3.258663053
"1553255_at"	4.600016038	4.812520822	4.484582121	4.54910251	4.578809341	4.867312741	4.76530415	4.560067939	4.523084797	4.500816379	4.543339841	4.705928074	4.712029534	4.616227826	4.467355143	4.555102976	4.509036504	4.434912504
"1553257_at"	6.854640932	7.173169207	6.880688818	6.684207046	6.608398084	6.885400085	6.965334197	6.840342883	6.704316479	6.718245937	6.955742423	6.853184716	7.181801827	6.662796114	6.843166285	6.654911773	6.646429934	6.715315706
"1553258_at"	5.350765269	5.571859434	5.330708293	5.299679357	5.39721138	5.533582154	5.544574283	5.341354067	5.200179339	5.335716204	5.392714048	5.441704249	5.450884227	5.120041249	5.671744993	5.427662023	5.287937002	5.145097436
"1553260_s_at"	4.623104898	4.97808005	4.659362275	4.799310628	4.351427252	4.791147966	4.54736173	4.512149103	4.43224828	4.710842813	4.632348208	4.295987246	4.705279226	4.782980896	4.695554074	4.756295007	4.450164452	4.58568022
"1553261_x_at"	2.771047819	2.770181994	2.577839188	2.968806545	2.662288725	2.687183295	2.677095802	2.670565665	2.816179019	2.91081955	2.659713038	2.659148615	2.92675761	2.843802052	2.884692399	2.816415633	2.742089405	2.853511389
"1553262_a_at"	7.629782329	7.74968297	7.561978075	7.540437792	7.623788142	7.615272471	7.702688736	7.41498208	7.626082541	7.686435362	7.484340182	7.556791873	7.537587945	7.698191995	7.971064111	7.764226995	7.503901416	7.547025779
"1553263_at"	8.312169844	8.516442678	8.199574946	8.237960156	8.401868253	8.424897018	8.52968462	8.081785735	8.175820898	8.378548048	8.335581085	8.296330014	8.2180401	8.348869467	8.384284448	8.258907501	8.427197299	8.116178433
"1553264_a_at"	6.899367037	6.987392587	6.846336367	6.678719973	6.854524698	7.025819886	6.947365268	6.603768553	6.746893334	6.779100793	6.661034303	6.848394502	7.108798226	6.801513779	6.801042506	6.706665161	6.61144045	6.458163063
"1553265_at"	5.421761124	5.735034859	5.471794248	5.196655331	5.253751539	5.379507038	5.28168058	5.508107029	5.31973546	5.518545313	5.494528577	5.214808113	5.4638783	5.441660405	5.364302494	5.455148736	5.291448677	5.358268249
"1553266_at"	2.646428481	2.851472871	2.679651865	2.831961852	2.56757217	2.752189513	2.670958776	2.703254567	2.727003393	2.8660004	2.785294046	2.724312923	3.103484977	2.805177941	2.697524374	2.850013472	2.815189641	2.651089738
"1553267_a_at"	4.060816948	3.784686587	3.940533259	3.82995515	4.003349193	3.722388284	3.737621578	3.688725003	3.777178154	3.795265288	3.629782411	3.77675898	3.278354081	3.8672149	4.019651912	3.731967345	3.803509909	3.601612249
"1553268_at"	5.639895598	5.329615947	5.490516616	5.53545985	5.297570366	5.34982041	5.441943301	5.369109481	5.445674228	5.246080432	5.289692172	5.475061572	5.094747227	5.529748341	5.480781479	5.320978913	5.268606857	5.195709116
"1553269_at"	4.841198956	4.9304572	5.364448398	5.305015995	6.118303565	5.034998991	6.117424746	6.317606581	6.004186822	5.947644007	6.55218345	6.209496447	5.489868175	5.062720106	5.145861308	5.162529891	6.490605887	5.554288525
"1553271_at"	3.627648389	4.011256171	3.88509097	3.727900698	3.438750727	3.507798324	3.265496536	3.614652901	3.554074394	3.607917717	3.649408244	3.525498304	3.627980497	3.201076229	3.134355703	3.334059271	3.74289212	3.767602093
"1553272_at"	6.111955211	6.151200046	5.877435778	5.905800976	5.936245627	5.712689806	6.075144018	5.844990944	5.745901587	5.751013201	5.960077698	5.868847294	5.771564316	6.030318017	5.841638913	5.696850606	5.973860639	5.612742594
"1553274_a_at"	5.191106303	4.849008972	5.227055852	5.449028698	5.109020597	5.586075206	4.965423809	5.498514721	5.432979583	5.50406927	5.972426331	5.033765092	6.007675856	5.495868239	5.393128913	5.491068366	5.73919072	5.707274842
"1553275_s_at"	5.201889966	5.180620535	5.299804872	5.664089458	4.795148997	5.56190472	4.875278322	5.814927923	5.246262151	4.651053018	5.7313449	5.04163072	5.025797819	4.984641039	4.784220671	4.982564931	4.817506501	5.20356858
"1553276_at"	3.190130608	2.845503968	3.093387887	2.982809778	3.005989672	3.139684001	3.123915354	2.924917034	2.98618018	3.216165334	3.041907349	3.008879704	3.204821831	3.27910718	3.078099148	3.165094724	2.950313446	3.054794392
"1553277_at"	3.097928503	3.16312624	2.945763638	3.045191019	2.984206814	3.050195622	3.04828476	3.056924108	3.081522	3.102808481	2.94338262	3.069899417	3.329617463	3.006107479	2.935818289	3.050199021	3.017307939	2.839121461
"1553279_at"	7.729726976	7.696961989	7.34572346	7.540006539	7.368542086	7.538383028	7.673327313	7.583220813	7.754563377	7.668317306	7.50200621	7.598962138	8.314530925	8.277134904	8.149760085	8.271850779	7.387250302	8.537597075
"1553280_at"	4.440541591	4.410158857	4.329641928	4.240812082	4.340088653	4.600443548	4.319558411	4.358879954	4.283624028	4.233484752	4.395838615	4.341764941	4.311649501	4.327771724	4.57531479	4.543521584	4.338935079	4.455409734
"1553281_at"	6.26255707	6.439743542	6.065830289	5.985255404	5.965819886	6.505770606	6.115309697	6.184452074	5.941748474	6.229599664	6.21471854	6.196502018	5.98092803	6.250407797	6.20936813	6.23211818	6.072935798	5.821240555
"1553282_at"	5.345903868	5.528632703	5.231217296	5.392851661	5.305538928	5.365040638	5.439141994	5.471563121	5.32344247	5.562757059	5.42749736	5.179088357	5.154160205	5.382063445	5.224525803	5.172839914	5.16174156	5.138457825
"1553284_s_at"	5.011673178	5.21405564	5.02961808	4.853538364	4.99903638	5.280199813	5.183268997	5.156882852	5.045357971	4.802421644	5.142809272	5.255579657	5.052204788	5.337483267	5.155670793	5.102948842	5.07062359	4.968985855
"1553285_s_at"	3.101476178	3.470210189	3.352304262	3.274409387	3.640974084	3.542823782	3.447157189	3.289446843	3.190331578	3.331041747	3.080045478	3.108310602	3.510443388	3.239535302	3.134058005	3.29392688	3.397486712	3.184999208
"1553286_at"	5.765664377	5.675400085	5.954326494	6.040793052	6.17070321	5.537553807	6.242366836	5.892036808	5.553694359	6.190209868	5.838725851	5.795457271	5.549789778	5.779894574	5.716303074	5.793431478	5.685135749	6.072810956
"1553288_a_at"	6.04026792	5.535754948	5.61366891	5.830297007	5.442159619	5.695239617	5.666304955	5.653794502	5.689223396	5.635075896	5.522629675	5.541909413	6.08337749	6.32412949	6.104684017	6.039065486	5.758437542	5.901896242
"1553292_s_at"	4.440705052	4.403647276	4.63749057	4.247137383	4.244616041	4.728781102	4.429992374	4.807528066	4.612081171	4.53247698	4.883167486	4.738209197	4.967116393	4.873175795	4.599429351	4.452128912	5.44939499	4.748311376
"1553293_at"	4.370395372	4.74415659	5.866135672	5.258638105	4.0110741	4.312128934	3.939669394	3.866824584	4.097740345	4.220035517	4.056787303	4.251369958	5.235079466	4.270944894	4.25754145	4.188810774	3.9331326	3.790872166
"1553295_at"	2.853922932	2.855310981	2.87182335	2.834744438	2.832648794	3.081465858	2.84274984	2.871750548	2.686725503	2.802477135	2.848117259	2.823511409	2.619010778	2.79227767	2.793465192	2.707462047	2.877166681	2.955880307
"1553296_at"	3.242627112	3.067485536	3.185397973	3.084919296	3.171166162	3.27703404	3.363946787	3.378900265	3.14955045	3.676173131	3.297891856	3.161728224	3.272686168	3.620475126	3.518817107	3.301643518	3.280092337	3.30248723
"1553297_a_at"	7.56716847	7.590647136	7.449892712	7.213331823	7.532217184	7.663497631	7.76934984	7.479511476	7.235961518	7.381850119	7.606421995	7.646303636	7.387570915	7.636256123	7.617639439	7.10764459	7.628680981	7.32806877
"1553298_at"	2.827197956	3.091029066	2.784119444	2.952871931	4.744468861	2.946317289	2.851027919	2.782030399	2.875381007	3.04414766	2.846205573	2.79964036	2.901514705	2.886562409	2.812951187	2.793532856	2.851027919	2.863461752
"1553299_at"	3.493060935	3.612948449	3.596817406	3.6982604	5.214222012	3.663570537	3.06390211	3.2964533	3.474965236	3.672253113	3.298882167	3.355312214	3.547280006	3.503151434	3.489727201	3.435479011	4.62629709	3.581559874
"1553300_a_at"	4.583359325	4.492380098	4.484222672	4.55271924	4.633169528	4.730572704	4.493209704	4.485052279	4.397805625	4.457690235	4.4450047	4.596977729	4.404984008	4.489680745	4.461176209	4.718123091	4.492380098	4.321243345
"1553301_a_at"	3.270543354	3.439040772	3.421404907	3.323119536	3.227459983	3.431316022	3.257472686	3.231880959	3.234195613	3.491782301	3.45148059	3.377701009	3.414938035	4.121518073	3.514074484	3.538706124	3.479587531	3.638077869
"1553303_at"	6.498204152	6.583444838	6.174169299	6.303138749	6.485548746	6.885840009	6.654408489	6.26083087	6.515788805	6.989410386	6.517734061	6.476635327	6.741549634	6.45893307	6.457885046	6.72827184	6.331144148	6.192113333
"1553304_at"	5.786458975	5.826793807	5.782592229	5.536934158	6.223877648	5.912413379	5.865736047	5.530333799	5.608959645	5.109536765	6.214488155	5.657215242	5.793739296	5.297545334	5.630851048	5.612483245	6.527208645	5.612483245
"1553306_at"	6.214148562	6.182438693	5.879612498	6.04267673	5.834942673	6.490207132	5.930536565	6.199716387	6.003997675	6.209713992	6.002176443	5.988423715	5.883451769	5.969399412	6.056470931	5.89822293	6.050939218	5.674652766
"1553310_at"	3.5385421	3.639890443	3.128153657	3.133888815	3.344068111	3.589362979	3.341800972	3.208667736	3.294590344	3.347736723	3.294975769	3.320788827	3.213901757	3.508277252	3.374119055	3.553080905	3.381389479	3.425042405
"1553311_at"	3.27703404	3.615354983	3.311959337	3.318839952	2.849842705	3.413485404	3.136794387	3.390828446	3.230749883	3.368838358	3.465721551	3.262982984	3.225264505	3.441187669	3.241644116	3.106652218	3.033259586	3.270263639
"1553313_s_at"	5.786933098	5.656691934	5.892784514	6.037085783	6.027498866	5.740453484	6.134770265	5.815349775	5.563762023	6.059635265	6.254383456	5.822069887	5.927452144	6.061347298	6.26586139	5.988361195	5.672859817	6.762025853
"1553314_a_at"	3.950137534	4.012087962	3.772390628	3.77997789	3.741021512	3.903235445	3.791549198	3.696430104	3.93452509	3.735748964	3.843411144	3.917470961	3.982837224	3.809369023	3.936934568	3.948136846	3.663140651	3.912224886
"1553315_at"	3.229740654	3.190547049	3.18629862	2.996765673	3.173117278	3.286693843	3.2141356	3.218182438	3.081522	3.646164886	3.231763162	3.103025853	3.354717976	3.168148886	3.232404347	3.387085499	3.193626439	3.193626439
"1553316_at"	4.752258003	4.95289506	4.891399196	4.59158918	4.803051544	4.934598642	4.895242197	4.770815888	4.797080081	5.160446086	5.038699892	4.729131578	4.55196503	4.782173632	4.849933289	4.929512915	4.866792013	4.610630064
"1553317_s_at"	3.051586235	2.894900904	3.088657278	2.950554391	2.915660692	3.108042798	3.034402204	3.043385033	2.864395992	3.202091169	3.009682325	2.975384876	2.951000023	3.10534642	2.807075169	2.964642356	2.85591386	3.102164373
"1553318_at"	6.664294842	6.844633871	6.090067376	6.295787554	6.336318506	6.55665176	6.480412844	6.177101719	6.360701698	6.737991989	6.238765022	6.240924805	6.080622046	6.369060411	6.14912086	6.367534823	6.090965717	6.198347657
"1553319_at"	5.093944608	5.237715634	4.782182277	5.142699523	5.091027912	5.265070305	5.148922242	5.154644567	4.925851422	5.557098571	5.169702497	5.246653974	5.564611576	5.34215603	5.321354512	5.342490837	4.933311115	4.92951645
"1553320_s_at"	2.793532856	2.889987789	2.752313711	2.86198078	2.70695373	2.828882922	2.562956894	2.700856128	2.54842226	2.88694065	2.579199349	2.567108233	2.738622244	2.799361269	2.688088073	2.766818398	2.668463818	2.731220224
"1553321_a_at"	4.031180661	4.040650201	4.06069065	4.156925208	4.297015488	4.195556864	4.137849565	4.109131995	3.843108047	4.503509794	4.079426506	4.386641406	4.213363391	3.919190915	4.298386116	4.277714199	3.905305518	4.023410302
"1553322_s_at"	4.016573647	4.107083554	3.985088135	3.924211546	3.712713632	3.962325265	3.845663042	3.975758004	4.413473197	4.039515866	4.03455777	3.802792815	4.080016872	4.270925866	4.250354715	4.093285827	3.851629655	4.65312903
"1553323_a_at"	4.711796299	5.13625734	4.608042473	4.698787002	4.58335374	5.312173481	4.324193362	4.656864767	4.357081462	4.5935483	4.358828998	5.015394603	4.392455975	4.721952747	4.546143868	4.461751357	4.799742568	4.30147229
"1553325_at"	4.976952418	4.905718397	5.008917321	4.679110808	4.780182055	4.976755231	4.959666428	4.838492318	4.699694315	4.61353631	4.762920553	4.789557076	4.880042095	4.938788516	4.843659664	4.895342997	4.858138143	5.028570817
"1553326_at"	3.908910747	3.533065552	3.577148203	3.666055196	3.833387381	3.887294279	3.799434499	3.622260049	3.441324345	3.56453632	3.525235489	3.72927442	3.539620795	3.752071926	3.8406525	3.68721567	3.699833719	3.578911671
"1553327_a_at"	5.337076336	5.593066225	5.295159774	5.43876125	5.30530851	5.4316644	5.328136812	5.07688236	5.331201507	5.618792726	5.042781269	5.420005243	5.144772188	5.455133672	5.384205126	5.443485214	5.086110139	5.349482771
"1553328_a_at"	4.370092396	4.138959392	4.244293524	4.240547627	4.278439103	4.449979135	4.224295187	4.422963907	4.14115497	4.35546691	4.322637601	4.532366123	3.975820149	4.271605349	4.233024887	3.939442298	4.048700688	3.777443978
"1553329_at"	3.628559739	3.591811787	3.490601526	3.694888371	3.62417467	4.27916553	3.689418028	3.618105709	3.581840598	3.941045053	3.583594334	3.553856311	3.638647135	3.622490778	3.712257242	3.536504521	3.672253113	3.403960294
"1553330_at"	3.097845224	3.364502766	3.122433917	3.177509835	3.19954149	3.311158561	3.251888713	3.148635238	3.269290569	3.462909594	3.124207012	3.296461181	3.262701175	3.205827231	3.267518365	3.257088479	3.101223656	3.201646218
"1553333_at"	2.97977589	2.81025353	2.827197956	2.858059866	3.654023101	2.730571561	2.916242794	2.817413116	3.106293444	3.004468992	2.784982036	3.354472056	2.814092801	3.416424108	2.746553873	2.905103546	3.014739909	3.499539293
"1553335_x_at"	4.555403431	4.365595979	4.571325834	4.192181839	4.157743081	4.786060495	4.158900197	4.366447327	4.34709873	3.959256118	4.366753645	4.545577017	4.131021994	4.211753512	3.901124637	4.231909019	4.100647995	4.143025051
"1553336_a_at"	4.325282818	4.357531424	4.333385092	4.260667117	4.332564547	4.304810622	4.530782534	4.147694368	4.211518365	4.4442957	4.254178009	4.156216387	4.553009388	4.36143963	4.367683353	4.514628116	4.263758943	3.972512209
"1553338_at"	5.407025925	5.079718715	5.142465522	5.388818954	5.264182924	5.043970418	5.128995621	5.277075283	5.257210814	4.859586286	5.258638105	5.158648225	5.324224206	5.260065396	5.490753384	5.47251895	5.616043474	4.8309175
"1553340_s_at"	7.11721744	7.353893563	7.131813229	7.032915941	6.885882056	7.599601854	7.151161981	6.960362041	6.979295874	7.076447104	7.003689419	7.116154119	7.102728518	7.057510944	6.978599242	7.086380216	6.981569037	6.651639333
"1553341_at"	4.29298216	4.602869261	4.224435467	4.407534383	4.363577774	4.533165337	4.407534383	4.173581277	4.226742772	4.35546691	4.286098245	4.214927108	4.309682702	4.315073751	4.337783691	4.339374767	4.502503804	4.323161725
"1553344_at"	3.054044377	3.1323268	2.884676055	2.949019464	2.899219857	3.002584652	2.999647981	2.902866817	2.841550024	3.246377168	2.998139374	2.921803968	3.092772667	3.062820136	2.944217103	2.957396465	2.830918401	3.032398393
"1553346_a_at"	4.544728269	4.552656839	4.530633588	4.33763343	4.287121267	4.513376635	4.507684921	4.112973591	4.164376097	3.914075439	4.162953676	4.231923951	4.195120496	4.428648425	4.502273291	4.158374292	4.107196347	4.045734177
"1553347_s_at"	6.530267394	6.423738483	6.312444988	6.459147344	6.38156673	6.57063917	6.444417212	6.445807115	6.300166962	6.548743789	6.38773888	6.454412633	6.550113165	6.629368472	6.650392657	6.558660367	6.392533645	6.404645687
"1553348_a_at"	4.508593898	4.66219189	4.200852617	4.154345524	4.646562538	4.513676236	4.269609067	4.188379853	4.172249712	4.552531738	4.046782184	4.250410462	3.975941215	4.143095216	4.310832153	3.871578487	4.439340864	4.24285407
"1553349_at"	6.330148317	6.386618772	6.523065656	6.156719876	6.115713479	6.266189607	6.365134452	6.377910344	6.293906667	5.571148126	7.499898937	6.526072616	6.465969969	6.200844144	6.232167034	6.293928059	6.621732602	6.430170046
"1553350_at"	6.244311294	6.368468786	6.09151854	6.063293593	6.188739847	6.177526906	6.05167101	5.920084166	6.004673871	5.895001353	5.961697682	5.998420777	5.752528047	5.938338158	6.004546838	6.100256585	5.878609905	5.921112152
"1553351_at"	5.03126257	4.873471801	4.779809059	4.817624307	4.865501819	5.126210855	5.039885778	4.91032809	4.96388065	4.953480237	5.005249507	5.211379238	4.925019307	5.395826996	5.042394248	5.34822574	4.833156103	4.671677435
"1553352_x_at"	6.029354142	6.551212916	6.011943832	6.168091455	6.170828156	5.951872234	6.011529517	6.011943832	6.084675836	6.265152112	6.047770251	6.135844956	6.188065539	6.106501673	5.958499376	5.758652272	6.076391158	5.885363476
"1553354_a_at"	6.813903495	6.759362045	6.588280207	6.804209473	6.66742231	6.925647108	6.847309485	6.600128073	6.630587985	6.716980749	6.628242254	6.786575956	6.628242254	6.970920047	6.867426564	6.757646019	6.683048314	6.562396103
"1553355_at"	5.851136566	5.930800005	5.669515765	5.59692956	5.718514105	6.040350627	5.62012539	5.74044098	5.723192651	6.026008962	5.669076344	5.630918412	5.527461551	5.630157372	5.692758448	5.687854209	5.553870032	5.49811799
"1553356_at"	3.710572085	3.711781195	3.521792558	3.547152347	3.543638192	3.823258302	3.651138018	3.656821343	3.644313462	3.776085304	3.769554852	3.732114538	3.941583815	3.812230043	3.666454183	3.83023366	3.552619264	3.597366003
"1553357_at"	3.401544505	3.489189746	3.420258846	3.392577793	3.392577793	3.405757624	3.427406994	3.517205278	3.404839039	3.620978523	3.463604144	3.569071245	3.335669672	3.608497168	3.725032884	3.646284876	3.508101572	3.543441503
"1553359_at"	8.105303444	8.408437223	7.976471526	8.149128101	8.405954177	8.444492534	8.385980885	8.107693921	8.004337971	8.228751049	8.080831198	8.103988414	8.216918983	8.157675744	8.24488519	8.145904954	8.245965256	8.019586699
"1553361_x_at"	8.33602404	8.901749803	8.316865624	8.426057501	8.572831529	8.669373597	8.628543837	8.365352635	8.313569104	8.457491074	8.407123264	8.267159414	8.556811934	8.217500281	8.377661419	8.5198961	8.460026852	8.166990224
"1553362_at"	2.766611114	3.007691523	2.750036979	2.824530307	2.735779091	2.971003658	2.768902665	2.844592571	2.820483469	2.99872641	2.824511805	2.779015182	2.692949836	2.778979358	2.807373841	2.805217275	2.767690375	2.805479491
"1553363_at"	3.996415472	4.438097668	3.537076594	3.733977027	3.759117526	3.829995649	3.678809022	3.546645236	3.775093614	3.537315505	3.78184335	3.715156764	3.870196041	3.690529849	3.88058921	3.78184335	3.672253113	3.617060926
"1553364_at"	3.479398885	3.503466374	3.507299273	3.461483146	3.403889448	3.745416393	3.629669321	3.38226654	3.404552283	3.609945381	3.475512117	3.483244832	3.47426517	3.582997485	3.491185126	3.662442894	3.378982105	3.458876251
"1553365_at"	4.139035095	3.980395051	4.093609059	3.976890223	4.014147241	4.07568442	4.12111284	3.996658038	4.105488534	3.945705188	3.980395051	3.885820578	3.931038152	3.687805483	3.80799617	4.155656283	3.953616867	3.891133791
"1553366_s_at"	7.154527188	7.366405459	7.089799906	7.223172749	7.027584582	7.496101721	7.146476944	6.98062082	6.902981118	6.833438832	7.008624295	7.116154119	6.695366989	6.926181816	6.92758376	6.835351223	6.874614339	6.546814208
"1553367_a_at"	5.644529831	5.996798082	5.569732769	5.533871279	5.847311137	5.83728208	5.672169177	5.454579821	5.55429251	5.576134467	5.508871824	5.660840204	5.614906009	5.699980766	5.684492483	5.661184971	5.623739133	5.42275902
"1553369_at"	6.515631977	6.565722137	6.044564613	6.262663582	6.372357305	6.279479092	6.260295218	6.076198791	6.280406128	6.254651546	6.182380524	6.420536328	6.247149741	6.1479913	6.136630658	6.456233218	6.41097413	6.042612093
"1553371_at"	4.716844127	5.201009003	4.722343995	4.908748495	4.888950875	5.537793425	5.248453347	4.864755691	4.290432226	4.954838629	4.975765992	4.844291909	4.68328556	5.130894135	4.821380571	5.271330295	4.813560475	4.506030582
"1553372_at"	4.240360586	4.110213838	4.18296819	4.108477468	4.134096695	4.290927456	4.34584784	4.127414282	4.130933924	4.574730181	4.174209007	4.145910388	3.814024967	4.466442855	4.280576897	4.325923706	4.136698509	4.159155702
"1553373_at"	4.498850759	4.281212329	4.269088142	4.375465884	4.322865252	4.463493626	4.472202458	3.945983133	4.226432018	4.432321797	4.453792438	4.342871386	4.4807049	4.458754265	4.649899981	4.655339137	4.417726477	4.246396628
"1553374_at"	3.224435842	3.332266452	3.212497589	3.262137858	3.341846694	3.470011531	3.302638713	3.438589462	3.326783638	3.135818902	3.357347534	3.286973186	3.680750245	3.416032608	3.502013058	3.465478472	3.156044498	3.633427475
"1553375_at"	4.948036713	4.706565793	4.685286443	4.59599714	4.92272793	4.789820251	4.69925948	4.683346993	4.731995582	4.905484443	4.754991912	4.87647144	4.981624051	4.702147688	4.832458475	4.821631888	4.824979135	4.688956713
"1553376_a_at"	3.636771599	3.816962011	3.516117407	3.620418849	3.648696331	3.616894378	3.787339451	3.417423733	3.477544646	3.710555415	3.662321306	3.544527982	3.333867873	3.65537928	3.602307907	3.684098438	3.490466361	3.677872154
"1553378_a_at"	4.980009056	4.977001567	4.883890835	4.962435221	4.875048479	5.320108515	4.886691694	4.950580806	4.817849186	4.540943361	4.837628432	4.899997677	4.83511848	4.836071904	4.859315885	4.603337905	4.668169143	4.658335845
"1553380_at"	3.981900628	3.787264688	3.651009782	3.820444916	3.924287698	3.9543165	3.978247033	3.972531803	3.912296405	4.009262371	3.994665699	3.960970679	3.998997962	4.218376914	4.046944483	4.044020451	3.84683661	3.934622988
"1553383_at"	3.096261846	3.150587499	2.949968462	2.964718476	3.025470812	2.948063448	3.071731444	3.081236049	2.968053933	3.131792314	3.09651423	3.08585041	3.132380025	3.287707767	3.274558538	3.240879323	3.052543373	3.07320374
"1553385_at"	6.090946431	6.27410909	6.294647951	6.021715928	6.14901852	6.029921182	6.052916252	6.090060842	5.882124425	5.647559095	6.044107605	6.045404048	5.938442926	6.098342453	6.008357851	6.231626347	5.926478837	5.851260857
"1553386_at"	5.242494236	5.172425457	5.197474772	5.230558721	5.263531214	5.218676443	5.156158203	5.151669796	5.060713116	5.285177593	5.195405785	5.080194553	5.046979928	5.36378504	5.352689997	5.197796626	5.296124334	5.237754312
"1553387_at"	5.514123161	5.022690209	5.041631378	5.070605252	4.906969402	5.51676387	4.934598642	5.04826977	4.878331292	4.887545907	5.184721734	5.065034287	4.662999626	5.16250218	4.948916996	4.794138113	4.867468261	4.8871681
"1553388_at"	3.804371778	3.702346406	3.856229414	3.803844817	3.958978104	4.051465116	3.523368355	3.782298793	3.692120846	3.933966232	3.819658893	3.803844817	3.249960857	4.008695352	3.940943172	4.029440307	3.525890582	3.672253113
"1553389_at"	4.421576647	3.815113011	4.324527381	4.27940857	3.939419442	4.66490389	4.175763357	4.192835762	4.289460455	4.373037186	4.28269562	4.199241821	4.015074936	4.160568641	4.410180659	3.95037083	4.206110443	4.233024887
"1553390_at"	3.897633401	3.916370991	3.880207243	3.845799136	4.063100536	4.129678962	3.915668127	3.711012738	3.896435875	3.924635327	3.84497665	3.928043831	3.941583815	3.907511381	3.88058921	3.985146331	3.901876452	3.824284183
"1553391_at"	3.559575816	3.702052627	3.680618733	3.561049846	3.77155147	3.785982166	3.615526844	3.556989184	3.431251593	3.402929093	3.765802618	3.745839643	3.232622425	3.592118985	3.434255145	3.688336462	3.657504911	3.322881694
"1553392_at"	3.649799828	3.327327581	3.689442814	3.539620795	4.783264215	3.84758663	3.443149389	3.620042689	4.035018456	4.019798273	3.904709306	3.582600096	3.667786707	3.895099682	3.791099975	3.723611439	4.184364693	4.123674088
"1553394_a_at"	6.559769137	6.988824846	7.103387703	7.449246635	10.28958163	7.201400459	3.622042688	5.236419982	5.164888096	3.963743753	3.862515085	8.151583653	6.565029032	3.607737164	3.573480258	3.50867322	3.540089487	5.076950169
"1553395_a_at"	5.511214352	5.568747703	5.252857631	5.08480829	5.086492182	5.577587511	5.273807404	5.446143378	5.588994587	5.765339872	5.478147646	5.313142563	5.485979912	5.488188264	5.304914621	5.271911307	5.275189096	5.304217597
"1553396_a_at"	5.929823318	6.554743416	6.004498117	6.071239566	6.512387765	5.661150058	5.852054896	6.066426163	6.184439113	7.034823679	6.105374547	5.916843269	5.772859271	5.580688182	5.257238046	5.324045084	5.769564161	5.589978235
"1553397_at"	8.115008569	8.202986673	7.914435441	7.897816526	7.938468991	8.329351293	8.16110225	7.823493297	7.804675854	7.828457942	8.039910391	7.964930095	7.96151915	8.039992156	7.985567072	7.863529668	7.788563954	7.645329361
"1553398_at"	3.975380155	4.000671647	3.646463166	3.767070774	4.002520094	3.959487832	3.840089319	3.960491693	3.812466285	3.973782434	3.843790308	3.784103705	3.837578276	4.018031784	3.732200485	3.846847054	3.584629929	3.621830492
"1553399_a_at"	5.576607793	6.077314303	5.785153454	5.835889406	6.001734994	5.415843584	6.076447163	5.168049927	5.593380259	5.458386923	5.764438083	5.84162749	5.808156304	5.598697199	5.519322881	5.529820051	5.975900872	5.474630552
"1553400_a_at"	4.861091648	5.564960074	5.127515329	4.917682212	4.724440565	5.156325233	4.920276335	4.926009471	4.669424126	5.073127084	4.984463927	4.885101772	5.316612195	4.462679825	4.293951677	4.964607996	6.400263141	4.725555024
"1553401_at"	3.685263219	3.474749665	3.493467794	3.609014113	3.646242415	3.47252979	3.419204897	3.536178412	3.542636794	3.502393143	3.296952377	3.593695172	3.431493088	3.48493728	3.4221596	3.52055238	3.504240272	3.613355712
"1553402_a_at"	3.287509945	3.427137476	3.331225465	3.373399299	3.350826453	3.214676458	3.436593276	3.362705521	3.439674294	4.051283413	3.277689446	3.206405988	3.208028192	3.508277252	3.342737095	3.434357695	3.250790672	3.409954387
"1553403_at"	4.581093148	4.521774104	4.372994185	4.411109048	4.489093786	4.327269395	4.63667748	4.389849987	4.377220873	4.536681686	4.386837541	4.41600517	3.999796969	4.650659299	4.633093369	4.449440764	4.550968386	4.460302243
"1553405_a_at"	4.835300918	5.223844545	4.723340726	4.861182223	4.883995678	5.197897631	4.858811738	4.845419997	5.012720419	5.034413324	4.651190766	4.785210847	5.157202402	5.055885311	4.824979135	4.902967117	4.673394856	4.846192235
"1553407_at"	5.623527046	5.193711151	5.548495915	5.409722759	5.145119857	5.647626646	5.501513774	5.599291218	5.301291571	5.470251603	5.692058587	5.378165838	5.764718588	4.889162539	5.31848061	5.339491692	6.218250381	5.507904302
"1553409_at"	3.628629415	3.704764882	3.44873337	3.52854343	3.533079858	3.997229513	3.53112658	3.446621223	3.556794668	3.738070627	3.487338099	3.503487289	3.432383553	3.457867097	3.46097656	3.393225895	3.483554827	3.303157189
"1553410_a_at"	5.588592223	4.880904241	4.900476097	4.982787232	5.966940525	5.64976878	5.055113127	4.733911904	4.554257754	4.652174003	4.967429094	5.331979735	4.557361812	4.857038513	5.025077192	4.730894561	4.807962746	4.406895662
"1553411_s_at"	3.981711895	3.884302599	3.727013912	3.83251323	3.989390649	3.966976091	3.806967823	3.917235885	3.943146965	3.737782369	3.924658501	3.94182584	3.450457768	4.00209769	3.755750821	3.973446556	3.765720993	3.655024378
"1553412_at"	4.401868757	3.911241835	4.023535576	4.11931304	4.222881886	4.262828054	4.72029652	4.114651788	4.251143104	3.947269315	4.11931304	4.221171447	4.291648871	4.297881678	4.183114654	4.563424363	4.561216112	4.39448447
"1553413_at"	3.848868253	3.946423277	3.609368552	3.761787889	3.806146319	3.95068017	3.822725169	3.724504096	3.580301303	3.74092231	3.874016112	4.085216163	3.804106751	3.892284167	3.667192244	3.974970385	3.747478695	3.706664439
"1553415_at"	2.971608762	3.124718646	2.950618304	2.738683956	2.93712584	2.977836232	2.998917003	2.906073387	2.822726652	2.954060691	2.99369942	2.858740365	2.944342522	2.858721595	2.901062325	3.028004457	2.897714505	2.937948147
"1553417_at"	5.566488965	5.616320109	5.511035609	5.524960297	5.523069036	5.732935165	5.543786021	5.485688195	5.541585793	5.33428558	5.588729928	5.449211548	5.711838135	5.472035212	5.604174936	5.512692173	5.599984011	5.542598785
"1553418_a_at"	4.912682193	4.645895871	4.672457504	4.77868373	4.840688073	5.146689005	4.774964645	4.820712506	4.88083972	4.960688949	4.950478204	4.838709928	4.684570386	5.086173909	5.243905462	4.801470939	4.679281789	4.565620278
"1553420_at"	4.284969103	4.269220319	4.044125041	4.015470515	4.209231067	4.391910003	3.94835673	3.952722965	3.927641544	4.240723103	4.004525868	3.8810877	4.065666886	3.97612095	4.101553256	4.149697541	4.136200218	3.819000703
"1553422_s_at"	5.967582914	6.742730019	5.86518848	6.043929402	5.937831679	6.167822799	6.023784205	5.814446718	5.650921832	6.34796755	5.864519798	6.014261428	5.977679603	5.946648	5.846713989	5.366919831	5.848994229	5.518348217
"1553423_a_at"	3.313653075	3.538549102	4.149485142	3.78301326	4.209140637	3.439240388	3.300266503	3.336590319	3.306183013	3.347954973	4.197307142	3.449960264	3.212905637	2.880559584	3.06870713	2.882862523	3.08639456	2.986546409
"1553424_at"	3.688432499	3.864685107	3.557851924	3.69447771	3.298324686	4.063100536	3.721100236	3.520642942	3.697426044	3.703471255	3.578996987	3.824304012	3.668616508	3.814933103	3.784566954	3.768104659	3.681280353	3.650576836
"1553425_at"	5.266171914	5.327685465	5.278335838	5.310571912	5.37314798	5.39084491	5.473396969	5.278164181	5.237467581	5.264415477	5.496340546	5.30864723	5.294555159	5.294555159	5.087300931	5.058189601	5.319766398	5.294555159
"1553426_at"	4.368816921	4.333998366	4.27896098	4.572083871	4.05300573	4.321315705	4.173185635	4.298930196	4.415494564	4.489967903	4.321315705	4.141952758	4.466220954	4.812019585	4.520000717	4.226828948	4.206809647	4.308582388
"1553427_at"	4.681998113	4.805193561	4.485509749	4.550992203	4.685278945	4.477354785	4.510864054	4.359903819	4.405197443	4.492643524	4.587615556	4.497299045	4.628083722	4.659064091	4.672777207	4.53280552	4.528860976	4.524956137
"1553428_at"	4.071746824	4.260400199	3.977049747	3.957917805	3.804498992	4.337076247	3.961193367	4.122654052	3.893304374	4.131195171	3.934089097	4.110293343	3.917048451	4.165682336	4.141535841	4.075869921	4.010204001	4.223364928
"1553429_at"	4.383828685	4.634448323	4.485153437	4.485970115	4.473238864	4.507981272	4.422618578	4.378540113	4.343339607	4.249049278	4.441179281	4.591508035	4.059227042	4.642620999	4.694909588	4.542347908	4.371277888	4.578382987
"1553430_a_at"	5.139954824	5.031377652	4.699612488	4.91032809	5.11776071	5.493578146	4.915356172	4.784358652	4.737718609	4.769143707	5.07574443	4.953235816	5.144772188	4.870393241	4.862547012	4.522223875	5.225295893	4.292906909
"1553432_s_at"	5.124470129	5.054986885	4.933989808	4.83250804	4.996467253	5.120215386	5.017662248	5.130286506	4.934083451	4.820436973	4.949843652	4.855253122	4.998767243	4.938133908	5.108922982	4.893144338	4.945863024	4.804844255
"1553433_at"	3.468977521	3.391656473	3.529953772	3.761604851	3.214465904	3.744076064	3.085659812	3.440676086	3.246718468	3.520923043	3.382582213	3.112649757	3.387933141	3.352906329	3.289493745	3.357805314	3.167414284	3.377406862
"1553434_at"	5.865362987	5.007775502	5.131599954	6.681397133	10.5034581	6.809622861	6.560699046	4.851243535	4.10390757	4.406721704	7.873332449	6.55596106	4.226661922	4.589745347	4.183421671	3.539620795	5.506412644	4.563273372
"1553435_at"	5.340761823	5.813871499	5.390456419	5.640117022	5.294543585	5.494465864	5.361237155	5.256119463	5.074494886	5.106769908	5.445764718	5.293833138	5.258144565	5.138434227	5.59503314	5.390637659	5.351130061	5.3612633
"1553436_at"	4.201590252	4.102657516	4.091019238	4.108625927	4.171318016	4.137440802	4.234908939	3.971070282	3.960214563	4.37330873	4.075319123	4.090788406	4.013716499	4.472692173	4.194958731	3.961778944	3.886023439	3.846982417
"1553437_at"	5.985902674	6.332191932	6.070888382	5.974888313	6.06020038	6.010594308	6.122799734	5.807386667	6.073930268	6.233669182	6.163633936	6.061318437	6.503022889	6.225124189	6.145695231	5.936941827	6.213538407	6.05821185
"1553438_at"	8.066723395	8.209007696	7.819845417	7.836776821	7.775406401	8.024670538	7.923885686	7.703992988	7.639828032	7.435181589	7.845888031	7.907316487	7.843293304	7.810065727	7.854864813	7.964790015	7.897928052	7.68695621
"1553439_at"	5.035772472	4.916708218	4.888295833	4.892243279	5.110621449	5.125882054	5.14818826	4.889663125	4.980469525	4.836842747	4.874320524	5.118385241	4.954767567	5.043839922	5.020664782	5.478738315	5.073282311	4.976000061
"1553440_at"	2.908533063	3.068409991	2.830152659	2.766662958	2.895597627	3.012358847	2.988122003	2.921803863	3.020766187	2.828213208	3.084694193	2.775212673	2.812052147	3.067768152	3.010273407	2.903445823	2.97770289	2.948118311
"1553441_at"	2.619028338	2.62445119	2.552951687	2.548156162	2.567579097	2.5566853	2.576623062	2.539744911	2.55281237	2.864350403	2.656455605	2.554278233	2.720261854	2.575828612	2.756918267	2.757873154	2.642088122	2.638384924
"1553442_a_at"	3.539505185	3.616894378	3.528589205	3.291301137	3.310858688	3.353295878	3.62228343	3.32417929	3.53023732	3.301280077	3.422120198	3.454623288	3.765116877	3.687427462	3.718901214	3.567120585	3.612928755	3.424054963
"1553443_at"	4.231609098	4.576880442	4.320825866	4.210012369	4.53292755	4.447692899	4.494218031	4.249733977	4.409216816	4.011443464	4.384481191	4.260227941	4.020373251	4.51325328	4.432299618	4.319797727	4.236305463	4.221319277
"1553444_a_at"	7.207149819	7.275617908	6.838794413	7.036491381	7.018750627	7.288979448	7.145758774	6.85513881	6.921212193	6.850636509	7.020834447	7.14240939	7.094713404	7.100096099	6.949580334	7.202974815	7.112372809	6.82672807
"1553446_at"	3.958964537	3.694598894	3.797101105	3.650883329	3.481688065	3.939242451	3.79662251	3.638716257	3.58755133	3.768868252	3.85701068	3.678487427	3.616104321	3.852559843	3.684216062	3.538046526	3.757087121	3.745946997
"1553447_at"	4.856667576	4.825368023	4.726383712	4.641946239	4.748344982	4.58568022	4.789258239	4.719110368	4.760179917	5.245237546	4.758389383	4.776675848	4.771196463	5.076681073	4.820237698	4.754848161	4.528247118	4.698349932
"1553448_at"	3.630673284	3.605933759	3.498114696	3.40863733	3.573598949	4.029153314	3.607782206	3.291305682	3.662840853	3.647021789	3.566515255	3.480053562	3.340595804	3.690158558	3.551029292	3.72057536	3.350870009	3.601749878
"1553449_at"	4.449125819	4.756036767	4.534778965	4.527663435	4.649083069	4.766283795	4.461846632	4.694342998	4.365802801	4.327048259	4.197880834	3.993057282	4.041621533	4.449125819	4.613458328	4.52341317	4.228746013	4.37061548
"1553450_s_at"	4.557420556	4.686546743	4.245717274	4.596451625	4.520342868	4.773669269	4.415494564	4.471835602	4.332713715	4.524762138	4.548552485	4.442329566	4.381188285	4.49922483	4.470777198	4.422169021	4.30646937	4.259308324
"1553451_at"	5.203792678	5.099688481	4.996663488	5.258638105	5.118811866	5.181095715	5.110369804	5.046125066	4.88749963	5.090821026	4.903227728	5.063831697	5.002477801	5.181525434	5.196024779	4.994077014	4.936734597	4.794520938
"1553452_at"	4.852452789	4.76374696	4.897692972	4.58873462	4.354211726	4.643408099	4.548374587	4.305230141	4.133336339	4.433767197	4.506546804	4.600239338	4.554990323	4.392544569	4.571376115	4.59715238	3.935075037	4.220565505
"1553453_at"	5.564318325	5.590815139	5.421252976	5.459281399	5.363404062	5.469586924	5.454127835	5.434688374	5.340168513	5.573266698	5.487655588	5.43736391	5.672030338	5.574180609	5.519878535	5.500260253	5.138479736	5.233186301
"1553454_at"	3.458864233	3.175088038	3.236684365	3.199861125	3.414425186	3.439479071	3.44536518	3.153230759	3.116500445	3.426839171	3.228999266	3.401832752	3.395391542	3.860005904	3.417699197	3.408463733	3.461171359	3.395391542
"1553456_at"	4.547155791	4.978358655	4.242162065	4.294107575	4.492427113	4.972517927	4.434186189	4.398271033	4.354441682	4.611724695	4.450238912	4.367306297	4.042376034	4.462454008	4.271896985	4.382896792	4.205462923	3.924104076
"1553457_at"	6.010317005	6.062330094	5.86217426	5.967564391	5.999573839	5.984042926	6.14182963	6.04538969	5.82962815	6.364278442	5.814275714	5.898065757	5.984042926	5.852224295	5.979475073	5.944958966	5.811926216	5.830638029
"1553458_at"	6.813903495	6.638344391	6.539650567	6.518741111	6.426447451	6.929187056	6.844671236	6.671376021	6.613846766	6.81482537	6.577802679	6.658101057	6.621380637	6.905185577	6.683594986	6.628723762	6.489168003	6.339037764
"1553459_at"	5.822380297	6.085597735	5.848677291	5.887908255	5.695090798	6.567711777	5.956860388	5.745371064	5.752174651	5.987273593	5.980099185	5.834532136	5.686440104	5.880738477	5.779501067	5.66606717	5.729088774	5.636203483
"1553460_at"	4.915908326	4.599149673	4.698444058	4.807173998	4.746475599	5.279022544	5.042013842	4.69904671	4.485576929	4.841848365	4.777022188	4.78878741	5.011333686	4.93059067	4.954972271	5.115939344	4.746475599	4.53110232
"1553461_at"	4.498750034	4.155710724	4.121225958	4.327860744	4.213296394	4.588628739	4.245359802	4.253410839	4.254662986	4.406909448	4.180188082	4.201720221	4.394869106	4.353685067	4.367804479	4.405712427	4.277059117	4.282642104
"1553462_at"	2.828988159	3.03681709	2.827197956	2.928658881	2.840410254	2.787188396	2.803951823	2.840410254	2.873728353	2.88694065	2.841195625	2.821099115	3.120031241	2.813692321	2.823202245	2.775025998	2.883027188	2.959288134
"1553464_at"	7.281174716	7.448157593	7.158456771	7.007997806	7.195942391	7.54753962	7.447790888	7.310283552	7.119733174	7.299572759	7.23538582	7.270895175	7.011974997	7.438769438	7.418514003	7.028242892	7.071564487	6.878211247
"1553465_a_at"	5.375200841	5.589807626	5.292822517	5.249218047	5.332180269	5.355413693	5.061176032	5.300067476	5.333859205	5.288291003	5.431885446	5.313590339	5.292822517	5.364781146	5.358980582	5.427380066	5.41638333	4.98126909
"1553466_at"	6.157194112	6.340988643	5.930731403	5.980358057	5.807044644	6.113317264	6.180625315	5.864008408	6.019618882	5.98204665	5.795886467	6.090398232	5.850164342	5.915319637	5.951085237	5.998545294	5.85750223	5.912461778
"1553467_at"	5.280157878	5.22784125	5.177247314	5.06775831	5.029661607	5.554219238	5.206171396	5.134259052	5.059462839	5.452052405	5.377680394	5.355692867	5.233760364	5.269277173	5.26363931	5.269237243	5.207287126	4.810579481
"1553468_at"	3.870938833	3.785154335	3.630256348	3.475040957	3.471999555	3.819719148	3.670149922	3.648424417	3.553472062	3.393483826	3.717520018	3.715642974	3.475040957	3.854689645	3.80799617	3.664561103	3.574186481	3.612228636
"1553470_at"	3.953347471	4.0644823	3.84914178	3.875247917	4.104064885	3.976314261	4.040650201	3.934950724	3.958502436	4.043178371	4.171263253	3.956368834	3.91303115	3.886714259	3.968770329	3.998777099	4.320734746	3.725131013
"1553471_at"	3.724093129	3.9679613	3.600022726	3.602360121	3.826172464	3.857187801	3.902582887	3.673021002	3.672253113	3.683874156	3.764735884	3.836640469	3.80799617	3.781439837	3.669898563	3.72217303	3.705195149	3.558026581
"1553472_at"	3.814212887	3.648854432	3.474705608	3.419204897	3.506760442	3.637796727	3.546929388	3.497892446	3.541490385	3.541490385	3.629526661	3.466997616	3.654829676	3.74631462	3.516318368	3.542740784	3.575179754	3.28798439
"1553474_at"	2.924655394	2.933446069	2.851109297	2.798599159	3.034854395	3.014595195	3.060023616	2.870635563	2.803451761	2.918126794	2.924002349	2.861121901	2.816371565	2.896764108	2.908960151	2.978037682	2.951107086	2.829405614
"1553475_at"	4.670696751	4.742563161	4.497701907	4.477012265	4.822376348	4.69156129	4.834001248	4.556087529	4.435634937	4.854041761	4.534670269	4.545007899	4.404706526	4.469811602	4.608477463	4.328778448	4.366685543	4.27091719
"1553478_at"	5.62040906	5.610944149	5.406689581	5.582369255	5.691602299	5.912579655	5.752174651	5.562831852	5.526438111	5.248465417	5.559156498	5.673576076	5.874697871	5.849320138	5.881859117	5.981262715	5.4917413	5.578737957
"1553479_at"	4.548501109	4.812767694	4.592171176	4.496653699	4.606851332	4.788865401	4.812645168	4.405292369	4.604251929	4.66377095	4.575826171	4.66607599	4.601883094	4.782456614	4.917919706	4.768782792	4.914213988	4.572454482
"1553482_at"	3.676938816	3.559848326	3.620418849	3.568969725	3.608938623	3.476388429	3.658979983	3.490850806	3.506456075	3.987948921	3.559848326	3.407849635	3.484949181	3.823542804	3.717357459	3.547420092	3.4847544	3.508426038
"1553483_at"	6.717193927	6.620030538	6.604545267	6.705317577	6.748486483	6.520904886	6.767344744	6.538311974	6.569607421	6.7194133	6.605380752	6.518148081	6.734827128	6.617484765	6.812341539	6.872381521	6.82100978	6.710087225
"1553484_at"	3.664577701	3.998307717	3.559741058	3.807675945	3.504788452	3.635129457	3.700994974	3.671576646	3.69561344	3.906364334	3.715927511	3.581713338	3.695745799	3.819695547	3.70875246	3.747920354	3.673516096	3.375946894
"1553485_at"	4.091271888	4.091828539	4.079917527	3.89309101	4.262364361	4.197074879	4.087781701	3.870465351	3.950280053	4.145687431	4.047861004	4.034049175	4.666128904	3.992670873	4.144256417	4.05162503	4.09980521	4.071931157
"1553486_a_at"	4.085916183	4.210623488	4.005684068	3.977304665	4.201614962	4.292249993	4.127127792	4.153404277	4.018585248	4.173769291	4.153802638	4.093989241	4.217788321	4.228159865	4.273956839	4.37837178	3.933166296	3.922026172
"1553488_at"	5.164497114	5.472168012	5.249114134	5.299922722	5.283025662	5.598551948	5.445090147	5.302233224	5.409014437	5.623491213	5.333632932	5.23979085	5.924038152	5.685040251	5.531542073	5.445090147	5.620845051	5.523264024
"1553489_a_at"	4.967200282	4.904303629	5.002524867	4.805890642	5.702903815	4.937294379	5.421577179	4.82667725	5.038634033	5.420942254	5.196021126	5.189796838	5.450529511	5.355513331	5.131625004	5.362984264	5.425713349	5.074028559
"1553491_at"	4.032858924	4.52585635	4.268354582	4.135895163	4.294152469	4.308236298	4.449386651	4.250055995	4.199206566	4.308236298	4.156929387	4.288995659	4.102014413	4.487760105	4.458204717	4.229414918	4.395871493	4.192337433
"1553492_a_at"	4.160654203	4.376674366	4.052383881	4.236873437	4.371497148	4.092250685	4.30573392	3.911910283	4.170963234	4.742309775	4.218327001	4.193911168	4.160225396	4.341558213	4.292857714	4.025850184	4.257944059	4.108625927
"1553493_a_at"	6.170168135	6.474715183	6.112728956	6.13796236	5.922960941	5.950301501	6.082397479	5.8678969	5.770655301	5.773085845	5.857174562	5.983173986	6.12150687	6.062718443	5.970559741	5.931683633	5.799761923	6.032889781
"1553494_at"	3.046718239	2.968508901	3.016189895	3.081522	3.100961443	3.023751218	2.991496408	3.163788059	2.854767669	3.079087009	2.968508901	2.928909504	3.050473056	2.935758489	3.044421769	3.095555304	2.815677295	2.917086612
"1553497_at"	3.511423815	3.620480798	3.385420326	3.419204897	3.390833474	3.459830148	3.475309601	3.311784539	3.292590023	3.464296785	3.36867451	3.455989819	3.459830148	3.616281103	3.602307907	3.658392142	3.343750914	3.313030309
"1553498_at"	5.866631229	5.723242066	5.51253767	5.485072833	5.212394484	5.693307926	5.681877041	5.728387594	5.571471731	5.445338037	5.672913544	5.578328023	5.363813446	5.998900833	5.732943343	5.580449617	5.400131296	5.531469743
"1553499_s_at"	7.202489215	7.19001852	6.825645695	6.900329768	6.914819782	7.258762802	7.268587896	6.913577761	6.870825448	7.118859907	6.959277381	6.925600218	6.856046972	7.032915941	7.036843958	6.980848056	6.888179674	6.816333695
"1553500_at"	5.369574865	5.437504719	5.047848718	5.089930973	5.321916494	5.365040638	5.1438949	5.216829518	5.109893271	5.154411294	5.10013321	5.164137753	5.171180347	5.270283877	5.274856888	5.221482109	5.027039263	4.675869498
"1553502_a_at"	3.455351337	3.563688747	3.171519328	3.232917913	3.509821865	3.372611247	3.27703404	3.345517754	3.517916562	3.482106973	3.328373294	3.237328077	3.573173933	3.508277252	3.267305406	3.264648664	3.329215947	3.253217536
"1553504_at"	3.847311753	3.8442339	3.633622093	3.588745468	3.672318098	3.829995649	3.777582965	3.610049228	3.69124244	3.514475749	3.633686726	3.644507643	3.652044204	3.88553551	3.612288238	3.846754079	3.618673304	3.717423634
"1553505_at"	4.656766497	4.721734727	4.46828396	4.532573778	4.733962876	4.826233064	4.239440026	4.373245907	4.307112705	4.485752887	4.384299	4.383610479	4.174523293	4.697999798	4.354633956	4.194251619	4.098148898	4.087249304
"1553506_at"	4.462729529	4.4244628	4.473162219	4.429557514	4.383572019	4.596912289	4.279417267	4.312273372	4.384418164	4.729432698	4.596605967	4.423509668	4.13080324	4.508681254	4.695916218	4.66136703	4.380369641	4.35546691
"1553507_a_at"	7.564554246	7.565712284	7.193342859	7.270959669	7.123984139	7.27388798	7.279273511	7.022290733	7.24420139	6.908247346	7.14245784	7.209457935	6.893435565	7.032915941	7.437297342	7.492776012	7.1003642	7.059858245
"1553508_at"	3.810068705	3.820279615	3.603568663	3.694867762	3.641659383	3.924323813	3.720663788	3.509964419	3.525076885	3.655873974	3.604052094	3.628771285	3.70061146	3.650536885	3.721239804	3.670859062	3.565217403	3.797607073
"1553510_s_at"	5.817074278	5.465067221	5.921730342	5.641169875	6.129843926	6.237732228	6.111650888	6.043896616	6.148928499	6.515924484	5.905512508	6.173152958	5.772539961	6.300098016	6.332797934	6.277842091	6.013136097	6.173660894
"1553511_at"	5.143462778	4.847406404	4.867514538	5.008092618	5.380053795	5.046376008	5.358064505	4.753661656	5.057053558	4.786151484	5.004087176	5.216972759	5.052095501	5.167220744	5.030276718	5.167975936	5.217585797	4.953756889
"1553512_at"	4.190591599	4.299092723	4.016502795	4.244280096	4.196328084	4.178130662	4.826169035	4.067631839	3.975111021	4.51065268	4.123297235	4.229643235	4.365673711	4.196028366	4.172577186	4.197314101	4.545742714	4.190769485
"1553513_at"	3.643185281	3.790571773	3.695162612	3.542650088	3.675799283	4.063100536	3.967037861	3.604388846	3.56727661	3.712229589	3.622039005	3.761075752	4.030204504	4.001150668	3.969713193	3.9491414	3.846721296	3.615938901
"1553514_a_at"	3.799381237	4.029325143	3.95694742	3.671901039	3.775533881	3.733100569	3.971540129	3.786777895	3.754951041	3.78791389	3.833524341	3.843856136	4.169385455	3.874391391	3.897746344	3.799381237	3.789853341	3.578738938
"1553515_at"	3.780789095	3.904216529	3.561879076	3.537697799	3.699016917	3.341594922	3.928632852	3.630123219	3.578641888	3.389730886	3.573102128	3.645610883	3.794682688	3.741204427	3.930913681	3.923268665	3.580519913	3.414683134
"1553517_at"	5.911974532	6.265426571	6.002176443	6.110631447	5.609273611	6.521690276	6.247182565	6.095708433	5.953927103	6.263728852	5.825113875	6.036083695	6.100877762	5.758631058	5.816165413	5.968910329	6.023837645	5.819920088
"1553518_at"	4.756669629	4.860877793	4.568502835	4.626068825	4.668811255	4.866657802	4.734842859	4.822588977	4.826100366	4.967416702	4.796256087	4.65036958	4.632685617	4.730225532	4.96327205	4.876004243	4.653033247	4.707144258
"1553519_at"	2.769324611	2.855140977	2.848821929	2.876748617	2.94394638	2.928545739	2.965184912	2.870171879	2.999282447	2.890416833	2.932115602	2.939502362	2.904849621	3.045579531	2.956566565	3.014719374	3.122469452	2.883831044
"1553521_at"	4.135888845	4.233727122	3.909126299	3.775535021	3.772861189	4.171440281	3.975111021	3.892159896	3.816600413	3.774707258	3.86435142	3.822683189	3.875002285	3.970867274	3.893585138	3.981157529	3.941342554	3.901518039
"1553523_at"	4.833967274	5.286839173	4.530385284	4.80813376	4.749265491	4.703489981	4.827635843	4.58574638	4.587774904	4.893571865	4.826805122	4.66136703	4.388840873	4.718416444	4.664873568	4.689668839	4.639517478	4.584044128
"1553524_at"	3.084170582	3.2145158	3.119468562	3.010847695	3.238307825	3.087574696	3.241964984	3.20630754	3.17742478	3.204332064	3.053496122	3.11092427	3.042248917	3.417691115	3.124131913	3.140317058	2.990028636	3.039739413
"1553525_at"	6.592714243	6.859079771	6.379076843	6.518023836	6.283697814	6.47508977	6.29306712	6.457344483	6.333470516	6.533246302	6.540500709	6.501495763	6.089326068	6.661585364	6.477839297	6.390276414	6.293474087	6.244272
"1553526_at"	6.427401395	6.345453383	6.071018659	6.177500127	6.329127378	6.253449095	6.296261528	6.238139341	6.143987472	5.902172789	6.182736559	6.210931241	6.131883092	6.192420268	6.326046978	6.174614039	6.098826022	6.025284417
"1553527_at"	5.575319598	5.704270989	5.469043688	5.348021115	5.417753496	5.673128657	5.216992744	5.524645436	5.439381318	5.511838995	5.46000473	5.452428512	5.278320546	5.420880979	5.597795222	5.495671167	5.091927653	5.339631309
"1553528_a_at"	4.832402288	4.834720703	4.84569959	4.819433148	4.692947893	4.35544748	4.890182214	4.781080068	4.809632225	5.146242141	5.155641284	4.321249883	5.40039143	5.044101899	5.158557589	5.254019421	4.559373954	5.15621019
"1553529_at"	4.942646757	5.175067619	5.062773519	4.734480484	4.925910735	5.219075223	5.027824614	4.755775893	4.805910383	4.728831886	4.899834445	4.872785909	4.766626804	4.91631843	4.799040195	4.66136703	4.683383924	4.320227396
"1553530_a_at"	9.889132475	9.214570043	9.827661205	9.781655048	9.747152715	9.313846691	9.847549396	9.967407636	10.54377445	10.25212961	9.958237225	9.305393456	9.294612029	10.38214509	10.24854193	10.00562262	9.424302943	10.90987375
"1553531_at"	3.953884535	4.095932154	4.019115719	4.0572153	3.838888554	4.106114407	4.024347812	3.897782087	3.794403018	4.05097263	4.167391065	4.036041011	3.941583815	3.813963138	4.066938315	3.942844455	4.023355643	3.761356534
"1553532_a_at"	5.065594601	5.159566432	5.078109553	5.040227521	5.028400638	5.305546105	5.134903177	4.676148719	4.858648738	5.118356578	5.199080198	5.160119651	5.314342923	5.276023483	5.144339568	5.005131182	5.029661921	4.949382536
"1553533_at"	4.732167543	4.481899497	4.521318381	4.666749087	4.805754106	4.93370504	4.94613212	4.407957582	4.453437834	4.295883884	4.716303489	4.452997416	4.262709324	4.701267107	4.553480653	4.479325623	4.589110807	4.533450306
"1553534_at"	4.491268322	4.453587289	4.40490946	4.43078406	4.362651781	4.513676236	4.527221095	4.287183941	4.277472387	4.350896614	4.34346162	4.43518065	4.248255076	4.283519746	4.357991973	4.466135782	4.289620932	3.978221919
"1553535_a_at"	6.340763964	6.006792511	6.066343238	6.247537329	6.864249567	6.324290733	6.490237679	6.036525334	6.217411082	6.126258514	6.251031595	6.267625514	6.240838042	6.347825281	6.327948092	6.342315636	6.317162861	6.225496654
"1553536_at"	6.172918468	5.96093942	5.934089413	5.924944109	5.895501359	5.70399445	5.913556904	5.783877219	6.062728241	5.913556904	5.95008086	5.554387252	5.852647427	6.130318251	5.976820866	5.93928003	5.878642105	5.71728652
"1553537_at"	3.783593818	3.989190893	3.73284527	3.757830613	3.750520515	3.832706976	3.834794781	3.69028191	3.765788348	4.043663947	3.783593818	3.779892828	3.852261254	3.749111821	3.713430251	3.808235673	3.868152037	3.613355712
"1553538_s_at"	13.81681346	13.38077385	13.32473479	13.38100935	13.45874529	13.27715108	13.85729012	13.65006413	13.5904846	13.70570515	13.5109731	13.72128397	13.84982603	13.91783394	13.8626814	13.5956234	14.09460237	14.04043276
"1553539_at"	5.812880646	5.898076371	5.56947471	5.62452777	5.521950432	5.70069931	5.684371338	5.602368517	5.50564562	5.754944605	5.536477124	5.557411968	5.809770101	5.766964545	5.880412773	5.503164242	5.741931559	5.648658809
"1553540_a_at"	5.056695908	5.118087443	4.968719645	5.289138024	5.063383537	5.266861007	5.220252683	4.993439259	4.853685669	4.902895927	5.121170261	5.078289631	4.796078533	5.123262778	4.804750289	4.801470939	5.088790308	4.849061996
"1553541_at"	4.442173612	4.714549368	4.116889558	4.177568705	4.077807549	4.9238611	4.266180004	4.152163455	4.0290747	4.684248366	4.132939008	4.248144724	4.075015653	4.319618471	4.438960109	4.355455203	4.101956142	3.810663308
"1553542_at"	6.145716769	5.932454192	6.320098196	6.235121073	5.971972998	6.495577036	5.709852273	5.967629343	5.889603705	6.460630487	6.130384943	5.998361177	6.140039985	5.847947922	5.863042183	5.675203079	7.179167873	5.692604731
"1553544_at"	6.181200962	6.330890197	6.068793376	6.160105804	6.24764791	6.430387037	6.199957825	5.937927036	5.99310695	6.016214907	6.150616956	6.142492647	5.772547729	6.259162046	6.056752683	5.997701874	5.773674845	5.926506289
"1553545_at"	5.326011142	5.274722771	5.277721542	5.149372077	5.294562087	5.299431811	5.495409922	5.133692895	5.019129751	5.078264628	5.383125494	5.437876092	5.155761296	5.370962397	5.396610536	5.336880517	5.516307967	5.279402363
"1553546_at"	2.793532856	2.876650948	2.743379699	2.788853938	2.746944864	2.806235811	2.747301362	2.664920701	2.779089131	2.997703742	2.794214356	2.697000041	2.836176709	2.694586742	2.729851534	2.811127738	2.75580313	2.82541065
"1553547_at"	3.841506299	3.496192749	3.964417187	3.928947647	3.80448218	3.889743805	3.907953247	4.051345901	3.725527267	3.889384739	3.825182923	3.829995649	3.607027507	3.903439189	4.004830543	3.848892251	3.792296632	3.984718129
"1553549_at"	5.928940722	5.846040336	5.669231394	5.581247311	5.719809169	5.704270961	5.593603953	5.599493855	5.655298716	5.786836634	5.677559352	5.832672438	5.351378335	5.642767446	5.703833472	5.348519431	5.684774068	5.330179944
"1553550_at"	4.890872055	5.041869225	4.835192843	4.819315049	4.857682599	5.060082941	4.670690792	4.803412789	4.926117592	4.824411778	5.069076307	4.840478333	4.512363042	4.954378055	4.759191553	4.71445001	4.673135214	4.736746103
"1553551_s_at"	12.90356987	12.78470495	12.51190801	12.83770434	12.91823263	12.46219104	13.41165899	12.64270719	13.15341067	13.16131933	12.69022108	12.76942452	13.41215035	13.50343357	13.26859002	12.95519622	13.36889575	13.56210169
"1553552_at"	4.707502416	4.450506781	4.474184224	4.520149664	4.556403826	4.616968967	5.064657595	4.505726834	4.524607501	4.592632833	4.605104452	4.725586634	4.888005542	5.178896312	5.139053969	4.502898257	4.415856368	4.5245462
"1553553_at"	5.129135294	4.845959899	4.740306724	4.843488628	5.129760738	5.337112973	4.801259747	4.772574139	4.909553783	4.802424267	4.8092424	4.750040944	4.155907956	4.981284156	4.8092424	4.707357345	4.880708303	4.561085289
"1553555_at"	6.187280424	5.999473824	5.76160077	5.859838072	6.215227743	6.28052064	6.092750408	5.943419674	5.816442058	5.729632264	5.915621467	6.14031299	5.148519306	5.848059419	5.924157533	5.928540663	5.645773574	5.504986103
"1553556_at"	3.533339845	3.712000017	3.742543951	3.539620795	3.56199904	3.791531096	3.490214973	3.558803744	3.58755133	3.519737654	3.559921557	3.614075013	3.751618031	3.70711721	3.696373554	3.550439024	3.322697739	3.332600359
"1553558_at"	5.514937799	5.420128687	5.277882476	5.376048809	5.485133542	5.359819199	5.367800514	5.31364486	5.218415231	5.411421833	5.22658122	5.522528282	5.072644815	5.222880231	5.339929362	5.23213471	5.315670118	5.153939301
"1553559_at"	5.457661856	5.872701261	5.381680395	5.441608531	5.533871279	5.472252078	5.500069863	5.416058039	5.157311646	5.635741057	5.500587366	5.454954446	5.662053371	5.586490795	5.481331605	5.518056468	5.253509614	5.076259846
"1553560_at"	5.507699042	5.595829474	5.26530888	5.236571967	5.513574385	5.815859985	5.507165674	5.32092517	5.107002923	5.289458369	5.840346887	5.399000215	5.328136812	5.384622547	5.558655338	5.274027512	5.607995939	5.14232605
"1553561_at"	4.227922506	4.100258491	3.901145646	4.173390404	4.145559231	4.118682458	4.048836202	4.210166323	3.992330595	4.295300114	4.078580725	4.155885729	4.142418875	3.984518208	4.138210998	3.855385855	3.970404448	4.003910928
"1553562_at"	4.186430331	4.29956814	3.915160314	3.974668514	3.91729296	4.049713123	4.088632085	3.968588096	4.165411648	4.168763457	4.138993679	4.08463199	4.084013525	4.481410219	4.098520453	4.230279686	4.162011999	3.937293459
"1553564_at"	5.330026874	5.25147807	5.067697999	5.093569426	5.202597009	5.514908635	5.289657036	5.430414458	5.239174864	5.202417712	5.233358992	5.3023675	5.065436815	5.277886377	5.27370009	5.170965361	5.256847027	5.232078497
"1553565_s_at"	4.083141342	4.178289121	3.77878895	4.063100536	3.964527433	4.070193063	4.214425222	4.1996007	4.082447117	4.232229439	4.118123597	4.088656063	3.964242512	4.117849639	3.945450683	4.294745661	4.19685273	4.288971186
"1553566_at"	5.762317218	5.79330441	5.645302715	5.629300003	5.794287991	5.547333867	5.971262968	5.541849438	5.605022517	5.592381703	5.564063196	5.811337906	5.783162625	5.894192449	5.818738331	5.866436974	5.546925157	5.458547772
"1553567_s_at"	13.48999807	13.49550722	13.23361074	13.60201131	13.66218222	13.2614198	13.73502628	13.66218222	13.76564393	13.79143172	13.63052432	13.73610742	13.80155003	13.70981052	13.64164873	13.60398191	13.79621284	13.76462974
"1553568_a_at"	6.333334309	6.192307875	6.07516744	6.140996362	6.109266675	6.173537128	6.098150972	5.980792323	6.156223234	6.127936451	5.808322547	6.216090848	6.152582022	6.14210716	6.479311845	6.319710751	6.057520175	5.960427646
"1553569_at"	13.81594911	13.65055551	13.75378855	13.75237369	14.2940406	13.32422779	14.22730965	13.79493004	14.08502485	13.81190803	13.93446314	14.06967625	14.00696457	13.98345715	14.02097	13.98705635	14.29618504	14.19814598
"1553570_x_at"	13.94470584	13.77622551	13.89284837	13.86052661	14.38464533	13.47996977	14.30087806	13.94105359	14.19628625	13.92764334	14.07535811	14.17277026	14.12479522	14.01932346	14.09536381	14.10158896	14.34685655	14.27341152
"1553572_a_at"	6.892157403	6.922607305	6.499882338	6.594338949	6.727660899	6.752333991	6.711111497	6.549618934	6.716766609	6.904300999	6.668693893	6.608958004	6.843035911	7.077589437	7.009398002	6.944664327	6.671964116	6.777024454
"1553573_s_at"	3.851104877	3.698585169	3.815344043	3.675015251	3.78398349	4.137993782	4.036758046	3.838053869	3.838110908	3.665175194	3.676869491	3.755865248	3.818667324	3.960436783	3.661478194	4.016166999	3.840400948	3.777391535
"1553574_at"	4.04943177	4.312749931	3.963714721	3.989288958	3.987593455	4.459968303	4.102023811	3.961978221	4.193165514	3.837151148	4.085721187	4.202876808	3.982869327	4.279894541	3.95508371	3.998241693	3.946883376	4.046310006
"1553575_at"	7.217498627	6.480976926	7.569691495	7.21078137	7.419954019	7.133825069	6.984360162	7.347624793	7.476688222	7.993475427	7.339984338	6.771769697	7.339984338	7.752351422	7.428339648	7.447514987	7.219936765	7.182256235
"1553579_a_at"	2.949251476	2.949251476	2.816461446	2.92789096	2.857620467	3.018615037	2.825699544	2.931010685	2.967231439	2.984748862	2.838102974	2.92735221	2.832616817	3.066826357	3.060263568	2.980286457	2.745264355	2.691995684
"1553581_s_at"	8.068852428	8.228130258	8.210886676	8.578782608	8.165570726	8.051154011	7.90811834	8.640233449	8.584356211	8.955413113	8.24761747	8.10374791	8.449012771	8.494988256	8.440177032	8.337253652	8.380445991	8.475800664
"1553582_a_at"	3.247065151	3.393606919	3.330677572	3.251324952	3.382404132	3.297687964	3.356946617	3.412356976	3.388107471	3.09919928	3.232175483	3.249301894	3.338179058	3.218307369	3.332120945	3.304987886	3.335867036	3.254194201
"1553583_a_at"	6.838242643	5.445870056	5.701046468	6.504502249	5.933413226	5.405702517	5.548783769	6.888358702	8.137411696	7.362241506	6.420742957	7.164373744	8.216472223	9.411877945	9.847688901	9.614124963	5.564105754	10.33074472
"1553584_at"	6.387056531	6.473819388	6.23837781	6.082127222	6.247732873	6.270720373	6.208471976	6.065792922	6.253602024	6.433239077	6.249788685	6.17150298	6.228621734	6.269663346	6.296462556	6.442675601	6.148728948	6.268450968
"1553585_a_at"	5.212100247	5.531087117	5.256544639	5.411504136	5.542482745	5.501300564	5.264867762	5.098269863	5.204387578	5.563943643	5.230511692	5.205236827	4.953557511	5.384031351	5.228940322	5.341994231	5.334504942	5.143785211
"1553586_at"	4.894176649	4.667650004	4.619537449	4.474052334	4.744575675	4.648963276	4.823898706	4.683898339	4.548792495	4.571281023	4.623448178	4.682359228	4.808183293	4.804774239	4.703981793	4.855927232	4.673252225	4.701882171
"1553587_a_at"	7.260841868	6.743543912	7.076430536	6.803450065	7.513144777	6.022663864	7.638598121	7.33008973	7.890153255	6.982475668	7.423058699	7.445323626	7.830127489	7.508709368	7.842866164	7.929866656	7.714092486	7.868366916
"1553588_at"	14.30068788	14.24090217	14.1547558	14.33840744	14.29889528	14.09016004	14.17311414	14.29324851	14.3716579	14.4333804	14.14204573	14.2475663	14.46217648	14.37427868	14.37596819	14.36713025	14.37671707	14.44164299
"1553589_a_at"	6.066830019	6.405187622	7.11888941	6.196191201	5.533524386	6.149655207	5.622300787	6.682744962	5.817297807	6.047180842	5.462493504	7.427058954	5.990660536	5.601073503	5.582031545	5.536381632	5.448111203	5.6198674
"1553590_at"	4.727386942	4.699142254	4.574993068	4.475710599	4.730160567	4.874842453	4.84692075	4.656158206	4.761741618	4.695237687	4.71980516	4.716844127	4.928319589	4.94317719	4.955606574	5.076097388	4.633271957	4.838809584
"1553591_at"	4.974315195	5.158862043	4.878144416	4.963061241	5.205809455	4.911783476	5.082683772	4.963286679	4.794409863	5.025797648	4.914503965	4.948847535	5.233760364	4.866792013	4.898269362	4.826498891	5.02013787	4.868476829
"1553592_x_at"	5.742958966	6.219115777	5.897113048	5.757605352	5.851432721	5.979851431	6.196586233	5.743442298	5.500938435	5.756374239	5.80913882	5.819691436	5.891234178	5.638760415	5.721475858	5.755125974	5.947644007	5.718755115
"1553593_a_at"	5.569847354	5.446870157	5.28051547	5.475513884	5.37939511	5.534124132	5.734783116	5.442608578	5.406640542	5.463493023	5.741783671	5.488969233	5.599211242	5.783189171	5.608641057	5.944305762	5.899427772	5.340018944
"1553594_a_at"	6.525941224	6.740638954	6.373669667	6.407322307	6.202725333	6.391427592	6.515555356	6.137967981	6.28581616	6.097104852	6.24987049	6.412904582	6.761007235	6.377806496	6.550939886	6.544691477	6.103934573	6.406151421
"1553599_a_at"	3.531262674	3.384947329	3.620418849	3.627490376	3.393801612	3.969170675	3.252117697	3.445394005	3.375688367	3.415057197	3.248049545	3.368824889	3.530767783	3.508277252	3.570046932	3.419172747	3.34372938	3.384947329
"1553600_at"	5.123788591	5.470687003	5.266273771	5.036802118	5.227331187	5.318400406	5.087674376	5.080346558	5.112353864	5.35979088	5.144945709	5.101071155	5.242494827	5.201571223	5.000573228	5.002418338	5.027300931	4.987215245
"1553601_a_at"	3.729640752	3.960055098	3.88882836	3.910533021	3.756847678	3.827073124	3.86195809	3.719463025	3.804174805	4.235416126	3.792596982	3.795695582	3.847153876	3.949779767	4.061524486	4.068284464	3.802549152	3.958998635
"1553602_at"	9.837709962	12.84522901	11.72174012	13.6379447	10.01858938	12.7535173	12.86375648	9.966355337	9.197416422	10.94890845	13.84271072	12.6044218	6.721249775	6.70640298	6.609832028	6.53214022	7.591043553	6.657496647
"1553603_s_at"	4.390619537	4.675228554	4.771054366	4.666100779	4.131965446	4.568247355	4.552534834	4.523015207	4.372992407	4.183626729	4.324264285	4.817849186	4.055297397	4.654314308	4.33668111	3.942828215	4.460187214	4.825909883
"1553604_at"	2.872599074	2.816335492	2.736310415	3.020334243	2.726166112	2.818066985	2.673859362	2.669335437	2.671381295	2.806362501	2.806856852	2.643758484	2.952872072	2.763012444	2.678138581	2.779986803	2.674422696	2.832616817
"1553605_a_at"	2.923920432	2.996498075	3.041495312	3.180770628	2.754320745	2.889720601	2.729184167	2.730735967	2.766262813	2.938490636	2.727882214	2.746276412	2.816089822	2.828059883	2.901062325	2.91764202	2.816089822	2.812601514
"1553607_at"	2.759574085	3.014853358	2.697289977	2.788623507	2.765008765	2.70516361	2.791443055	2.753023306	3.048747358	2.829212514	2.773040426	2.718584356	2.828241522	2.993488588	2.939614972	3.0143665	2.95253943	2.832616817
"1553608_a_at"	3.916042576	3.988871112	3.752886208	3.519042254	3.895099682	3.791190493	3.696073983	3.674710212	3.58755133	3.639323584	3.721775027	3.593695363	3.941583815	3.71095732	3.683548406	3.673436768	3.814092024	3.622906146
"1553611_s_at"	6.955532416	6.963059965	6.872957999	6.881843435	7.038304268	7.199415501	7.391635542	6.99464356	6.902725458	6.559795598	7.251252168	6.884117236	6.721141308	6.845295558	6.898296692	6.791550501	8.111526722	6.846224316
"1553612_at"	6.47568665	6.121340745	6.421066033	6.479171869	6.212782878	6.580263203	6.265150556	6.691240361	6.420775451	6.946837798	6.417646677	6.427731521	6.621669721	6.754786873	6.568621746	6.450540438	6.294185867	6.298683652
"1553613_s_at"	8.656764276	9.91553039	9.711246943	9.753384628	7.161536287	9.095435792	6.600461306	9.500596968	8.892130879	9.093810265	8.244520881	8.602191907	9.565088322	8.296744098	8.140168877	9.099949318	6.111091706	8.699390913
"1553614_a_at"	4.147097071	4.290122607	4.447143987	4.173406706	3.976342232	3.829995649	3.912863962	5.046617872	4.307658985	4.554745591	3.842673272	4.25198392	3.636587906	4.126245545	4.062881247	3.956539709	3.886854052	3.787116325
"1553618_at"	4.580649111	4.565107741	4.482251164	4.287014752	4.293725591	4.201511036	4.479864126	4.502516674	4.560552305	4.399834398	4.467504508	4.362016376	4.328781918	4.620456853	4.667533739	4.391023882	4.502680982	4.438572756
"1553619_a_at"	6.149144898	6.088263422	5.967648051	6.17811515	6.024984913	6.331435486	6.096142739	5.951519975	6.044863797	6.190883504	6.148588621	6.155438537	5.970757721	6.194363082	6.112225049	5.94347067	6.126609245	5.837238761
"1553620_at"	3.442404773	3.723245252	3.411235184	3.447618661	3.218338109	3.913774276	3.604853738	3.35898911	3.386876866	3.964823753	3.515634046	3.546796068	3.586792742	3.698355657	3.610923416	3.700081191	3.552736801	3.66823561
"1553622_a_at"	3.973457566	3.985046582	3.711771122	3.735944916	3.925091031	3.942536023	7.434058971	3.921665277	3.566646153	3.283997108	5.937614465	4.143647272	3.461445672	3.669028433	3.722432041	3.804029903	8.745295009	3.452931055
"1553623_at"	4.699247077	4.507256544	4.610980986	4.511712952	4.531624649	5.184271854	4.510119032	4.710214723	4.63159463	4.488999369	4.56310396	4.590316482	4.48405675	4.544513794	4.549830383	4.428239072	4.559366098	4.403309995
"1553625_at"	2.729191949	2.865436349	2.770788057	2.681288843	2.661342573	2.777688107	2.475213674	2.901991436	2.907700797	2.714057663	2.776587638	2.754712878	2.919135255	2.698483557	2.677879716	2.789576539	2.751578809	2.90778841
"1553626_a_at"	4.8032331	4.541240264	4.902248253	4.851527575	4.420904542	4.872926063	4.441349479	4.851527575	4.592594437	4.655034927	4.408708431	4.483575959	6.242904575	5.176881056	4.874023306	5.479716976	4.979700347	5.237952017
"1553627_s_at"	3.535328588	3.732731833	3.526118772	3.659157427	3.055730026	3.539363043	3.04638402	3.578209092	3.616980201	3.301280077	3.496731989	3.313292559	3.731764642	3.632902006	3.672253113	3.60972549	3.638187655	3.650173702
"1553629_a_at"	5.080793995	4.973529856	4.899168215	5.090701344	5.295816726	5.180184589	5.421806274	5.041335406	5.028767493	5.579312279	5.112922791	4.915058673	4.942887466	4.897884694	4.756683573	4.995698652	4.842523011	4.867097611
"1553630_at"	3.385616858	3.398612186	3.539065204	3.596324784	3.392591784	3.785369876	3.354947271	3.419527038	3.505182037	4.111095302	3.52591867	3.296679485	3.189627825	3.37967856	3.202315646	3.282672048	3.408696393	3.210288272
"1553633_s_at"	3.720627669	4.037773728	3.774331832	3.805287897	3.637155599	3.827053781	3.674159213	3.680148865	3.711577329	3.855061583	3.857578702	3.651029795	3.361062665	3.757322142	3.737577146	3.721976056	3.737178547	3.731186576
"1553634_a_at"	4.791613418	5.029532018	4.960913266	4.934274675	4.863137038	4.983504135	4.706496045	4.48261357	4.458707986	4.4444926	4.851741927	4.701964971	4.87406929	5.082433907	5.093247813	4.858453334	4.867842365	4.899954545
"1553635_s_at"	3.32065948	3.080696956	3.152610139	3.303256208	3.136003652	2.990289075	3.062295866	4.568763328	3.788638373	3.434759645	3.234756517	3.327166852	4.211753512	3.96574727	3.760425769	4.033082319	3.223008184	3.522513724
"1553636_at"	3.156930214	3.485987688	2.966903204	3.125640085	3.100961443	2.969493803	3.27703404	3.071388969	3.049758093	3.288155375	3.102920488	3.002996244	3.124922355	3.379123963	3.028211943	3.177688311	3.059633966	3.133018344
"1553637_s_at"	4.591698304	4.633275474	4.354243578	4.460391866	4.660296305	4.958868874	4.69144794	4.533000151	4.590834767	4.894689636	4.44932663	4.554134542	4.466745726	4.693020179	4.590825429	4.680752215	4.505895442	4.425119085
"1553639_a_at"	5.865811951	5.844233974	5.988530043	5.904956795	5.868057431	5.897614312	5.791347781	6.077977239	6.033895238	6.386048545	5.975211352	5.715145766	5.974653911	6.086155523	6.161399632	6.122186612	5.57690898	6.442834145
"1553640_at"	6.001834005	6.089156199	6.246183191	6.076941471	5.614028044	6.206945274	6.158526164	5.763566297	5.790350514	6.223470086	5.678735743	5.903612976	6.08337749	5.90871439	5.893071306	5.901645032	5.901560728	5.816985755
"1553641_a_at"	4.832763186	4.928002492	4.78390673	4.64767676	4.81244939	4.949732012	4.848906692	4.752187432	4.886119643	4.859586286	4.75884875	4.817849186	4.79634537	5.102620435	5.083748466	4.934598642	4.876843328	4.810265584
"1553642_at"	6.864095935	6.997233574	6.826623368	6.710847124	6.79631095	7.143884366	6.997020984	6.683744843	6.600754033	6.876534129	6.782054061	6.801331897	6.804189627	6.80928016	6.888694649	6.877997403	6.910823011	6.635930196
"1553644_at"	5.273582486	5.140862538	4.907401133	5.368660241	5.065835349	5.365040638	5.317328625	5.128956224	5.297908041	5.663277002	4.978610943	5.137327739	5.094093791	5.633931246	5.405530076	5.377852331	4.874533614	5.386362085
"1553645_at"	3.415746042	3.067704194	2.879230235	3.076122653	2.983951749	3.28463077	2.993372657	3.141798395	3.94935638	3.80162529	3.119518088	2.972926898	3.184888467	3.744128452	4.297749098	4.274240901	3.010116534	3.690914511
"1553646_at"	4.034389325	3.713618084	3.944817406	3.897905978	4.841768223	3.754332125	3.811392307	4.111694803	3.9285041	4.156437227	3.857578702	3.983008208	3.89291517	3.811109365	3.804019921	3.75438602	3.804321129	3.753485283
"1553647_at"	6.928877868	6.751595298	6.755258352	6.742392399	6.84590918	7.02792333	6.826510653	6.636380698	6.678833899	6.769931673	6.734124968	6.718446269	6.457809788	6.91710741	6.59251331	6.593580004	6.423789127	6.352633357
"1553651_at"	2.889014719	2.853099679	2.849219912	2.865742865	3.034402204	2.966712116	3.034402204	3.019642713	3.005989672	2.906837856	2.921088078	2.889002058	3.042308868	2.956566565	3.116574871	2.954829374	2.964565568	2.929618003
"1553652_a_at"	3.137970743	3.177638581	2.918575478	3.081522	3.081522	3.143175402	3.102619248	2.924917034	3.060425204	3.054519531	3.249564578	3.119418279	3.146845735	3.2145158	3.081522	3.346541642	3.17123813	3.138784381
"1553654_at"	2.938267232	3.148405507	2.825485968	3.112333157	2.808136873	3.049420871	2.922574448	2.91494356	2.871479546	2.746465876	2.917333951	2.906379805	3.373785581	2.961546321	2.856569786	2.835622371	2.942067834	2.943265627
"1553655_at"	4.859631557	4.670287986	4.731986892	4.786252442	4.941214746	5.05032127	5.141636124	4.747817176	4.646913103	4.630396181	4.857895378	4.791731263	4.795152441	5.178285669	5.075243489	4.92570405	4.922186433	4.683149587
"1553656_at"	5.542717145	5.345682006	5.229595162	5.250257942	5.475592567	5.159612768	5.65057401	5.275224674	4.939711751	5.639841807	5.153330177	5.21503658	5.281277779	5.661778683	5.476241649	5.571046548	5.340918136	5.230477617
"1553657_at"	6.497003388	6.632172439	6.503393543	6.73149423	6.473621484	6.700923405	6.848467161	6.438431746	6.304142567	6.528989015	6.41001211	6.630642945	6.585811215	6.433347853	6.617806289	6.661921574	6.397961908	6.350993497
"1553658_at"	6.194682026	6.111397083	6.114790663	6.166148525	6.285944853	6.165114621	6.652269605	6.183327665	5.98093921	6.738367706	6.1705329	6.156088791	6.206456621	6.234111024	6.324910268	6.26711912	6.135075063	5.959394586
"1553660_at"	4.929978338	4.966705142	4.719376176	4.732744619	4.861305425	4.797982888	7.573300444	4.682099308	4.785186285	4.879673738	7.368347064	4.812133122	5.04159996	4.78189001	5.022299994	5.058189601	5.156448648	4.954308846
"1553661_a_at"	3.884918579	4.012093343	3.663878532	3.873582057	3.769281393	4.077736434	9.144686976	3.577774112	3.581021249	3.797026863	9.481197951	3.946705999	3.543978646	3.774299136	3.967667029	3.824398165	3.728370122	3.597257677
"1553663_a_at"	6.551353739	6.723664841	6.281551315	6.546557601	6.600572492	6.961840865	7.004207694	6.415467364	6.362146946	6.859800878	6.547925363	6.474146242	6.57043951	6.815579341	6.5923	6.778915998	6.706134138	6.506286237
"1553666_at"	3.541745854	3.678943793	3.617471697	3.649600745	3.346774291	3.829995649	3.909029785	3.309782524	3.473909016	3.486469331	4.084531185	3.729403372	3.460733936	3.438181793	3.536494759	3.317927702	3.391781508	3.369693633
"1553668_at"	5.682431255	5.645419536	5.593337569	5.471199399	5.458844542	5.704129911	5.484285108	5.789513293	5.924174061	5.678050391	5.581783707	5.631680662	5.18761489	5.853696268	5.636470294	5.734441368	5.595877031	5.43114559
"1553670_at"	4.717362647	4.574947018	4.831871416	4.677488136	4.932056366	5.049503923	4.82989065	4.691760748	4.545045709	4.743737847	4.735808304	4.754034888	4.713750475	4.962038877	4.91555791	4.648436085	4.788727416	4.804527092
"1553672_at"	4.68380036	4.379267757	4.623640902	4.64031551	5.365061753	4.667993551	4.874755352	4.821249998	4.785089992	4.920428402	4.699443444	4.661734983	4.564421813	4.811169029	4.857144903	4.522358376	5.029295014	4.819883382
"1553673_at"	4.834911682	5.170965361	5.07345441	5.05285283	5.30676385	5.634826083	5.426088802	4.951210775	5.001080081	4.71456698	5.142028363	5.058104273	5.418438572	5.12327051	5.134250205	5.003789368	5.149257904	4.93726397
"1553674_at"	3.375060439	3.444532512	3.384664723	3.382407084	3.350117849	3.687616173	3.495171834	3.34634091	3.378360246	3.605749942	3.805678288	3.409905987	3.544192092	3.350246639	3.363519659	3.382998027	3.996374376	3.580286598
"1553675_at"	5.391299171	5.67405713	5.2325889	5.292632122	5.297545334	5.649837341	5.574321876	5.233012535	5.199951091	5.193459698	5.528299412	5.381210872	5.524124343	5.408472995	5.261211322	5.396159393	5.140548364	5.119892691
"1553677_a_at"	7.90059946	7.919811877	8.264574777	7.997678928	8.181469236	7.994500693	7.774799445	8.047491897	7.991850309	8.3310996	8.144779962	7.878542133	8.122741625	7.403743842	7.579178211	7.52420026	8.037751738	7.524513326
"1553678_a_at"	9.940230931	9.691733459	9.955815376	9.92323893	9.888408192	9.143213726	10.26424461	10.54122056	10.99364042	10.8550396	10.34708321	10.04631739	10.22510021	11.21929886	10.88995933	10.63280169	10.04273311	11.37010679
"1553679_s_at"	4.224719682	3.77668739	3.930860113	4.475619675	3.818579809	3.754951041	3.991675265	4.349264021	5.346357116	5.390108577	4.628198518	4.040063536	4.303868264	5.182751512	5.67686223	5.315264158	4.14430449	5.238599006
"1553681_a_at"	7.437484555	7.449485511	6.976516076	7.134581429	7.230775515	7.193356906	7.208788813	7.076196626	7.169018846	7.298398361	7.110193521	7.026782471	7.266697298	7.64514186	7.27990981	7.126956405	6.897264545	7.13624561
"1553682_at"	5.016289992	5.381247283	5.013684749	4.837944889	4.899695384	5.006873864	4.926003798	4.822438154	5.018402374	5.316706377	4.773697206	5.055025133	4.991227487	4.983840022	5.093332623	4.969242732	4.739170306	4.641527714
"1553683_s_at"	4.625072768	4.894647911	4.863673297	4.798398105	4.4800682	5.074495831	4.80428468	4.753832072	4.883125318	5.139951119	4.593624722	4.742922236	4.35520653	4.739568565	4.524011608	4.510408961	4.499001814	4.314200659
"1553684_at"	4.881286552	4.682589662	5.020236218	5.264804629	4.883041216	5.029169485	5.386928137	5.04972452	5.064657595	5.503909009	5.193075476	5.052757242	5.126789149	4.944799722	5.057770971	4.971103337	5.211533462	5.049809665
"1553685_s_at"	5.114211534	4.662799295	4.740618692	4.693543408	4.920602758	5.137315281	4.596762244	4.985994769	4.721120296	5.120699575	4.765747707	5.088603612	4.143803455	5.35146863	4.906092286	4.661927134	4.960056661	5.181237495
"1553686_at"	3.867290797	4.008350667	3.874651023	4.000403042	4.072780142	3.729336262	4.303173057	3.864678995	4.016769126	3.979687642	4.069331804	3.93703346	4.12553494	4.045008344	4.041358119	3.97192339	4.036549652	3.969685531
"1553688_at"	5.766929646	5.558473076	5.647984916	5.734451474	5.808373954	6.104530191	5.760123741	5.642442786	5.556962341	5.681352544	5.739002253	5.69712605	5.843156379	5.932599501	5.740910451	5.554535606	5.540364165	5.568199092
"1553689_s_at"	5.231635131	4.794000072	5.521517045	5.382504032	5.884357392	4.995529953	5.761003621	5.398164747	5.441028687	5.347183183	6.166447039	5.248081017	5.016647991	5.545037878	5.584938994	5.390970032	6.123533328	5.696366527
"1553690_at"	6.034321212	6.122999309	5.88804337	5.898509594	5.88055168	6.219431922	6.027577358	6.062077667	5.819714598	6.101359353	5.872802442	5.841606126	5.500359146	5.979978095	5.989118231	5.886180053	5.817418071	5.595294134
"1553691_at"	3.139686394	3.026362811	3.080994894	3.050437157	3.285908205	2.990289075	3.171774066	3.04288243	3.102909439	3.421463714	3.169632979	3.064405949	2.940550885	3.083455303	3.34482315	3.180221204	3.351047438	3.127940727
"1553693_s_at"	6.905000143	7.126956464	7.348355821	6.518653134	6.321003178	7.322575336	6.197875491	6.454223456	6.376802428	5.48684962	6.85009396	6.892236839	6.837165984	5.483624939	6.178386135	6.412485891	7.328706416	7.083432865
"1553694_a_at"	5.326154158	5.204266627	5.274024073	5.083704435	4.855062133	5.232148401	5.38998184	5.359999878	5.262899226	5.421726065	5.321589828	5.171982021	5.091542786	5.498514721	5.240285061	5.254578763	5.024769108	5.708895246
"1553695_a_at"	5.786933098	6.282920444	5.840627538	5.857081769	5.97777634	5.895787585	6.098676771	5.595353826	5.935779619	5.614202999	5.780814055	5.856675476	5.894730504	5.957858765	6.014877473	5.911361658	5.888392813	6.055329207
"1553696_s_at"	4.446898301	4.150922455	4.636831578	5.026255885	5.279882727	4.403146604	4.373266458	4.867431281	5.098411809	5.122720938	4.789610139	4.526137908	4.837669274	4.852866334	4.584465033	4.562417186	3.340744521	4.831036895
"1553697_at"	2.837572313	2.909518108	2.975938592	3.049812908	2.951892382	2.951354296	2.917275723	3.005449559	2.897651163	3.123333736	2.921701674	2.913240202	2.917275723	2.93724969	3.079283577	2.969945958	2.97770289	3.021687132
"1553698_a_at"	2.813999975	2.933158762	2.976521664	2.911313354	3.010621319	2.990770417	2.964814264	2.948383457	2.816378833	3.073090174	3.003359085	2.934801763	2.950691222	2.831233618	2.990642408	2.910649033	2.917184742	3.015972248
"1553701_a_at"	4.848706957	4.900240438	4.72916505	4.72810253	4.648516861	4.801470939	4.963309981	4.764304054	4.659064091	4.832250177	4.872215153	4.756229327	4.664067717	4.761837123	4.718990221	4.746569031	4.700226371	4.619443502
"1553702_at"	4.362506901	4.400343053	4.200322774	4.358024229	4.514729061	4.388793366	4.607132386	4.451875378	4.523719437	4.273413031	4.361174481	4.432501572	4.387274323	4.591016801	4.372724168	4.305319787	4.329163648	4.31916699
"1553703_at"	8.884136077	8.215778822	9.364640986	9.163456237	8.719009985	8.730322409	8.576261922	8.507634386	8.654389467	8.242511383	8.504078709	8.806848777	8.529698925	8.367022703	8.562795257	8.711770576	9.08523467	8.787681766
"1553704_x_at"	7.996790976	7.685374905	8.530278878	8.360119399	7.978011003	7.949406506	7.659401596	7.72792901	7.88997277	7.591998626	7.713165526	7.964436652	7.917763498	7.48429068	7.680535405	7.979223349	8.27900985	8.008498372
"1553705_a_at"	5.410671361	5.426942344	5.424875845	5.363310414	5.158828749	5.589482285	5.295935721	5.222996499	5.148534347	5.499152081	5.320463113	5.470315593	5.523341988	5.509254257	5.336492143	5.607041394	5.54060244	5.178460824
"1553706_at"	5.205966325	4.805719298	4.621925392	4.845087371	5.517703179	5.527858469	4.81149197	7.751480007	4.70418937	4.537609366	5.31867998	4.820718834	4.809135205	4.806778441	4.651147131	4.715592725	4.633528787	4.563175312
"1553708_at"	4.085689352	3.864685107	3.887262313	3.952588132	3.830182757	4.18637685	3.819426297	3.70429623	3.784957181	3.593853173	3.672058252	3.765668502	3.579186137	3.766594704	3.566397388	3.76201744	3.465227764	3.600964192
"1553709_a_at"	6.802460278	6.915602369	7.421209915	7.064825949	7.35675631	6.965339402	7.21416452	6.688230177	6.949127257	6.447722067	6.812856007	7.015544407	6.673796725	6.370648297	6.702283709	6.787239583	7.657212258	6.791502159
"1553710_at"	3.774851336	4.2475842	3.762499719	4.100808533	3.653514428	4.06491876	3.609205545	3.762509053	3.771813264	3.933778745	3.562977999	3.752886208	4.048151859	3.906290619	3.786932838	3.840370951	3.641460863	3.977807503
"1553711_a_at"	4.192486544	4.040650201	4.139445246	4.075257769	3.837243727	4.040344406	3.874285738	3.851135395	4.008019128	3.936995981	3.945820602	4.055008292	3.746971937	3.792086685	3.911023566	3.765921158	3.978182394	3.975227994
"1553713_a_at"	6.459630237	6.475278265	6.297474929	6.132084193	6.547827117	6.490557514	6.656792792	6.345767581	6.219387909	6.2894008	6.532899334	6.438591811	6.289010303	6.07106554	6.281080605	6.228550666	6.330111704	6.111958083
"1553715_s_at"	7.828112822	8.07181503	7.815294711	7.755855555	8.714659828	7.823449073	8.41460805	7.77809943	7.792040879	8.005505473	8.020925528	8.005237054	7.929309072	7.792366965	8.067731876	8.060241685	8.584526909	8.051614864
"1553717_at"	6.846466496	6.937385101	6.657099211	6.650954456	6.25177102	7.041962246	6.444894077	6.431154722	6.309113605	6.044720423	6.640708153	6.551032416	6.441235622	6.180677346	6.257607547	6.549303589	6.435736019	6.698914522
"1553718_at"	7.505225527	7.718932394	7.6417236	7.673278204	7.396788817	7.840895626	8.046059055	7.679872874	7.359754806	7.364835081	7.577402011	7.597300454	7.635864695	7.65512098	7.558068342	7.507673559	7.591222362	7.396326013
"1553719_s_at"	4.869041737	4.805703957	5.382894993	5.560386236	4.415494564	5.652063933	4.680946472	5.655674311	5.301531293	5.475979391	5.061560269	5.02456041	5.384983835	5.312372057	5.053570507	5.134934797	5.184924237	5.243098459
"1553720_a_at"	6.434846714	6.48245025	6.339432906	6.385823216	6.342994645	6.343074236	6.425022034	6.461941937	6.360414369	6.420884222	6.409261639	6.32052836	6.475561999	6.416134225	6.485835674	6.698215004	6.628039356	6.43151985
"1553721_at"	3.476613461	3.464240279	3.436872501	3.466613305	3.492900188	3.25512673	3.359288	3.295369473	3.139088428	3.234837575	3.291560741	3.31572888	3.107402994	3.248918619	3.427295907	3.667095312	3.241614629	3.325493687
"1553722_s_at"	3.821235695	3.864685107	3.680816022	3.648839858	3.937258294	3.516576648	3.616089446	3.881857865	3.438142665	3.568211164	3.513411342	3.714114329	3.583940954	3.775247	3.78343321	3.616894378	3.433183313	3.593569368
"1553723_at"	4.663894511	4.501924519	4.339254679	4.539203509	4.620243615	4.515061904	4.384926099	4.437919165	4.019505952	4.362090389	4.227424788	4.390619537	4.40383194	4.433753995	4.382758663	4.324455082	4.186038874	4.158411067
"1553725_s_at"	5.812838909	5.934751634	6.023431347	5.980036272	5.445036144	5.949860443	5.274117021	5.816771592	5.607641394	5.363777286	5.615054715	5.716989442	5.416165844	5.475075732	5.486336444	5.423267989	5.663779153	5.642767446
"1553726_s_at"	3.474197264	3.533131793	3.920698519	3.537682075	3.538258679	3.781446907	3.836648897	3.454526808	3.45047997	3.37425352	3.86224496	3.577058552	3.509724531	3.264518571	3.383667565	3.486980662	4.046600696	3.329904497
"1553727_at"	6.356929381	6.669369317	6.509936379	6.284986801	6.232224578	6.234938269	6.475870062	6.304214149	6.319922132	6.117214603	6.344084372	6.376472937	6.74219721	6.393989127	6.639178204	6.570790664	6.730331834	6.400541782
"1553728_at"	8.880532727	8.923936459	8.743918416	8.612050237	8.991288816	8.746008775	9.200639819	8.660497441	8.688048896	8.495766567	8.746935699	8.881774297	8.588542122	8.814895674	8.858160135	8.864716002	8.878071507	8.594845363
"1553729_s_at"	3.701079293	3.955539164	3.761346572	3.4562475	3.742173898	3.874715056	3.837150475	3.578009348	3.629509125	3.803341187	3.729474703	3.725928018	3.709866863	3.882807311	3.975096916	3.924409608	3.786513663	3.886274653
"1553730_x_at"	7.81604009	7.887447887	7.688467444	7.779114438	8.003139605	7.843272038	7.987791838	7.61512566	7.716319281	7.581863222	7.777509707	7.911536345	8.096604384	7.792117543	7.798803478	7.81604009	7.800986492	7.63340708
"1553732_s_at"	5.836023429	5.752781676	5.546165184	5.558705514	6.273048357	5.673585778	5.894092453	5.498296122	5.738902881	5.951208917	5.813523551	5.713445431	5.704894323	5.820574124	5.803963124	5.865159149	6.219834338	5.455313509
"1553734_at"	3.87559697	3.789863464	3.734466323	3.762993228	3.687519418	3.978724555	3.68721567	3.47252979	3.659959133	3.808439	3.624549745	3.794606623	3.554139482	3.654414785	3.796734255	3.715904586	3.893015973	3.613397377
"1553736_at"	3.003359085	3.020347995	2.965313692	3.016670747	3.000608757	3.022930907	3.028949325	3.130347562	3.069278248	3.058666954	3.027042911	3.065515666	2.774287475	3.242067318	3.155387809	3.032794506	2.874312514	2.980718581
"1553739_at"	2.743990134	2.908072542	2.794204925	2.879049952	2.78168388	3.089949737	2.808191253	2.934757871	2.835274473	3.081522	2.822849848	2.937301763	2.969286181	2.943595813	2.953902073	2.837398223	2.867467925	2.856465242
"1553740_a_at"	4.20884141	4.667618615	4.177581331	4.43129267	4.192043318	4.433060732	4.357301724	3.95425215	3.920333393	4.485752887	4.152750846	4.283611107	5.124877093	4.259592531	4.083809744	4.229414918	4.196056679	4.21187878
"1553741_at"	3.673203017	3.562694117	3.5200653	3.386469748	3.550231468	3.575179941	3.539620795	3.344151639	3.504677251	3.700524975	3.740244631	3.547976083	3.402527258	3.516039042	3.57556954	3.438294071	3.493315489	3.608656826
"1553743_at"	6.32142597	5.550070613	6.082670978	6.292298764	6.419414354	5.963126653	5.90425055	6.469537726	6.475029423	7.000143411	6.487932638	6.013117277	6.818593454	6.825403805	6.619506056	6.641788132	6.658986472	6.766164859
"1553746_a_at"	3.814212887	4.704190764	4.629232777	5.496052376	3.493247462	4.6915434	3.436538373	3.666461191	3.64574491	3.485797894	3.479211698	3.406967048	4.075869921	3.768445848	3.718021473	3.726817306	3.415276694	3.541042262
"1553747_at"	4.006287207	4.037719588	3.789535446	3.697785241	3.749802452	3.957642047	3.823079904	3.66794868	3.819627447	3.81727502	3.818386668	3.85799077	3.291305682	3.750257523	4.047675473	3.769396094	3.760942054	3.70246302
"1553749_at"	6.241070891	5.486225928	6.783256305	6.646885665	6.296920007	6.140039985	5.806651914	6.413092863	6.571144056	6.154483746	6.535722527	5.98910915	5.030761754	6.183671443	6.163633936	5.952033038	5.665155859	5.618461418
"1553750_a_at"	4.059278647	4.138531626	4.283360887	4.146003045	4.263488372	3.796245066	3.348790808	4.112226624	4.261756976	4.4832512	3.834255509	3.905970527	4.211753512	3.82007994	4.105895744	3.851419084	4.113880371	4.125740545
"1553752_at"	4.760422352	5.321574564	4.361578917	4.767717694	4.827269274	5.27874863	4.475572531	4.908147409	4.658893034	5.762531211	4.570135965	4.652580809	5.205595251	5.12180216	4.853798906	4.55336216	4.710621372	4.860819125
"1553755_at"	7.842327654	7.540992279	7.557252095	7.466022207	7.396566108	7.429829923	8.057493401	7.113225809	7.418757027	7.23974556	7.681695939	7.563785612	7.522329292	7.638332073	7.871777981	8.055635346	7.730423241	7.843387376
"1553756_at"	6.046581549	5.935057829	5.885686862	5.770106905	5.910020081	5.998851552	5.976146866	5.878973263	5.9641475	5.750045172	5.68885195	5.956435686	6.287400481	6.17087356	6.21716014	6.18829508	5.887046041	5.842967869
"1553757_at"	4.298448716	4.481601173	4.255142524	4.141035208	4.237090025	4.542155269	4.52292843	4.302449154	4.441692376	4.557444008	4.296987947	4.428405003	4.888548207	4.646947092	4.486308956	4.591914622	4.632379448	4.352291427
"1553759_at"	3.438246937	4.030778825	3.922145286	3.753178166	3.568263056	3.658407473	3.42296508	3.906467261	3.406337109	3.724891384	3.952118132	3.726912985	4.166393391	3.344513048	3.433230994	3.535854223	3.584260568	3.727947245
"1553761_at"	3.823435777	3.864685107	3.835178866	3.595512937	3.650965532	4.211753512	3.736942086	3.686904169	3.514115371	3.515625491	3.737410535	3.674674498	3.215481693	3.674674498	3.557697082	3.785051582	3.539620795	3.553770558
"1553764_a_at"	6.686001273	6.8745204	7.914982196	8.122400976	6.59579003	7.25503716	6.714548175	6.239777879	6.285142809	6.494695998	6.450449412	6.560567426	6.650400238	5.595033164	5.263514466	5.920073647	6.1067304	6.507078277
"1553765_a_at"	3.226899866	3.259695103	3.143088028	3.137375294	3.038558346	3.421697137	2.930158254	3.168165309	3.03186837	3.452254732	3.117632477	3.127681532	3.337999677	3.137375294	3.216570919	3.179015865	3.073121408	3.12597928
"1553768_a_at"	4.840506986	4.966539509	4.95403124	4.815637079	5.388335903	4.862003907	5.660110763	5.206865649	5.205732986	4.970617919	5.663839982	5.080155855	5.314048347	5.274215101	5.395611907	5.22776369	4.780519743	5.15945893
"1553769_at"	4.848139395	4.739810499	4.732740308	4.690816607	4.898887359	4.771440583	4.779889916	4.738172607	4.715293497	4.587084793	4.779802702	4.744575675	4.626794315	5.104900797	4.793826092	4.643240352	4.804651951	4.569901704
"1553770_a_at"	5.680517406	5.756284399	5.582799149	5.807089985	5.824808587	5.604044403	5.923714321	5.63958485	5.776282281	5.955981601	5.851263744	5.704182123	5.645287877	5.997741299	5.751771161	5.710468058	5.676538508	5.67870054
"1553772_at"	5.356038026	5.737823313	5.440845022	5.120640925	4.913322821	5.93455637	4.975027462	5.268038169	5.053269913	5.344247299	5.294013458	5.485154356	5.201568777	5.136266167	4.95720879	4.926212018	4.608722642	5.160886262
"1553775_at"	5.319932823	5.407888967	5.310266674	5.349679588	5.524056549	5.635568863	5.623867406	5.150214453	5.312436078	5.125128625	5.073649699	5.363419138	5.290302091	5.315499153	5.185251144	5.147924031	5.293815166	5.385164086
"1553776_at"	3.090965975	3.131451859	2.924917034	3.152294346	2.986331244	3.240428692	2.92291866	2.869214478	3.060163339	2.963153025	2.876420665	2.946927802	3.245165677	2.930146504	3.092804268	2.985466826	2.964347531	2.956818986
"1553778_at"	5.921229186	6.126389503	5.813870842	5.651633204	6.116984049	5.660017587	6.020358091	5.65357536	5.745746264	5.495364618	5.851969451	5.859084678	5.592935967	5.762747518	5.638900005	5.721101691	5.861404016	5.570997354
"1553780_at"	7.619713765	7.575319228	7.345859276	7.367547604	7.369585167	7.348812421	7.350209399	7.273973153	7.423989882	7.32601027	7.42816194	7.341083487	7.492769344	7.40618752	7.645017091	7.586957759	7.521056048	7.482392275
"1553781_at"	2.956083948	2.690660805	2.885784003	2.634877468	2.676004591	3.019453976	2.93293625	2.675244554	2.678737967	2.990662519	2.82688824	2.769528882	2.755388737	2.640007713	2.905033196	2.872462679	2.847333998	2.682113075
"1553785_at"	4.462083694	4.582445292	4.449679742	4.378278036	4.585098667	4.532079112	4.474647185	4.457556682	4.527463745	4.543663733	4.350588501	4.422987216	4.517390164	4.469286699	4.58713441	4.427495014	4.482736475	4.398577659
"1553787_at"	4.528305036	4.638779373	4.467045301	4.583962468	4.65129771	4.522198759	4.38007227	4.129710571	4.240812082	4.775033173	4.115307606	4.410282955	4.044326126	4.214209907	4.273397214	3.94305217	4.490388863	4.284120573
"1553789_a_at"	5.482861967	5.633686465	5.4917413	5.378518122	5.745978074	5.527931418	5.505317565	5.567998334	5.455819881	5.717692087	5.487873988	5.532839772	5.416722858	5.550547511	5.373932858	5.437409345	5.594850124	5.43385869
"1553792_at"	2.882239997	2.860540564	2.810199976	2.905829874	2.766021068	2.904458331	2.741741674	2.848147729	2.841173066	2.819421728	2.750996598	2.845776922	2.849561409	3.093653879	2.827291723	3.044103391	2.71526797	2.937948147
"1553793_a_at"	4.035660919	4.226587748	4.14011188	4.110326967	3.679866279	4.258237231	3.923648491	4.041629704	3.784402247	4.214336031	3.956487839	3.830445191	3.54133961	3.528939723	4.071271788	3.686181009	3.97696951	3.994874478
"1553794_at"	4.371745547	4.479208375	4.381321633	4.28411254	4.238506606	4.233450513	4.234908939	4.230963119	4.310062264	4.84333026	4.285967401	4.308207403	4.199254319	4.264095003	4.358795285	4.381131486	3.96924766	4.188869845
"1553796_at"	5.27521083	5.618749357	5.167207707	5.331791423	5.483514272	5.361994645	5.368716647	4.993979481	4.9657285	5.184051441	5.282868609	5.267553052	5.144772188	5.108203231	5.248539487	5.285058343	5.548464635	5.208686525
"1553797_a_at"	3.493613691	3.573262615	3.496527496	3.480282576	4.378514403	3.330067096	3.357162327	3.316483915	3.257524005	3.742435157	3.205044692	3.316483915	3.270009948	3.124250001	3.156650191	3.334119076	3.371065487	3.612149179
"1553798_a_at"	3.706064706	3.996556287	3.932448342	3.803078584	3.654035475	4.056030118	3.667649451	3.614329515	3.675631103	3.886412487	3.953506449	3.807330715	4.050280875	3.622609357	3.584984533	3.962241209	3.500079086	3.515602813
"1553799_at"	2.734596601	2.918073853	2.65318563	2.714120508	2.859872575	2.861233921	2.908735915	2.816035274	2.76385591	2.933375222	2.842195583	2.733552872	2.811877023	2.832616817	2.799088273	2.689305151	2.633620633	2.814655001
"1553801_a_at"	4.489151175	5.109034509	5.004454815	4.968624279	4.925910735	4.724403704	4.935832641	4.957229991	5.913026524	6.062663163	4.870946676	4.757937495	4.831597837	5.011618705	5.057369412	4.866792013	4.424554319	5.845096055
"1553802_a_at"	4.399251771	4.485191207	4.391010618	4.593723298	4.711078678	4.654641043	4.630765901	4.50788756	4.556341089	4.925075655	4.413871395	4.284328248	4.486904902	4.611944097	4.568389943	4.529038859	4.679059348	4.305608595
"1553803_at"	8.856435811	9.091434955	8.763214152	8.759236961	8.944395736	8.754206467	9.061502579	8.6154456	8.731272578	9.086897789	8.790739943	8.854925528	8.817688837	8.962807178	8.784917523	8.805958743	8.816798359	8.661702937
"1553804_a_at"	4.204392299	4.570474257	4.106221666	4.185227431	4.304277997	4.187076326	4.252220493	4.232003108	4.088592032	4.214336031	4.169149425	4.162371094	4.097802073	4.121122985	4.161371646	3.969834384	4.259771274	4.078642841
"1553805_at"	5.535468871	5.965531655	5.419897388	5.70175583	5.442089546	5.947644007	5.564344227	5.504118566	5.375066096	5.380363175	5.542054787	5.501255206	5.387487878	5.632395317	5.285724215	5.31375078	5.31291094	5.249365701
"1553808_a_at"	3.175410777	3.363640594	3.030999971	2.924385522	2.999566818	3.156182994	3.593596261	3.030154278	3.107088173	3.075877841	3.802220946	3.144120648	3.141750162	3.167114421	3.061803809	3.23230307	3.001334899	3.033179212
"1553809_a_at"	4.287068498	4.459061189	4.173370282	4.267784765	4.352596603	4.267548985	4.286877336	4.249599801	3.872740409	4.108222351	4.197866513	4.228639357	4.004810789	4.132616169	4.020178506	3.940422985	4.210046612	3.909449729
"1553810_a_at"	3.3229305	3.262866259	3.28873621	3.465650079	4.244162422	3.119235985	3.610154674	3.566602141	3.264877533	3.091005967	4.108221527	3.234451091	3.252596668	3.253175383	3.151947287	3.128023878	4.354158913	2.939582156
"1553811_at"	3.766462916	3.938792361	3.354629294	3.303445175	3.421548225	3.616894378	3.525043821	3.584573171	3.385106758	4.060100428	3.403103039	3.419213454	3.672253113	3.659977284	3.548897409	3.876212139	3.361308059	3.664993831
"1553812_at"	4.936729503	4.95338671	4.819427984	4.912959263	4.972083976	4.731064589	4.936729503	4.679038152	4.89479992	4.859586286	4.867740623	4.753290072	5.181385004	4.723001806	4.881225665	5.228440905	5.141217446	4.83960697
"1553813_s_at"	4.090741748	4.360577621	4.182771529	4.105831575	4.677108427	4.416763108	4.531784648	4.0110741	4.097789138	4.150834267	4.203848048	4.407298249	4.161221236	4.059917648	4.396423632	4.203848048	4.369664729	4.084518086
"1553815_a_at"	4.922869208	5.20500726	4.947898744	5.25225116	5.362948693	5.090375422	4.922992706	5.03089647	5.624539267	5.397099433	4.985677559	5.276180959	5.302488987	5.527542122	5.217319996	5.371487216	5.452918932	5.46202178
"1553817_at"	4.819370873	4.876886148	4.671151682	4.633966852	4.513879999	4.764592048	4.616633104	4.627074337	4.811443513	4.741588539	4.779784211	4.566836821	5.004110095	4.888071793	4.742162612	5.029349801	4.807946118	4.953647996
"1553818_x_at"	5.205440044	5.135645296	4.953081994	5.111718511	4.928684452	5.00491453	5.073127084	4.986087467	5.168919302	4.8511617	5.040330879	4.835717401	5.34067733	5.239532683	5.082734922	5.088525953	4.979537278	4.980484683
"1553821_at"	3.721748611	3.980012608	3.967840984	3.857648665	3.783174071	4.162159177	3.698657778	3.648452729	3.672253113	3.716155148	3.869409769	3.79052234	3.386387817	3.572441751	3.410497772	3.515033762	3.719891416	3.469314165
"1553822_at"	3.500209802	3.56067311	3.470731853	3.553975365	3.590683535	3.317934527	3.711139481	3.315823056	3.400304927	3.672253113	3.438738553	3.528379369	3.23834229	3.368386655	3.45331408	3.782744559	3.363285372	3.260177284
"1553823_a_at"	3.819329234	4.120257731	3.558234308	3.665406497	3.754951041	4.074655729	3.862308495	3.667235787	3.703498858	3.93201716	3.813028544	3.733888613	3.738358747	4.037846676	3.806403223	3.780556848	3.561587388	3.672253113
"1553826_a_at"	6.994177629	6.937080144	6.695358431	6.785817338	6.85359311	7.096087021	6.986467763	6.801159253	6.936416608	6.818665688	7.021817824	6.896022893	7.054237015	7.133860112	7.076452097	6.892354455	6.998213879	6.970954191
"1553828_at"	5.31019599	5.44318979	5.135231704	5.30520525	5.196414594	5.351521962	5.198846602	5.182793663	5.234663663	5.471120117	5.18471973	5.183973583	5.448510131	5.08608528	5.129754346	5.320355897	5.156448648	5.137650277
"1553829_at"	4.17284138	3.87614782	3.675562931	3.902262214	3.768637739	4.180320879	3.682339635	3.632708123	3.819881509	3.672253113	3.584539706	3.834890391	3.789411996	3.614547348	3.822676628	3.959705228	3.576299813	3.908190969
"1553830_s_at"	4.034601375	4.053661705	3.830642022	3.816144045	3.842358165	3.975111021	3.702407251	3.898526908	3.829316585	3.86859827	3.784611136	3.608641329	3.419204897	3.719086085	3.453304301	3.554187253	3.735727179	3.496639581
"1553831_at"	6.5412994	6.777791879	6.457879348	6.40193352	6.462032894	6.529481058	6.488640535	6.537056868	6.422250578	6.433158527	6.370948684	6.5412994	6.38198445	6.523779234	6.632155223	6.504636938	6.326987053	6.198021109
"1553832_at"	6.174378797	6.076503793	6.259571946	6.344010029	6.351899251	6.690520196	6.29033523	6.220578033	6.122902243	6.137402808	6.263747274	6.26313593	6.209970269	6.196563972	6.419772413	6.235300346	6.415169118	6.158846752
"1553834_at"	3.5314953	3.432674915	3.335068811	3.169240354	3.186138589	3.413485404	3.419204897	3.251914139	3.206781881	3.436767035	3.335961189	3.26127368	3.419204897	3.497053374	3.395011163	3.408444705	3.321930153	3.248521618
"1553835_a_at"	4.035787231	4.117266724	3.737790516	3.984116023	4.040955701	4.074877176	4.002043364	3.937624334	4.017823793	4.742309775	3.955881209	3.98731452	4.004057401	3.95390392	3.890775274	4.166470483	4.006688615	3.955266327
"1553837_at"	5.777399369	5.652078656	5.545615452	5.523951089	5.618782691	5.61394167	5.740686942	5.456691292	5.371357466	5.762320774	5.400455353	5.616534821	5.144772188	5.553845106	5.561016565	5.380426208	5.509465067	5.476908518
"1553838_at"	4.0327634	3.996887208	3.987222122	4.128900798	3.864514272	4.210870452	4.043785979	3.84691823	3.972787821	4.09124733	3.910997854	4.015898974	3.941583815	4.034314374	4.065197489	4.051360676	3.972787821	3.837109634
"1553839_at"	6.727473701	6.867801762	6.672905547	6.782599059	6.741570017	6.586310849	6.794851602	6.647250599	6.600299796	6.313280915	6.674459417	6.862927656	6.702370279	6.91190081	6.879836808	6.895119998	6.599886059	6.580930781
"1553840_a_at"	6.606708924	6.954953272	6.741371891	6.707320295	6.629590042	6.854777378	6.762881797	6.59587252	6.824515594	6.994262457	6.883438535	6.803284062	7.043880482	6.835486447	6.968218116	7.058996707	6.69965683	7.019387721
"1553842_at"	3.627856259	3.613808258	3.467093199	3.524571323	3.365821916	3.513903335	3.525292239	3.534148232	3.336652171	3.745443505	3.467093199	3.517735665	3.484391779	3.7972048	3.672253113	3.829331171	3.70831356	3.506012794
"1553843_at"	6.189178231	6.493799434	6.035112201	5.957638761	6.040481522	6.329582924	6.126538663	6.014928577	6.039327949	6.395912687	5.999674624	6.108754668	6.165914694	6.367653341	6.011251678	6.085378444	5.982532053	5.943467313
"1553844_a_at"	5.857571251	6.654975067	5.782255341	5.869047808	5.669517081	6.024965697	5.881420662	5.928083203	5.836095442	5.856453604	5.893247739	5.947644007	5.786192985	5.840219944	5.772768753	5.885379004	5.711053767	5.833902303
"1553845_x_at"	6.625451806	6.674672796	6.531958326	6.581176914	6.63892305	7.174653076	6.77873246	6.52124576	6.613583732	6.581368555	6.51941141	6.64319504	6.546192538	6.73769953	6.332664721	6.594786159	6.469884289	6.394383513
"1553846_at"	5.006873864	5.294961056	5.098933178	5.090562114	5.500283518	4.885467263	5.254628979	5.02706709	4.962577474	5.26516265	5.003399609	5.124098707	4.925619953	4.761893059	5.281129013	5.091835129	5.351320654	4.983849549
"1553847_a_at"	3.790122022	3.697935797	3.528589205	3.640000184	3.777292963	3.720130706	3.862709529	3.573290493	3.4059795	3.747032871	3.681178137	3.682431262	3.687322954	3.508277252	3.542613688	3.705174791	3.6514398	3.818654615
"1553849_at"	3.654884105	3.747115612	3.525942381	3.729940725	3.4597495	3.701745222	3.541723387	3.338825145	3.498988641	3.383591371	3.43427194	3.644507643	3.53498863	3.584041574	3.468432187	3.569045709	3.509217284	3.409712656
"1553850_at"	4.250038102	4.424562873	4.12051783	4.204472188	3.993689215	4.292249993	4.057820351	4.143904106	4.103496571	4.151030263	4.01796927	4.16087421	4.049904427	4.29121851	4.376257666	4.104233098	4.271076239	4.108625927
"1553851_at"	2.88438119	2.864446575	2.910314927	2.929981393	2.810491613	3.034559092	2.884892334	2.818996754	2.940318633	3.099640761	2.83597479	2.925030163	3.105793926	3.274140359	3.046705772	3.162316614	2.895714307	2.985720111
"1553852_at"	3.619240125	4.288742918	3.578707716	3.656505134	3.873076842	4.091944978	3.765038232	3.642297521	3.845467066	4.214336031	3.748353117	3.55972397	3.706634851	3.96065394	3.625914823	3.82587715	3.755375878	3.46902029
"1553856_s_at"	5.828217213	5.621845804	5.556583204	5.412876541	5.368860709	5.805425574	5.606691335	5.498748411	5.594747265	5.749367267	5.433834263	5.35753835	5.304143063	5.505334168	5.521260952	5.579748261	5.225296108	5.437106097
"1553857_at"	6.218413065	6.420496278	6.417009277	6.328987338	6.234095878	6.584432746	6.361066953	6.195345972	6.237666293	6.124781027	6.487576031	6.341813724	6.234095878	6.042837765	6.130058599	6.130285809	6.904547137	6.287870157
"1553858_at"	7.36116317	7.299584032	7.34516637	7.413504806	6.996729978	7.252866153	7.216046801	7.188922243	7.066789661	7.146415449	7.047331699	7.195785818	7.404284273	7.066154821	7.055512143	7.089948502	6.917039397	7.151766377
"1553859_at"	3.919586735	3.969818869	3.628218735	3.610205866	3.766436092	3.95679073	3.672598468	3.850116252	3.462157228	3.873557929	3.618496993	3.832684387	3.742499391	3.94669991	3.765894999	4.034064312	3.873417434	3.532435285
"1553860_at"	5.581653093	5.922559297	5.737059911	5.615715387	5.756095869	5.9017873	5.893574512	5.599935428	5.65741253	5.616546145	5.786459101	5.737545967	6.190166679	5.999413407	6.100341817	5.849470817	5.843538438	5.956270444
"1553861_at"	3.807872039	3.909519765	3.889813072	3.854917434	3.885738465	4.006688849	3.881157092	3.893480402	3.893015973	4.111846608	4.027019756	3.877001173	3.901271724	3.822230512	3.932069308	3.924409608	3.721271378	3.851991585
"1553863_at"	6.193970554	6.107694269	5.843220166	5.837370192	5.847369938	6.142585499	5.94005668	5.84530576	5.947239347	6.0264341	5.88061108	5.868088824	5.641912672	6.041390522	5.990167858	5.985387358	5.75703493	5.697107443
"1553864_at"	2.813915325	2.858700353	2.840538713	2.802652421	2.842866354	2.80052542	2.832616817	2.892373411	2.753873023	2.887007717	2.82037945	2.804038206	2.791870806	2.845957573	2.760633623	2.768211785	2.896483656	2.909088676
"1553865_a_at"	5.158763184	5.163383193	4.963850213	4.97271513	5.033077346	5.160464496	5.169881071	5.117222154	4.902149882	5.113707098	4.990752191	5.141580133	5.327425276	5.341721127	5.264867762	4.998292525	5.040682557	4.805703957
"1553868_a_at"	2.6760827	2.882117502	2.73336415	2.850090978	2.720129131	2.80152895	2.781789848	2.992347473	2.930140148	2.8635033	2.850090978	2.833262757	2.885956773	2.841072524	3.081522	2.850468653	2.745184834	2.768363333
"1553869_at"	4.418493296	4.7296445	4.525411746	4.652370917	4.527780089	4.905119623	4.458382735	4.399952088	4.378515386	4.403430129	4.464728867	4.454318561	4.516356716	4.671197513	4.509876463	4.524772893	4.463522329	4.42838889
"1553871_at"	6.489117523	6.580774144	6.358518096	6.328298438	6.560513317	6.553037277	6.594264444	6.19915147	6.246900871	6.565130622	6.456881437	6.453924616	6.452827344	6.417270755	6.448692665	6.455849401	6.422123126	6.394573959
"1553872_at"	5.828844562	6.023231713	5.691173666	5.745308924	5.855694867	5.529190176	5.98334543	5.665487738	5.85805473	5.461787207	5.624406288	5.843440368	5.779772685	5.931393293	5.807196759	5.847817925	5.641528456	5.845242865
"1553873_at"	3.325992002	3.659640472	3.745250577	3.429780424	3.476668799	3.545924685	3.437210101	3.381726753	3.414964082	3.972707582	3.26981873	3.445341246	3.495759214	3.514970269	3.400544313	3.467164681	3.348491351	3.361321099
"1553874_a_at"	4.807974683	4.928745641	4.716565724	4.659559283	4.854344859	4.88327794	4.731699216	5.036111394	4.909391098	5.361042982	4.721187112	4.636670013	4.822588977	4.950126718	4.830216062	4.635470046	4.725654508	4.680632987
"1553875_s_at"	5.716060665	5.78192581	5.609150549	5.599977767	5.851058207	5.890291528	5.859230818	5.470301963	5.680149121	5.765925517	5.69232437	5.67815271	5.421690925	5.809886031	5.711504995	5.685294539	5.576422769	5.518217549
"1553876_at"	5.195829753	5.032075208	4.831428378	4.859548134	4.913320962	5.078988564	4.891893383	4.860505588	4.879920717	4.909697619	4.945906229	4.950277346	4.931169799	5.017372825	4.910748915	4.895357648	4.884014037	4.880319074
"1553878_at"	4.054222202	3.785154335	3.606459784	3.752152347	3.777482264	4.497887021	4.154707416	4.128173782	3.947826001	4.328895499	3.903102428	3.81231182	3.999708134	4.222118834	4.226973636	3.744002208	3.758413364	3.877380778
"1553879_a_at"	3.647003996	3.616894378	3.598907659	3.500209802	3.76949798	3.619176258	3.593686809	3.369615107	3.475296316	3.732858566	3.582227471	3.546592789	3.628831996	3.593476949	3.599117519	3.558823097	3.653471588	3.400097777
"1553880_at"	4.028661858	3.814255399	3.868216323	3.906888592	4.079829715	3.774110569	3.953546703	3.921592868	3.745387139	4.253196159	4.036648082	3.845414304	3.883260493	3.985688591	3.943488738	3.966386766	3.916169086	3.883521663
"1553881_at"	4.639036032	4.504745851	4.61151513	4.715909151	4.583359325	4.643517109	4.67207426	4.837660214	4.682323757	4.149581517	4.621416002	4.607272638	4.712029534	4.647877168	4.71995283	4.500865462	4.383461922	4.621416002
"1553882_at"	3.781726246	3.576261623	3.626613873	3.641601862	3.794838998	4.108017935	3.737098447	3.62015498	3.415625115	3.48692626	3.461831709	3.711629948	3.671134677	3.424828486	3.77065723	3.442680323	3.763027454	3.568640721
"1553883_at"	2.908571854	2.971655473	3.161794998	3.194780462	2.877281725	3.144670457	2.678469278	2.888916126	2.830148045	3.018485092	2.844249706	2.963270435	3.578799531	3.055285686	3.009607981	2.991167688	2.808938817	3.176969213
"1553885_x_at"	2.93178998	2.858517857	2.963072528	3.434595616	2.789857676	3.199726411	2.615667309	3.001184619	2.871245024	3.092585318	2.792555152	2.839268722	3.291305682	2.975762026	3.081522	3.182470829	2.760612195	2.965110425
"1553886_at"	2.917377924	2.868365114	2.942244154	2.948034734	3.043398006	3.10095753	2.928837246	2.941568392	2.998513275	2.944341354	2.785294046	2.905442211	2.992613803	3.083646966	2.980427044	2.987632747	2.914883063	2.836213595
"1553887_at"	3.703478495	3.66621275	3.573955476	3.611412178	3.470104224	3.835715515	3.57292945	3.553930671	3.57292945	3.66024161	3.571903424	3.412973798	3.592456767	3.556055637	3.372400691	3.624739595	3.405796524	3.462680325
"1553888_at"	4.384898086	4.519739774	4.32597393	4.359864879	4.382218309	4.573547938	4.466054373	4.359864879	4.265319168	4.224373471	4.502453715	4.390619537	4.261200655	4.290377878	4.526767423	4.366277383	4.219031064	4.22943771
"1553889_at"	6.334254968	6.337669266	6.309663422	6.164598875	6.170822214	6.350384464	6.275414454	6.21204455	6.123756857	6.083468238	6.294196174	6.317308105	6.02977926	6.320463385	6.308764768	6.281538841	6.14068535	6.135247621
"1553890_s_at"	5.308493507	5.517517199	5.507096428	5.35151808	5.04008624	5.72999794	5.414957659	5.260781536	5.221456738	5.205677057	5.400127709	5.476131518	5.676916248	5.42233602	5.021603023	5.49802283	6.210916939	5.377448611
"1553891_at"	4.411781822	4.789906805	4.478595779	4.544491922	4.456346951	4.329691966	4.692661289	4.347441956	4.239381312	4.156557896	4.565107741	4.576502789	4.482453819	4.654089827	4.601382412	4.464915725	4.541304902	4.377708509
"1553893_at"	5.573500168	5.794120385	5.511740923	5.451320188	5.472879844	5.606285351	5.857172989	5.29992724	5.315623851	5.524151764	5.636547909	5.441635999	5.413782411	5.538350214	5.738563254	5.705911495	5.569447218	5.298891968
"1553894_at"	4.110510268	4.165721735	4.236669372	4.473232331	3.666406253	4.580919376	3.813310994	4.20226312	3.820288077	3.847101085	4.228239975	4.348038562	3.982006564	3.754052149	3.708623729	3.848967069	4.105119074	4.035677781
"1553895_at"	5.159485329	5.553177438	4.616072745	4.934254101	5.092404986	5.106205175	4.978581219	4.541476566	4.900340062	5.163712869	4.842459492	4.915065058	4.924427933	4.984590885	5.282125454	4.800201687	4.758391707	4.469803177
"1553898_a_at"	3.300396093	3.231297663	3.137766039	3.219449032	3.212692177	3.371223093	3.423335444	3.243596142	3.290157256	3.514487465	3.46767715	3.116124846	3.265891762	3.390882612	3.388483209	3.292161089	3.382649237	3.285943898
"1553900_s_at"	6.079859969	6.406296841	5.947331691	6.096305992	6.227801957	6.201280769	6.256053337	6.136853778	6.158094771	6.427001021	6.028096438	6.076280547	6.174593785	6.054926846	6.049934504	6.025310104	6.103128057	5.969762146
"1553901_x_at"	5.888714558	5.64435802	5.713132553	5.679254293	5.821129487	6.04107419	5.49292156	5.637783449	5.574606128	5.558215385	5.654726088	5.735728159	5.785480758	5.414292577	5.372142993	5.626517166	5.544114591	5.418928959
"1553905_at"	3.468011711	3.731302934	3.417588974	3.47953949	3.50045277	4.1435434	3.439323904	3.320841208	3.435471049	3.515573778	3.525787425	3.558863389	3.53235183	3.446765158	3.517529951	3.435471049	3.569858101	3.294425432
"1553906_s_at"	9.855634275	9.603178455	9.484063406	9.321524299	9.326919351	9.540981366	9.626135331	9.548776364	9.444634978	9.386310529	9.449940539	9.393655617	9.525974381	9.465659912	9.562260593	9.579229119	9.138825969	9.354127418
"1553907_a_at"	3.672649434	3.848203232	3.64943863	3.653306963	3.869326867	3.813932385	3.67712159	3.733355008	3.5644139	3.621643518	3.880928682	3.721502682	3.62540435	3.508277252	3.556626705	3.755096786	3.691024293	3.549689839
"1553909_x_at"	6.97898172	6.498254436	6.75654305	6.634184599	6.488386001	7.150980479	6.547049917	6.498239348	6.678833899	5.982349986	6.777457717	6.508736297	6.515605065	6.462441747	6.423394322	6.626792411	6.397961212	6.473781901
"1553910_at"	4.281429525	4.293987235	4.143425343	4.176377681	4.331175241	4.517638452	5.151203292	4.327041785	4.117072198	4.491052551	4.559337553	4.667428955	4.287374761	4.462899161	4.379530429	4.265838047	4.26669479	4.164204218
"1553911_at"	3.574516559	3.306337503	3.473225837	3.424114565	3.566958977	3.537786719	3.603349067	3.251914139	3.439436844	3.889376307	3.332707731	3.484466478	3.405776228	3.424114565	3.478101488	3.577575028	3.424051116	3.624258326
"1553912_at"	3.081522	3.110490311	3.01938741	3.09617685	3.054310869	3.111535561	2.985904607	2.966409906	3.082210665	3.384989243	3.081840449	3.022619208	3.049828481	3.25723438	3.130153979	3.159533431	3.242224932	3.088078385
"1553914_at"	5.521443696	5.410342507	5.247169103	5.191483074	5.217740031	5.677730224	5.252439306	5.202523778	5.323546484	5.669753094	5.229595162	5.206603981	5.335812601	5.540293707	5.264867762	5.196037492	5.377533833	5.02829164
"1553915_at"	2.805404102	2.904166213	2.735004584	2.82301094	2.917968765	2.915357864	2.898763767	2.70441315	2.742048265	2.97507802	2.794596768	2.795238323	2.807985116	2.82301094	2.901305694	2.858590709	2.82301094	2.908855923
"1553917_at"	6.940289486	7.048509031	6.784682076	6.881947644	6.794149031	7.249654826	6.98977206	7.00206941	6.808065385	7.038859521	6.975463419	6.972690144	7.05110143	6.800625196	7.104362967	7.075952904	6.802533404	7.043488673
"1553918_at"	5.043033309	5.408510489	5.094783171	4.711432458	4.78033556	5.006873864	4.970611011	4.681882268	4.67180164	4.907355814	4.851841286	4.971752348	4.884655191	5.076639525	4.978782489	5.098712727	5.185139711	4.605394491
"1553919_at"	6.075092214	6.421605133	6.062914146	5.88322655	6.096310942	6.317775057	6.265469586	6.184433061	6.140039985	5.934590824	6.122525466	6.134325861	6.262965317	6.153189354	6.251839277	6.31299221	6.142311154	6.105595314
"1553920_at"	3.565715673	3.291305682	3.219906588	3.360599787	3.187867472	3.316467987	3.336590319	3.14401616	3.292687544	3.192364763	3.358857171	3.180263268	3.197856895	3.380957781	3.282899447	3.217404042	3.143342288	3.044516369
"1553923_at"	6.019243732	5.67639678	5.79811896	5.925422853	5.723571595	6.204107778	5.964639492	5.995299391	5.745205428	5.663219999	6.226511328	6.224590947	5.869709931	5.856113087	5.810237499	6.085418531	5.828900555	5.501849058
"1553924_at"	3.281406737	3.252544714	3.12303403	3.214605764	3.165260137	3.479030101	3.41666339	3.011880046	3.161608604	3.234772965	3.255118928	3.106125809	3.215995799	3.155776223	3.397386114	3.195689672	3.413485404	3.327730419
"1553927_at"	4.709230994	4.89786307	4.81578256	4.821552047	4.674933476	4.703825064	4.756535631	4.670514589	4.616008125	4.873540175	4.729966322	4.758657018	4.696706962	4.814710635	4.865561735	4.731800761	4.62009421	4.567049706
"1553928_at"	5.756080745	4.565107741	5.59686043	5.567267484	6.542967962	5.513198793	5.881641886	6.110204831	5.780575678	6.221134285	6.497134296	6.228373851	5.797332956	5.542340742	5.679785055	5.3705043	7.415117981	5.716190112
"1553929_at"	4.687835803	5.168322223	4.603328575	4.657778124	4.88038701	5.228078768	4.743420134	4.873134247	4.441968836	4.384764676	4.772947717	4.789557076	4.592154887	4.726083396	4.702943283	4.561828367	4.740467932	4.66640594
"1553930_at"	3.186579516	3.442306593	3.030059837	3.3223901	3.137301083	3.322444244	3.050291391	3.239688263	3.128069661	3.07762816	3.160376792	3.206874063	2.924692429	3.32903057	3.16882902	2.991482541	3.022692459	3.137540509
"1553931_at"	3.247341224	3.282837737	3.221499193	3.232813908	3.216152516	3.090941946	3.243682837	3.163803279	3.14694145	3.125907001	3.274899558	3.285063929	3.167920701	3.308748319	3.169848043	3.197894847	3.311154452	3.025912929
"1553934_at"	3.19819495	3.255576493	3.218698467	3.202108791	3.200900357	2.982775893	3.301166689	3.304073153	3.307218626	3.287195789	3.110960109	3.116657999	2.982775893	3.336133428	3.20039988	3.296741885	3.264104113	3.159114178
"1553935_at"	3.620653325	3.627321865	3.572799273	3.563708779	3.596172285	3.634838804	3.511955497	3.522131928	3.767471123	3.592828755	3.482553802	3.586156829	3.303453318	3.728688516	3.557216852	3.538815908	3.636984981	3.386288214
"1553936_a_at"	4.828641812	4.814623483	4.545847969	4.54731294	4.548910511	4.715638846	4.724850274	4.574672483	4.564511648	4.783938266	4.565107741	4.6972627	4.314077583	4.562431366	4.703981793	4.702760781	4.720179023	4.646295616
"1553938_a_at"	3.539620795	3.483775464	3.15756942	3.252878955	3.472093361	3.501037664	3.538737592	3.277667419	3.470229292	3.451703283	3.392116246	3.365988528	3.615051401	3.510926841	3.488529451	3.539620795	3.571692381	3.34628689
"1553940_a_at"	4.423210468	4.37020522	4.464660198	4.472488479	4.473377597	4.343405501	4.978578964	4.418902422	4.368658587	4.485752887	4.807883004	4.501364733	4.35981352	4.546751093	4.678243646	4.619186944	4.608831538	4.592481642
"1553943_at"	6.837875231	6.768031498	6.757239796	6.628412654	6.917651494	6.715140505	6.97785914	6.652489011	6.710009783	6.842793692	6.868720565	6.77981894	6.604793025	6.843128064	6.856285893	6.573518355	6.821144667	6.400071559
"1553944_at"	4.811465053	4.829601242	4.510712412	4.427312547	4.635020028	4.972407422	4.59811201	4.571715903	4.480251743	4.956308161	4.596921644	4.61967406	4.561371564	4.681602638	4.714492999	4.56238977	4.317445759	4.764283471
"1553945_at"	6.246078733	6.158651071	5.727421616	5.967295778	5.983282742	6.143777752	6.153044618	5.930979764	6.085738818	5.966491579	5.963085566	6.099725199	6.212260968	6.151609518	6.2755357	6.13748181	6.028131682	6.14351607
"1553946_at"	5.460091487	5.419848188	5.376490098	5.419848188	7.768670517	5.218938897	5.617952678	5.127421317	5.41868824	5.710261879	5.507174057	5.493283963	5.409227604	5.52806769	5.436910995	5.776536644	5.304060971	5.605066655
"1553947_at"	5.632569057	5.736994305	5.457487379	5.699302848	5.75908675	5.628127014	6.087593199	5.475472913	5.625982098	5.416344979	5.814288119	5.737945507	5.66724252	5.67551877	5.908313493	5.734282258	5.661367041	5.928361949
"1553949_at"	6.509135105	6.4719032	6.050702389	5.978298682	6.177919283	6.581767768	6.363174781	6.10770632	6.06719311	5.967434934	6.291554413	6.172512699	5.647559095	6.337504737	6.180554597	6.317496186	6.101170671	6.027297409
"1553952_at"	6.503059693	6.565983475	6.419273717	6.352820362	6.18250851	6.326603736	6.724713052	6.387050812	6.331566643	6.538453137	6.520789598	6.524094581	6.290297985	6.645116856	6.924188361	6.802152004	6.660101059	6.447722067
"1553954_at"	7.16052773	6.346428888	7.080833718	7.17040114	7.394673605	7.081519173	6.411470945	7.399122045	7.727794911	7.81782156	7.159653391	7.546967912	7.512058763	7.8397985	7.912564538	7.637901367	7.86965175	8.104470939
"1553955_at"	7.655357373	7.572764539	7.722304176	7.791738809	7.282620043	7.645211872	7.219027329	7.959724101	7.914716424	7.886700147	7.62682846	7.526495974	8.085686637	7.768743497	7.85964155	7.831451713	7.839009823	8.102754537
"1553956_at"	7.591511192	7.496230687	8.179373251	8.144199897	7.804074768	7.828836546	7.281864822	7.667892013	7.546378878	7.039977236	7.571336779	7.359044372	7.506152043	7.397584658	7.352740567	7.260353395	6.888728329	7.422947317
"1553957_at"	6.589555297	6.55827306	6.716055784	6.784133331	6.699005129	6.36824979	6.605600585	6.104849488	6.145914789	6.430746245	6.267875976	6.392748848	6.565469561	5.976809069	6.167056223	6.462852411	6.973639127	6.447050247
"1553959_a_at"	7.623713538	7.566168155	7.889930972	8.005739492	8.59907855	7.937889964	8.994402119	7.935087168	7.905610665	7.863556979	8.95205262	8.061836241	7.788279366	7.716285439	7.811285844	7.641674475	8.169201292	7.594193576
"1553960_at"	7.849949849	6.681808439	7.204059856	7.699959713	5.938963174	6.690502883	6.831604004	7.590822107	8.299933198	8.280683371	7.233178321	7.136633297	7.874534738	8.280060076	8.26710102	8.186314781	6.368129698	8.360000003
"1553961_s_at"	7.744776736	7.508310403	7.414696567	7.689893873	6.892015546	7.626837707	7.49946612	7.469082803	7.952190234	7.752111351	7.380756521	7.274421229	7.89953003	8.0293181	8.090922295	8.030913197	6.916458761	8.129168707
"1553962_s_at"	4.583359325	4.531660211	4.394575699	4.525927649	5.079429013	4.622018094	4.848627294	4.61520715	4.617361139	4.210842806	4.678034298	4.687718081	4.640070508	4.622151447	4.764686448	4.681295915	4.844918786	4.824689576
"1553963_at"	2.994491953	3.018711561	2.684571208	2.916836462	2.861420319	2.949586874	2.854037466	3.000861049	2.966788377	3.094821806	2.822350575	2.750996598	3.335397368	2.957714999	3.028417918	2.903098551	2.938147898	2.774954002
"1553965_x_at"	3.647101207	3.702881069	3.575333529	3.502918368	3.675972112	3.609369072	3.577641763	3.525491214	3.528375934	3.596260504	3.42051502	3.433497876	3.600537197	3.639644842	3.486736248	3.543586396	3.627648389	3.558807236
"1553967_at"	4.3804355	4.28748822	4.454393188	4.348788864	4.551216594	4.311040309	4.453437834	4.25323451	4.363063641	4.353684003	4.286172256	4.395349857	4.384518492	4.089885214	4.330677922	4.268408541	4.596212584	4.332311683
"1553968_a_at"	8.173912272	8.320811922	8.18514974	8.082885727	8.281587854	8.100721511	8.469475217	8.034409116	8.010819987	7.914151149	8.079013757	8.122733502	8.377754662	8.232597426	8.119603797	8.314185777	8.02769059	8.148383754
"1553970_s_at"	3.897793319	3.687744509	3.950451538	3.975111021	3.971800206	4.14680503	3.937408427	3.833432449	3.79325716	4.186547451	4.081151106	3.910970159	3.582094774	3.631892719	3.709374283	3.932547501	3.875075203	3.693389751
"1553971_a_at"	7.031302622	6.991600362	7.001044802	7.040475897	6.735012595	7.038556813	6.607946092	6.891949715	6.832823207	6.87955271	6.832727293	6.757089906	6.916043933	7.072485161	6.995856981	6.722123859	6.602536093	6.817430498
"1553972_a_at"	5.990711567	6.065563127	5.981231738	5.665020313	6.498454117	6.040797082	6.915656715	5.790293173	5.7619938	5.354066605	6.170402024	5.966800524	5.646059783	5.642767446	5.666278591	5.550368313	7.326033758	5.74884635
"1553973_a_at"	5.615884155	5.928447557	5.639643756	5.648554822	5.295860575	6.120532466	5.664798981	5.637743885	5.42354084	5.528365446	5.835876475	5.716462655	5.483335517	5.693784157	5.608525923	5.327623048	5.339088778	5.459642431
"1553974_at"	7.049383557	6.872474268	7.511827917	7.184418818	6.811119971	6.457720621	5.628410835	7.126515989	7.478164289	7.517414519	5.82012183	6.956177239	7.210857358	7.504064942	7.451016469	7.646510893	6.603639204	7.872112647
"1553976_a_at"	6.177612771	6.384529716	6.734492421	6.489363901	7.609864672	6.286463582	7.813885988	5.719953529	6.116291269	5.761577244	7.270307759	6.831409871	6.155561158	5.778556677	5.963835402	5.973541108	7.526502211	6.02757854
"1553977_a_at"	6.75250431	6.84298249	6.819862806	6.853490263	6.435050115	6.789022918	6.368998693	6.564361986	6.571401938	6.653580268	6.540922995	6.885611072	6.76251623	6.411711184	6.365462764	6.541020936	6.430348892	6.118345902
"1553978_at"	7.283906537	6.81361463	6.853999638	7.075965977	7.427947129	6.661256526	7.639476868	7.116999033	7.496730746	7.517364319	7.419104456	7.282285156	7.569898962	7.752351422	7.683338084	7.719969566	7.220667324	7.868466141
"1553979_at"	8.731249273	9.339190766	9.487112116	9.389062321	9.238890173	9.103351709	8.57337131	9.095580223	8.709499608	8.626030573	9.073924029	9.085652662	8.762949597	8.157371517	8.042306415	8.421652443	8.850969146	8.322673209
"1553982_a_at"	6.13776532	5.771851111	5.293768029	5.533871279	5.912780145	5.365487535	5.889056937	6.026063051	6.139770706	6.698658023	6.074081984	5.897895529	6.343726543	6.525917463	6.491740282	6.180304475	5.779922293	6.146175761
"1553983_at"	6.70442078	6.763262822	6.712655892	6.62475482	6.510012702	6.58923722	6.648151477	6.488974755	6.408338712	6.598629787	6.517841823	6.526341472	6.583605077	6.358600238	6.547906723	6.680268249	7.035481504	6.518631184
"1553984_s_at"	7.80132085	7.639846037	7.928821466	7.81457687	9.009818829	7.533683868	8.596856451	7.493796897	7.679688112	7.507375981	8.069426309	7.787035241	7.907235851	7.752265589	7.803757704	7.844791191	8.631028453	7.973824829
"1553986_at"	7.026649274	7.309860063	7.374472707	7.060444741	7.930878529	8.004361663	8.511305367	7.54163675	6.665113973	5.702468908	8.80404054	7.795457763	6.422731519	4.384896985	4.625041959	4.80606058	9.603859263	6.003290682
"1553987_at"	7.77390778	7.588992868	7.948445236	7.599234357	8.019927414	7.282760682	7.975709025	7.372301568	7.680328802	7.524699719	7.524699719	7.752312383	7.666981947	7.539057101	7.630736696	7.58298211	7.987791838	7.732450467
"1553989_a_at"	6.241826486	6.399999849	6.180029538	6.215194511	6.174275449	6.188464074	5.999761074	6.185111969	6.258603405	6.490686409	6.138118479	6.203374871	6.410293142	6.595673835	6.547906723	6.352220299	6.082210273	6.127923438
"1553990_at"	5.468953456	5.326261161	5.439083631	5.244435025	5.601191779	5.288194232	5.849304738	5.115873071	5.4500145	5.572355276	5.492282753	5.475118607	5.65274603	5.830740699	5.601405356	5.79462337	5.740648733	5.428059628
"1553991_s_at"	5.343973126	5.233760364	5.37958933	5.453357787	5.354001416	5.337602457	5.030409739	5.25205037	5.623655925	5.655016404	5.28815359	5.234019302	5.253402103	5.641817747	5.350558135	5.384800106	5.668260649	5.673510562
"1553992_s_at"	6.282622633	6.246736148	6.520102125	6.123471791	6.23143118	6.498637226	5.977425245	5.755343396	5.680149121	5.64008756	5.84428395	5.983947532	5.654655696	6.228683669	5.928612703	6.220272883	7.049486953	6.026609123
"1553993_s_at"	7.41041431	7.501772905	7.533624847	7.622910536	7.905326005	7.785803581	8.602426509	7.78154811	7.641499064	7.761165214	8.525386141	7.679599334	7.565298753	7.588267156	7.44315763	7.364328576	8.56830257	7.306618568
"1553994_at"	5.690882764	5.121092222	5.148658756	5.320956332	4.987170231	4.774241804	5.782193922	6.125330652	6.290037864	5.652602067	5.598370272	5.615709096	5.311257014	5.391801328	5.820760923	6.039188139	4.957863306	5.461180089
"1553995_a_at"	4.722395435	3.664345563	4.201328524	4.037245759	4.054053386	4.032695192	4.796929273	4.920746368	5.638572339	4.486571035	4.559737562	4.615682444	4.364325655	4.546505873	4.975457537	4.910263526	3.792087032	4.163679036
"1553997_a_at"	6.166350125	6.387175246	6.061023178	6.054887416	6.068299914	6.255381466	6.247182565	6.075869813	5.815864986	6.050822972	6.161511825	6.308295344	5.889170946	5.981476795	5.960925023	5.904124101	6.273239479	5.716291781
"1553998_at"	5.337849404	5.696850606	5.812612229	5.586947781	5.002391178	6.148885458	5.125000683	5.353247196	4.925910735	5.379524937	4.986130943	5.630278734	4.832566276	4.968687382	4.82220149	4.96869322	5.398086055	4.816134148
"1554001_at"	3.942224947	3.99997145	3.988651468	3.982574913	4.635980396	4.064570119	3.959912278	4.032600527	4.132401152	4.227695664	4.056329506	3.922334842	3.539620795	3.829816959	3.716140886	3.945936035	4.545503508	4.043226044
"1554003_at"	7.092033264	7.334316209	7.667281108	7.471740588	5.87038089	7.558356748	6.210664482	7.214054732	7.125272109	7.054098901	6.404283961	7.229422518	7.284869794	7.977189819	7.673795238	7.457832362	6.3152198	7.758727854
"1554004_a_at"	6.13776532	6.644361537	6.536867958	6.538453137	5.390656968	6.417680246	5.87214625	6.043896616	6.333087616	5.736375226	5.683539983	6.377583061	6.23406873	6.973545273	6.514245644	6.680091842	5.81795511	6.873356958
"1554006_a_at"	5.236451755	5.497241183	5.360304871	5.213857415	6.387286944	5.290864257	5.461988707	5.253546454	4.906206462	4.995152337	5.338181576	5.458907338	5.199803481	4.935625027	5.072346467	5.137672846	6.920528987	4.929108948
"1554007_at"	8.283990497	8.791107619	9.339938744	9.459916784	5.931195694	9.821618804	5.440083325	8.381515272	7.977018014	8.231539853	6.036180489	8.317802077	8.828788835	6.840405032	6.643335121	7.569730153	7.621516198	7.764659496
"1554008_at"	6.299372796	6.142988176	6.282919508	6.014583379	5.877847789	6.188118558	6.190052208	6.292012776	6.042248895	5.704670101	6.173861649	6.172395348	6.321397863	6.173537617	6.17630622	6.224604171	6.195684187	5.903221368
"1554010_at"	7.024232741	7.053011053	6.830862475	6.977657863	6.863947751	6.987772073	6.924630846	7.02000565	6.968456505	7.250285116	7.115576271	6.955832496	6.728953023	6.992140509	7.047590975	6.976300105	6.841968211	6.953366401
"1554012_at"	3.15306614	3.296114631	3.080735275	3.171850477	3.052801004	3.29788978	3.105072954	3.188532683	3.018681899	3.174220532	3.14482733	3.035832136	3.25502585	3.434830139	3.329561496	3.276544369	3.176159983	3.118311487
"1554014_at"	5.914136481	5.430347289	6.052406963	5.895422174	5.970664349	5.611015695	5.947644007	5.823766043	6.183402758	6.182440367	6.990835175	6.031424567	5.728414575	5.897696839	5.901151024	5.653244834	5.82250579	5.881700809
"1554015_a_at"	5.21833028	5.160817765	5.160817765	4.97892223	5.313452402	5.14848037	5.124016435	5.063013842	5.438998868	5.257348962	5.564181515	5.163174962	4.5954137	5.002207745	5.006873864	5.324808213	5.190061807	5.147761031
"1554016_a_at"	7.41041431	7.686173878	7.259556739	7.543660347	7.396523517	7.278211297	7.709932338	7.362338031	7.537692088	7.492792825	7.417181581	7.580509349	7.56842453	7.512362438	7.671496188	7.344218787	7.360108347	7.787717143
"1554017_at"	5.664929395	5.580772056	5.321672723	5.458831824	5.553931685	5.895110995	5.528285996	5.383813884	5.345313352	5.396409067	5.471007477	5.509473922	5.368948987	5.630621703	5.478739765	5.528453124	5.490086938	5.527732057
"1554018_at"	7.224629535	5.894710037	7.489576665	7.914743668	8.66288651	7.389293472	7.085953172	9.926748103	7.387729709	7.246449108	7.290368627	6.647918319	6.597757625	5.920828178	6.373077169	6.629370078	5.396963835	6.377608253
"1554019_s_at"	3.787876954	3.784371839	3.837076077	4.113485005	4.216489418	3.700412431	3.942611275	4.0762012	4.072598814	3.651195005	4.412994884	3.741236862	3.833540134	4.273910878	3.969958667	4.032665123	3.514466149	4.292249993
"1554020_at"	4.775589378	4.467119349	4.545543713	4.591150901	4.241739585	4.204250356	4.71007436	4.943209243	4.751865644	4.35546691	4.964115878	5.092529731	4.592546228	4.731863769	4.620360861	4.997280475	4.96979485	4.79993198
"1554021_a_at"	7.375951078	7.883736926	8.146974408	8.217456029	7.975106413	8.042831028	7.197851277	7.948997291	7.786467589	8.187883914	7.666590782	7.85863179	7.903438134	7.428936763	7.518993639	7.514754575	8.308050719	7.648457952
"1554022_at"	4.109208344	4.276130792	3.845781814	3.838888554	3.907432086	4.079222136	4.003417762	3.860736656	3.905127108	3.851216836	3.897076679	3.856980945	4.125863683	4.03085502	3.932668609	3.973567759	3.904111897	3.826129101
"1554023_s_at"	7.045156497	6.90700512	6.783330077	6.837148949	6.968590909	6.813970087	6.981948544	6.733262698	6.623424073	6.650016014	6.822931972	6.791979934	6.62071087	6.817621945	6.667839945	6.860047877	6.92590149	6.766997367
"1554026_a_at"	5.162988622	5.039825579	5.188623421	5.195130494	5.485069815	5.517560134	5.705208239	5.315466139	4.972594064	5.008422759	5.726614135	5.369740617	4.822588977	5.215287314	5.154831572	5.152152933	5.497721513	4.765609452
"1554027_a_at"	3.297505153	3.427317036	3.356880939	3.14955045	3.342862446	3.341594922	3.37139995	3.459541847	3.497211929	3.553465111	3.512038014	3.068911309	3.495250657	4.084718361	3.914514606	3.733617631	3.386021724	4.353130868
"1554029_a_at"	5.415605626	5.35902175	5.993205414	5.528674826	5.274681221	5.533618358	4.352880607	5.060565002	5.890326418	5.205497562	5.227052151	5.262192248	4.786692587	5.486697212	5.412633609	5.121478921	5.609420846	5.69443259
"1554030_at"	4.315188866	4.397597765	4.075555677	4.048142504	4.272311774	4.086889535	4.537976418	4.258348178	4.374645036	4.221969608	4.137997544	4.382386111	4.229717753	4.184500179	4.188009823	4.491419927	4.204109113	4.403979421
"1554032_at"	4.535030571	4.396396311	4.226266748	4.29131854	4.130196587	4.414768219	4.340519593	4.411925568	4.328079236	4.492833903	4.22936858	4.24514312	4.18691008	4.291792928	4.422999111	4.557615431	4.08116523	4.143478501
"1554033_at"	3.782086639	4.223106637	3.681956985	3.778136494	3.625854802	3.94249458	3.64823106	3.785754509	3.718498268	3.660996599	3.619472694	3.639636839	3.672253113	3.737839601	3.59139456	3.504661288	3.631110768	3.640739044
"1554034_a_at"	3.832836323	3.854010674	3.705113795	3.644669862	3.696754887	3.829995649	3.465975651	3.734296327	3.674712932	4.054785117	3.488758127	3.539140172	3.762673475	3.805772844	3.797354094	3.890429031	3.62973739	3.766370786
"1554036_at"	3.669240157	3.957186753	3.859027327	3.819742176	3.750081243	3.406200889	3.771019192	3.908279162	3.962939393	4.386873585	4.02384271	3.645036175	3.615653913	3.894282865	3.90158767	4.205371339	3.900110318	3.864184692
"1554037_a_at"	3.717851555	3.766933687	3.752886208	3.869120957	3.594037904	3.651940419	3.79597317	3.838883665	3.675263556	3.847731284	3.619402734	3.548050404	3.539620795	3.735693206	3.508076961	3.890126248	3.677433918	3.675820392
"1554038_at"	6.401076833	6.617119495	5.99601833	6.18721293	6.758285215	6.208708137	6.58966814	6.337731429	6.034966683	6.602134604	6.44171614	6.306335389	6.394702598	6.605362396	6.367346042	6.080359804	6.230341924	6.073674724
"1554039_at"	6.566627264	6.639332054	6.3928344	6.473924652	6.395855608	6.425304563	6.677592032	6.267914134	6.210857921	6.120461159	6.319900704	6.514620762	6.356152032	6.398326524	6.345868758	6.189674337	6.20553663	6.340617453
"1554041_at"	3.478503647	3.658958151	3.425411526	3.407629187	3.553999304	3.656683419	3.545179707	3.565432128	3.654102716	3.553999304	3.513970793	3.513180795	3.516758292	3.476893912	3.403654509	3.817871874	3.509745942	3.485629894
"1554042_s_at"	6.749325966	6.852738426	6.412511346	6.445845891	6.646579959	6.523356607	6.601556934	6.513709454	6.661797837	6.701969905	6.708754095	6.516358309	6.74803831	6.748169156	6.689365498	6.741246578	6.656386831	6.68008529
"1554043_a_at"	5.407025925	5.794630632	5.506394638	5.398912386	5.715502046	5.628548938	5.479802405	5.378133982	5.275625647	5.212447595	5.376733087	5.716881823	5.328136812	5.504517093	5.588346096	5.170965361	5.838769054	5.123698378
"1554044_a_at"	7.972530798	5.827787744	6.484838001	7.791803306	6.245837199	6.267252512	6.591426754	8.663173997	9.915175996	9.992637163	8.094384341	7.436192223	8.76718183	9.725802575	10.14331571	9.804970385	6.671846481	10.16899433
"1554045_at"	4.440705052	4.190940454	4.2922036	4.097261078	4.324886467	4.502224518	4.516398373	4.343173787	4.351106872	4.433814317	4.692214108	4.469524969	4.328506751	4.412608573	4.470755215	4.233375015	4.555551908	4.380781744
"1554047_at"	3.791605277	3.705719423	3.871119379	3.63094299	3.864013246	3.800305771	4.161927542	3.882487542	3.83196881	4.08107471	4.396413401	3.829995649	4.14991891	3.917543578	3.833841054	3.725760177	3.942905852	3.639200596
"1554049_s_at"	4.195362775	4.147408645	4.172089165	4.063100536	4.170223567	4.147566248	4.167575163	4.197408824	4.035853907	4.347913498	4.47016899	4.115041177	3.935822933	4.12180715	4.287917632	4.166894207	4.474915993	3.988700833
"1554050_at"	6.542882219	6.665620278	6.542945109	6.434809847	6.839613121	6.674893992	6.697719988	6.177530515	6.176619172	6.27797861	6.433189066	6.486846465	6.250711268	6.56745603	6.319086579	6.345009706	6.392516384	6.079345781
"1554052_at"	4.950660629	4.771197858	4.727772511	4.712588685	4.575640835	4.952421966	4.827857689	4.884232186	4.790218125	4.80173677	4.8894769	4.692426227	4.74597641	4.779802263	4.912838473	4.921990189	5.015492252	4.81087071
"1554053_at"	4.355456316	4.490854935	4.730464277	4.537615283	5.350670987	4.097970912	4.759785507	4.276756439	4.669181239	4.580623985	4.642808165	4.748642301	4.930690218	4.691752861	5.006576318	4.518778883	4.96152653	4.860113418
"1554057_at"	6.502478916	5.794298058	6.280543428	6.409316923	6.45424775	6.545211821	6.234079288	6.237039857	6.0882085	6.748321273	6.254050838	6.160655442	6.250564735	6.436611804	6.120365415	6.426210701	6.374144366	6.070381575
"1554059_at"	6.786632369	6.671119704	6.318745772	6.555267723	6.520455788	6.593136795	6.46065869	6.543052884	6.301273236	6.794288045	6.541679719	6.64903775	6.481285566	6.958112267	6.951165351	6.421056126	6.44245613	6.434669763
"1554060_s_at"	4.915307365	5.13255891	5.229851585	5.162512022	5.071823722	5.368635213	4.891300794	4.686500085	4.735953937	4.760339942	4.593882955	5.131701311	4.689515407	4.49544233	4.729386697	4.901001982	4.788791958	4.945002596
"1554062_at"	7.876036185	4.537977291	4.487620271	5.082787584	5.87632607	4.137551991	6.607083874	6.430170046	7.216984169	6.654018079	6.405162518	6.181363914	5.604651977	6.690245728	6.993483645	6.470092157	5.731789087	7.273756931
"1554063_at"	5.473819864	5.308509545	5.366918565	5.442135398	5.547355544	5.387247643	5.561940142	5.365370403	5.64786053	5.787218825	5.67969139	5.285227919	5.268768262	5.684175385	5.620286812	5.548626714	6.027714663	5.276318792
"1554065_at"	7.191966835	7.348812421	7.075023142	7.040738925	7.051665207	6.949127257	7.232206014	6.98753019	6.983534604	7.165851276	7.086710968	7.057422987	7.01133374	7.339320429	7.214289566	7.22033607	7.016929132	6.783910165
"1554067_at"	6.68987186	7.06738738	7.367416261	7.769945251	6.383178991	7.394982719	6.762416922	7.489606984	7.46419189	7.890813505	7.192656274	7.192066376	7.066191696	6.907429948	6.695550351	6.906882786	8.240571765	7.394336216
"1554068_s_at"	6.103211649	6.168591864	6.024140254	6.052384385	5.567427106	5.928228557	5.737178322	5.957112726	6.175065767	6.253482293	5.881057866	5.995066483	5.860508832	5.742082351	5.983796	5.860508832	6.293320166	6.088808632
"1554069_at"	6.27432114	6.570129936	5.991133718	6.035473107	6.233060767	6.137817387	6.349293616	5.97303816	5.928802384	6.249166188	6.214899102	6.091360347	6.165542204	6.013106862	6.200879791	6.102903303	6.177135578	5.826361266
"1554071_at"	2.923209434	3.076151138	2.861767419	2.826490001	2.928863481	2.90789118	2.994256194	2.780582686	2.787808284	2.760891115	2.975436722	2.88826693	2.746060671	2.965849124	2.760319271	2.873271657	3.062712716	2.846888628
"1554072_s_at"	2.75272338	2.871366203	2.735632877	2.806889709	2.782235638	2.925979462	2.718823054	2.659022486	2.704061089	2.961623338	2.73930716	3.007884877	2.98840532	2.763560554	2.769942979	2.673137533	2.764639596	2.83278178
"1554074_s_at"	6.84594812	6.873455957	6.6603975	6.69946442	6.654113206	6.905009614	6.707409088	6.705189122	6.626621531	6.785670961	6.63952581	6.660756692	6.530566135	6.483775415	6.617198739	6.675454646	6.67906488	6.443313226
"1554076_s_at"	6.025247092	6.097907029	5.650134208	5.822785959	5.997166521	5.944025934	6.383024981	5.746895523	5.762989689	5.785067233	5.88711063	6.062247226	5.982115856	5.786335952	5.863078203	6.1184654	5.864267675	5.349777374
"1554077_a_at"	7.617162225	7.382790848	7.223020982	7.432663236	7.773355012	7.325222327	7.767102884	7.323896241	8.061753612	7.114021014	7.350679697	7.648931946	7.192227932	7.938172372	8.154744983	7.700166341	7.536089164	7.797632358
"1554078_s_at"	8.323659912	8.236517343	8.686629038	8.301578435	9.396032981	8.510016997	8.819563747	8.34533529	8.368316003	8.110949956	8.627955729	8.475536623	8.370024781	8.49898408	8.453348581	8.427469149	9.326548244	8.759204811
"1554079_at"	6.886654537	6.908361908	6.943073104	6.744588887	7.392625205	6.639632218	7.475360271	7.167340606	6.870984673	7.056994775	7.518976811	6.920400214	7.638478955	6.69990322	6.945120873	7.354689869	6.806472731	6.828460458
"1554080_at"	5.692058095	5.34446599	5.640294845	5.810247445	6.426447451	5.282138304	5.695885089	6.330088434	6.118337852	7.093444785	6.195684187	5.933980134	5.889438393	6.318437983	6.095998583	6.047462342	6.108307675	6.15102985
"1554082_a_at"	6.428378531	6.418518843	6.455961883	6.297973486	6.434659302	6.261506522	6.486434634	6.254693198	6.559852156	6.413773476	6.574975793	6.379526663	6.203452066	6.27468366	6.519909459	6.286253146	6.086749746	6.444764713
"1554084_a_at"	7.193270873	7.04616594	7.281432992	6.94382456	7.202170303	6.894372004	7.14006711	6.910197983	7.074863385	7.053184114	7.135149723	6.961282897	7.059417662	6.936699481	7.039732807	7.094135471	6.966393487	7.047034524
"1554085_at"	5.784854675	5.867134001	5.940307811	5.782482135	5.582127825	5.511556809	5.94318096	5.000971242	5.425089761	5.095114596	5.414458241	5.633264493	5.628162089	5.684825326	5.684563962	5.786856265	5.867134001	5.644276163
"1554086_at"	5.195730533	5.361237155	5.263212038	5.076259672	5.081734502	5.323602371	5.249179589	5.153387961	4.869196851	5.180216368	4.975815402	5.246303817	5.153387961	5.353365084	5.27908263	5.155491671	5.230794929	4.806573249
"1554089_s_at"	8.446970824	8.264330746	8.947526829	9.065406399	8.070814656	8.06975505	7.851051681	8.891643878	9.534429493	9.565413571	8.531213977	8.335859727	8.799282117	9.105118603	9.069400741	9.028623078	8.272966121	9.471179833
"1554091_a_at"	6.991843795	6.934314112	6.844396715	6.809103853	6.93542867	7.309300668	6.929678077	6.86218118	6.931848281	6.897984384	6.925393265	7.026782471	6.539031495	7.006146063	6.869073263	6.812559405	6.654376519	6.762201195
"1554093_a_at"	7.43233121	7.688895682	7.615520261	7.614820667	8.018894945	7.027977293	7.46199143	7.513982269	7.844345718	7.776652185	7.404568279	7.792453233	7.685534714	7.945361474	7.862965021	7.901259581	7.844329636	7.9932467
"1554094_at"	5.351296514	5.407805505	5.016599801	4.981914501	5.061726464	5.092040009	5.307848623	4.780278338	4.936470225	4.520783475	5.040731598	5.113426255	5.318817329	4.937757098	5.115663004	4.955407044	5.309188395	4.968932157
"1554095_at"	4.262374724	4.112752899	4.055165239	4.240812082	5.045537832	3.904709306	4.362870327	4.332953711	4.371242289	4.585148431	4.405606931	4.165444343	4.320342188	4.380087433	4.687526015	4.295568999	4.622980624	4.488784733
"1554096_a_at"	2.968975169	3.000612734	2.956260179	3.144844252	3.31230033	3.021519603	3.053557212	3.049403456	3.146143784	3.041803798	3.061831839	2.933407854	3.402696306	3.129658987	3.285948933	3.020219834	3.373808183	3.500454561
"1554097_a_at"	6.065557949	5.979320001	5.835388697	6.021668778	5.598833898	5.891049703	5.646287716	5.772854334	5.765324692	5.480299136	5.692972835	5.887165453	5.879114009	5.82571009	5.757750531	5.690291768	5.603237281	5.566994787
"1554098_at"	3.846566957	3.724400835	3.741581668	3.709035716	3.747771935	3.70210814	3.87834688	3.685786952	3.605978723	3.947269315	3.745548612	3.858242118	3.967749639	4.100373619	3.957782309	3.910179414	4.192878029	3.920945664
"1554099_a_at"	6.013325712	6.13685848	5.924330432	6.197000854	5.669707763	6.14662496	5.909886371	5.944151894	5.734057964	6.047743868	5.946437274	6.072320299	5.951094133	5.833813329	5.554078093	5.86832995	6.062202009	5.912304944
"1554101_a_at"	4.070724287	4.29956814	4.257898371	4.435646864	4.998769965	4.434307081	5.370392222	3.895617113	4.257381271	3.858896652	5.41389967	4.201720221	4.176232427	4.341954376	4.438960109	4.312370155	4.996663837	4.201462385
"1554102_a_at"	6.600551157	6.586518478	6.575334388	6.708659373	6.775628467	6.650225545	6.784621462	6.323928851	6.458298927	6.24613725	6.770093832	6.590942672	6.337620837	6.237655256	6.545650602	6.558492973	6.833508952	6.275841476
"1554103_at"	4.805331997	4.95338671	5.04408139	4.783182931	4.82477144	4.647543613	5.015251393	4.784654238	4.749942283	4.698979251	4.558408027	4.705186585	4.678753475	4.847756694	4.72048193	5.01223774	4.867754301	5.121665172
"1554105_at"	5.934648622	5.583615222	6.064658152	5.861249262	5.895457367	5.761496949	5.873860523	5.791170803	5.654881127	5.785134966	5.737162429	5.819548956	5.537497504	5.530064916	5.805368105	5.671650529	6.664469065	5.885934487
"1554106_at"	5.916274045	5.67533894	5.926343267	5.758617021	6.234147742	5.499684033	5.760944162	6.394468325	6.984373012	6.371759762	6.618010115	5.875591581	5.902668302	6.577999602	6.34518383	6.394422844	6.112070707	6.513483114
"1554108_at"	4.775849511	4.73742	4.820714505	5.001858805	4.23877952	4.9040878	4.641501045	4.947070369	4.78426648	4.778248673	5.059577897	4.952018335	5.127709811	4.576225031	4.583903882	4.532975847	5.166136221	5.006192721
"1554110_at"	5.740686005	5.846040336	5.464892997	5.613793014	5.765074482	5.873151035	5.642955375	5.87573105	5.513594436	5.528236042	5.921371345	5.590072715	5.378782656	5.489764563	5.538710129	5.310416218	5.587887392	5.513235987
"1554112_a_at"	4.880667713	4.371669416	4.792931883	4.736191717	4.471627533	4.248456452	5.353932768	4.336312858	5.404834202	4.909475232	5.544471229	4.94444494	4.466745726	4.964618816	4.939983705	4.934841321	5.554463551	5.576859719
"1554113_a_at"	6.166419173	6.328155287	5.885787922	5.89369741	6.171435666	6.160598964	6.40688941	5.97293097	5.831954051	5.889100072	6.195684187	6.150875984	5.880792889	6.071570675	6.153664161	5.750231403	5.952073686	5.670381916
"1554114_s_at"	3.545027199	3.676098916	3.456490621	3.838888554	3.580559928	3.896867862	3.672102484	3.80799617	3.8262	4.485263686	3.802619661	3.507229673	3.546561526	3.793137181	3.977568417	3.65271677	3.873749308	3.66957105
"1554115_at"	5.648911049	5.670242044	5.546682615	5.641169875	5.555803657	6.391268989	5.588152061	5.491361093	5.278034073	5.369119967	5.579885876	5.605973947	5.52743701	5.701250556	5.511181115	5.529306979	5.236212441	5.107533811
"1554116_s_at"	4.859894368	4.660864885	4.635536725	4.684737783	4.401946945	4.577877619	4.90632989	4.58582074	4.463092731	4.425318437	4.87440187	4.761507734	4.422735918	4.506522605	4.808101099	4.571557626	5.088666747	4.181141043
"1554117_at"	7.392242913	7.152099671	7.098676433	7.369450122	7.260818018	7.289789062	7.215541219	7.166921831	6.960200342	7.201508729	7.181858045	7.199021135	7.281781727	7.287030691	7.280859101	7.325190829	7.182393164	7.083432865
"1554119_at"	3.482419049	3.511035592	3.373520366	3.318075253	3.37727504	3.382492158	3.417158535	3.425636198	3.532088798	3.523591679	3.507466378	3.301330036	3.390933113	3.757723792	3.80799617	3.533076816	3.559265272	3.489372288
"1554121_at"	4.127412098	4.129852104	4.186977855	4.132243538	4.098661858	4.49923656	3.763951701	3.955244705	4.309068605	4.305569361	4.272240414	3.940408708	4.10731954	4.055107333	3.972594531	4.068022138	4.057614334	3.824395228
"1554122_a_at"	4.812990827	4.557828443	4.509731308	4.772510649	4.771542646	5.124318607	4.345867614	4.739878524	4.508372826	4.603853361	4.586247719	4.549663826	4.429393243	4.586893374	4.530570163	4.458749953	4.454148103	4.552423949
"1554125_a_at"	3.386285063	3.373471908	3.353194243	3.310952758	3.31297996	3.341594922	3.331874588	3.096671669	3.272638175	3.63389884	3.298273551	3.25683999	3.320751106	3.309123737	3.366025089	3.541915507	3.337545005	3.377406862
"1554126_at"	8.406363613	8.119258311	8.297867915	8.294698091	8.07008421	8.293589298	8.570869896	8.0398133	8.337416589	7.992286593	8.249862904	8.090593134	8.112363679	8.283964088	8.324223404	8.359804104	8.054979163	8.549439969
"1554127_s_at"	7.374029712	7.074309018	7.71741886	7.362354363	6.637571039	6.926903081	7.621113385	7.17587253	8.108368589	7.670468183	7.074933129	6.921623726	7.176507997	7.410885368	7.527624315	7.543025779	6.521482517	8.308192205
"1554128_at"	6.722259944	6.771157573	6.530410335	6.381482888	6.538948638	6.553748416	6.760462538	6.506133587	6.537766273	6.081195135	6.749118479	6.697628289	6.2555783	6.185802066	6.445450715	6.419307579	6.185840172	6.020812869
"1554129_a_at"	6.710268462	7.155268598	6.417461643	6.698430373	6.545359834	6.932975689	6.590897152	6.601375469	6.589501197	6.589501197	6.725845721	6.686386201	6.751846716	6.791584963	6.679179614	6.667599511	6.602536093	6.677315812
"1554131_at"	2.648479591	2.652153756	2.617268403	2.691899027	2.692607178	2.580933685	2.655878144	2.52918237	2.54381371	2.741567518	2.506126965	2.534222173	2.922577502	2.560229311	2.575985686	2.821932987	2.736768436	2.561624457
"1554132_a_at"	6.743842267	6.494380513	6.847225493	6.829586213	6.664746513	6.119209892	6.324564745	6.713938954	7.125748432	6.960383447	6.696740861	6.554221374	7.056956496	7.098132342	7.132163279	7.267990563	6.195581288	7.361410564
"1554133_at"	3.074669174	2.94418972	2.902552134	2.990515959	2.791532047	3.237619604	2.908441422	2.886513553	2.806719641	3.010290505	3.218912633	2.851353845	3.345710087	3.183538061	3.082932875	2.908745383	2.907286614	3.392128914
"1554140_at"	3.564183979	3.460523301	3.92940688	3.660404398	3.759633634	4.256422376	3.287072057	3.492887121	3.593507824	3.479174226	3.760381127	3.755719229	4.043416553	3.348432974	3.524384875	3.475576505	3.999349186	3.381935473
"1554141_s_at"	4.925725825	4.925033726	4.762700093	4.739518697	5.302847797	5.053513816	4.853494052	4.790796167	4.831528488	4.833116847	4.800200741	4.75943313	4.643649862	4.905863338	4.480622801	4.568590119	4.771808395	4.637502185
"1554142_at"	2.76208186	2.774657534	2.753914379	2.91529509	2.730979877	2.835534598	2.516737848	2.751496428	2.737984953	2.91529509	2.753009727	2.718584356	2.894770047	2.728623505	2.727243726	2.682388574	2.840943657	2.884799124
"1554143_a_at"	3.451291931	3.360180134	3.641904436	3.723594528	3.245748077	3.680618733	3.225075053	3.523368355	3.381900033	3.731870274	3.273361339	3.618428979	3.474300206	3.170426805	3.379239909	3.210792141	3.762567566	3.220382573
"1554145_a_at"	5.144923332	5.019940869	5.364210113	5.00986177	5.002298012	5.032394086	4.875278322	5.162515146	5.197864885	5.152784928	5.137406754	5.156556708	5.050208449	5.499843108	5.477236068	5.226827839	5.180043154	5.219875946
"1554147_s_at"	4.614457025	4.479463054	5.10426791	4.82965622	4.080705454	5.152700692	4.309509874	4.457153958	4.43267453	4.58880083	4.728851371	4.475083411	4.468202142	4.079328031	4.089379883	4.183631169	4.487614414	4.40930771
"1554148_a_at"	7.152155207	6.895852848	7.260793155	7.085950564	7.305759157	6.500994014	6.942626209	7.064387762	7.179644032	7.096241916	7.067134672	7.225192244	6.987313076	7.035244816	7.2154906	6.962684874	7.20194494	7.356937231
"1554149_at"	8.472509753	8.616228321	8.407138343	8.748963286	8.426147368	8.438644973	8.495783545	8.849572166	8.792640537	9.063704742	8.71410024	8.391881156	9.072161407	9.153804324	8.881320151	8.918734795	8.531848883	9.014101838
"1554151_at"	6.167998783	5.934648622	6.155309483	6.064974017	6.087329946	6.251698346	6.102407433	5.932810231	6.001261784	6.281590294	6.076786766	6.138150688	5.881820174	6.090513792	6.119987021	6.011540941	5.983026667	5.837771073
"1554152_a_at"	3.617318836	3.526889236	3.438663731	3.35642094	3.511455572	3.500504442	3.361479958	3.251670813	3.514196058	3.218390912	3.424861867	3.429982972	3.299579938	3.508277252	3.422332477	3.582845238	3.398607513	3.388773288
"1554153_a_at"	7.245907264	6.828489099	7.363807822	7.210752355	7.239387659	7.043513577	7.037443899	6.902762998	6.961822417	6.819461698	6.919174785	6.869499771	6.815884217	6.853649735	6.934204896	6.927046825	7.119577284	6.919148199
"1554154_at"	6.444945145	6.224975828	6.157292692	6.308700086	6.120941043	6.703468684	6.301768303	6.333601246	6.549637448	6.12147774	6.416171171	6.337706887	6.163424077	6.584692813	6.558630254	6.473745432	6.254548911	6.447722067
"1554155_at"	5.117048476	5.115042919	5.210884205	5.474594646	5.195798673	4.870473452	4.537145486	5.732771996	5.503927517	5.500639121	5.068213763	5.081298464	4.965563644	5.100667939	5.263464868	5.273183654	4.156929387	5.077488766
"1554156_a_at"	3.371416918	3.81818688	3.598003105	3.373708468	3.52372351	3.285322019	3.541839503	3.360911024	3.613008239	3.419935749	3.424861867	3.54714632	3.728958691	3.895891218	3.83552444	3.824877052	3.467140385	3.738906797
"1554157_a_at"	6.592514122	6.868437577	6.419920237	6.441924815	6.546192538	6.68955804	6.702941999	6.351365959	6.303628265	6.18097382	6.620228284	6.54900723	6.359162807	6.014187465	6.176754324	6.289939682	6.258211517	6.035695069
"1554158_at"	3.396628557	3.934642694	3.564771004	3.578932714	3.978506516	3.731275478	3.840262265	3.889258494	3.626868254	3.761786662	3.764945381	3.672513756	3.840639114	3.585960987	3.68669089	3.494092114	3.815182667	3.834932663
"1554159_a_at"	4.897346103	5.151030598	4.99021827	4.57189124	4.738168566	4.792132834	4.449382917	4.40155723	4.950836397	4.570351494	4.754230548	4.667685313	4.676538106	4.997938669	4.628998761	4.863138638	4.807353358	4.7346299
"1554160_a_at"	6.433764802	6.639883282	6.328407987	6.201220803	6.233630664	6.588015259	6.255633212	6.238670806	6.114584104	6.202038294	6.238886931	6.227608495	6.260673353	6.101061652	6.220646204	6.215733747	6.471134466	5.896426284
"1554161_at"	5.603275673	5.581474291	5.560914808	5.601725024	4.372523429	5.522924363	4.609007958	5.736689036	5.468953456	4.611724695	4.771597472	5.608138319	5.637929185	5.481740324	5.202790205	5.425437616	4.176009851	5.794761839
"1554163_at"	3.883229935	3.982695798	3.810433087	3.72176643	3.95034718	3.741761437	4.123377887	4.178587344	4.042436204	4.16631238	3.857578702	4.02341681	4.211753512	4.129678962	4.344177306	3.859450288	4.101211212	4.246154336
"1554165_at"	3.102420741	3.257260906	3.179338345	3.211252407	3.116368048	3.176077392	3.273085675	3.141442833	3.182374167	3.427425795	3.064040141	3.081850925	3.263308879	3.190059212	3.385143562	3.337398495	3.253017306	3.32085834
"1554167_a_at"	7.841683648	7.818110389	8.003075741	7.666494279	8.574094209	7.375169817	8.1479357	7.739002639	7.963708999	7.640797442	7.702940371	7.739964945	7.584559155	7.870618066	7.984275478	7.891200485	7.995586571	8.191888413
"1554168_a_at"	9.246037402	8.399931498	7.849377777	8.649387427	7.975111528	7.171703785	7.884641838	9.077937692	9.581688221	9.940320867	8.696765102	8.094835185	9.262754794	10.16298534	9.947978524	9.612702202	7.980166895	10.05657749
"1554170_a_at"	6.833444912	7.295024387	6.812693503	6.894405446	7.139938986	7.034671687	7.018374564	6.713211874	6.808316778	6.816019655	6.909392557	6.955527942	7.019248311	7.007015628	7.021320888	6.926345263	6.702565509	6.965894185
"1554171_at"	5.466307022	5.506122757	5.769235748	5.827453716	5.186310435	5.676811998	5.046561738	5.482056047	5.453193339	6.048277633	5.188720023	5.368629364	5.463181795	5.452059525	5.361283434	5.344556552	5.370301241	5.877437191
"1554172_a_at"	5.026512319	4.960547419	4.936926965	5.18313188	5.096097419	4.993017892	5.385089444	4.93886052	4.855226751	5.231005614	5.028284937	5.032786358	5.192285787	5.16412482	5.214812656	5.016776629	5.121349765	4.975832985
"1554173_at"	7.750724612	7.937443316	7.443387288	7.601956505	7.669713683	7.771467238	7.727985245	7.669004279	7.58503404	7.73961668	7.557190759	7.632259448	7.52849488	7.851114427	7.765303184	7.744346208	7.38614062	7.480421012
"1554175_at"	6.195518307	6.043557109	5.791492295	5.993401401	6.239644397	6.157174626	6.264390212	6.067942276	5.994276968	6.341856801	5.974595153	6.053341294	5.89319135	5.920278114	6.066622025	6.017786568	5.994276968	5.924157533
"1554176_a_at"	3.518229753	3.448880974	3.59020903	3.703531452	3.510892272	2.930273438	3.300498947	3.651178673	3.527415588	3.321814033	3.832699309	3.838985282	3.37282153	3.291305682	3.459042618	3.387211983	3.548525327	3.624821715
"1554177_a_at"	6.241633324	6.427512811	6.871850001	6.465969969	6.378582891	6.311979851	5.921626198	6.327510764	6.562396103	6.955758855	6.358598518	6.352035588	6.498881275	6.254892274	6.271289585	6.402648032	5.976153096	6.956558033
"1554178_a_at"	6.674878543	6.914132024	7.002100357	7.257477617	6.848091182	6.719949571	5.926530569	7.027772727	7.03880241	7.048211204	6.89425962	6.938425927	7.152762118	8.006038033	7.423578452	7.173708869	6.914821414	7.784528972
"1554179_s_at"	7.01186643	7.013501976	6.903050677	6.856025362	7.212490131	6.943578513	7.060933651	6.815958444	6.719879417	6.965466145	6.87820032	6.977961118	6.785835977	6.753800671	6.667409967	6.99521335	6.818091635	6.863801141
"1554181_at"	4.802458374	4.854386833	4.830656224	4.651239433	4.681496458	5.046122013	4.943183724	4.715156624	4.692478836	4.90955978	4.806342515	4.884484345	5.012242056	4.997280841	4.988241781	5.14148363	4.84963888	4.857005323
"1554182_at"	5.524301272	5.532583539	5.384800515	5.297545334	5.556323914	5.843667819	4.640904828	4.970643596	4.859858028	4.894713825	4.691930203	5.10763897	4.431822115	4.496915493	4.427925355	4.634641697	5.089927403	4.488016212
"1554183_s_at"	7.497706109	7.379125573	7.359658589	7.363300413	7.654724195	7.922831084	7.517780775	7.217151018	7.24698728	7.390620288	7.201728466	7.403535723	7.173032188	7.261773236	7.30035342	7.05984017	7.39254931	6.982645546
"1554185_at"	4.145718357	3.974725839	4.152572612	4.026434461	4.106977917	4.118411955	4.134362535	4.124347665	4.06553546	4.312247422	4.094925481	4.073764535	3.941583815	4.185797462	4.094742734	4.105912351	4.03060602	4.112799468
"1554187_at"	4.021992263	4.389727918	4.025419275	3.921516987	4.076467074	4.143012442	4.086423743	4.050302289	4.006655425	4.020053582	4.149823558	4.018881917	3.769357913	4.01270528	4.016916731	3.952172153	4.076467074	4.075324601
"1554188_at"	6.657616709	6.755015328	6.451054423	6.568019627	6.535420673	6.76530628	6.638844909	6.399849439	6.517255982	6.733602825	6.566354358	6.552352732	6.431298037	6.668746991	6.56409338	6.575707848	6.349750256	6.335141548
"1554190_s_at"	6.116182155	7.15402976	7.980828662	7.622747166	8.038744164	7.350618987	6.021998853	8.299938155	5.081977749	5.54619786	6.519600923	7.735329011	5.709122514	4.304156696	4.119439163	4.219173616	4.254876745	5.384424303
"1554192_s_at"	6.3538556	6.389014621	6.302638249	6.360751196	6.446852488	6.244580256	6.365635365	6.313398827	6.537654724	6.229489787	6.468613845	6.328653117	6.454398453	6.518517704	6.30198511	6.596032767	6.421135183	6.408536986
"1554193_s_at"	3.96775178	3.951634002	3.786302654	3.818379902	3.870772184	3.879882711	3.94517845	3.80799617	3.839823788	4.018561565	3.903733532	3.712392037	3.635735277	3.917481081	3.908417366	3.924409608	3.736149901	3.774473315
"1554194_at"	4.109225296	3.927183713	3.825532345	4.135667496	3.916918293	4.063100536	3.95034718	3.866389502	3.7908774	4.173125683	4.000241809	3.89508456	4.001111095	3.839237227	3.808208737	4.025706483	3.988079433	3.595169576
"1554195_a_at"	5.078600835	6.179972343	6.520028752	6.333133758	7.372004294	5.974625323	6.981834513	7.148149663	5.310446196	5.073127084	5.974179498	5.46357834	5.051004467	5.038503775	4.994135364	5.104047103	6.764619499	4.827126131
"1554196_at"	3.173517539	3.534266851	3.06404299	3.095591539	3.102879054	3.213419906	3.186980498	2.976457101	3.296906448	3.693610168	3.161007221	3.167319264	3.343264289	3.328325762	3.315445048	3.267545226	3.261336832	3.197143474
"1554198_at"	5.635864765	5.966503821	5.581532824	6.03602144	5.732591014	6.075264217	5.635640958	5.874966273	5.585100391	5.829414219	5.728632158	5.884269481	5.726269593	5.798959951	5.772728901	5.662026362	5.371703235	5.521482063
"1554199_at"	3.383100113	3.63954182	3.616747117	3.682833609	3.790148932	3.456457199	3.773148348	3.810648743	3.506263283	3.717136403	3.550244633	3.750355189	3.681447091	4.013763835	3.987610102	4.139775103	3.737763059	3.409084896
"1554201_at"	7.134708171	7.489323262	7.187996084	7.346386634	7.611033437	7.437268301	7.289752435	7.17131896	6.943283065	7.091222191	6.815926724	7.103364628	6.954085234	7.233556317	7.010090665	6.902175694	7.01168368	6.80190025
"1554202_x_at"	7.865075887	8.126420911	7.693190989	7.744741349	7.724080584	8.046569976	7.765360763	7.687902806	7.555011482	7.79050105	7.528690821	7.849030196	7.281123636	7.870423419	7.558068342	7.40025731	7.406674122	7.498714873
"1554203_at"	3.487424332	3.292705387	3.533494097	3.276954305	3.458742477	3.414629349	3.471292048	3.471333282	3.342161847	3.357376311	3.393225895	3.435218014	3.176271115	3.571182976	3.353827356	3.544341849	3.285680237	3.493028198
"1554205_s_at"	4.171289109	4.573433358	4.406760912	4.539411158	4.573878718	4.59216026	4.726878166	4.580361016	4.601689773	4.684011466	4.380842878	4.536973972	4.516576047	4.659582057	4.885665604	4.56352361	4.828334647	4.668165645
"1554206_at"	4.699885681	4.745619862	4.91966049	4.97145882	4.983487147	5.064121351	5.214749509	5.039049746	5.051028421	5.18722601	4.868451666	5.088791726	4.892577247	5.017154701	4.979328376	4.954640558	5.011972977	5.313746793
"1554208_at"	7.830141272	7.888309661	7.402511067	7.608457429	7.508990295	7.869001712	7.737860065	7.414720632	7.451945299	7.688625391	7.480292721	7.460244498	7.580022253	7.878960765	7.63709633	7.569041207	7.407988908	7.634852623
"1554210_at"	3.900324262	4.336285475	3.892944594	3.90554464	4.099221363	3.850405501	3.910908189	3.891359747	3.908346193	4.214336031	3.6960594	3.804157452	3.911000369	4.042745371	4.213893798	3.90349939	4.083152108	3.851991585
"1554212_s_at"	6.439332634	6.255102297	6.066318516	5.942016691	6.168172106	6.545242059	6.319249844	6.073210839	5.989869568	6.152707715	6.195684187	6.147081753	6.173463148	6.239449306	6.367050802	6.170814067	5.774448811	6.01401815
"1554213_at"	6.154668684	6.183047408	6.063867722	5.995904278	5.807962702	6.202594042	5.946750784	5.871956056	5.864306258	6.015028553	5.856312648	6.080651732	5.762401184	5.962756957	5.918818377	6.04834612	5.843294795	5.957751833
"1554214_at"	4.154345524	3.843894126	3.824125826	3.886068176	3.918016167	3.931874116	4.103831507	3.870579455	3.770709705	3.855854301	3.803006998	3.801026454	3.941583815	4.179262509	3.95034718	4.007820412	4.007896097	4.030553021
"1554216_at"	2.899219857	3.128334852	2.834952009	2.940318633	2.711412937	2.823226366	2.80850155	2.804243579	3.007666821	3.1661083	2.969952284	2.85711075	3.154653121	2.906338008	2.957047365	3.076864035	2.938316265	2.914615981
"1554217_a_at"	3.951632197	4.227465921	4.094112275	4.110578086	3.949401671	3.904709306	3.777582965	3.629810681	3.944741212	3.856307658	4.323260876	3.732865436	3.811737369	3.654768876	3.558773852	3.752687135	3.925059499	3.960473761
"1554219_at"	6.929490805	6.751124907	6.529764641	6.848979455	6.742386975	6.663035941	7.383563807	6.71526641	6.977968981	7.170143734	6.738936159	6.956696171	6.789196303	7.186221847	6.993234246	6.815818323	6.750556076	6.696093518
"1554220_a_at"	4.86148364	5.114962961	4.574910107	4.932163231	4.808096856	4.860753674	5.081612973	4.8456741	4.982505561	5.145158133	4.954228632	4.97019792	4.622653591	4.883699264	4.736513635	4.66136703	4.548646	4.58030186
"1554222_at"	6.678752934	6.765041749	6.461073078	6.381084599	6.72383605	6.98365167	6.678833899	6.426618555	6.416851292	6.447722067	6.472452467	6.439281994	6.091204913	6.430289556	6.477551221	6.325853155	6.353345915	6.085996778
"1554224_at"	3.569787394	3.67633896	3.571810615	3.588734879	3.335542661	3.420765354	3.611209722	3.477605286	3.42925481	3.473799259	3.476079666	3.45365782	3.773535399	3.364756146	3.459042618	3.707189643	3.715115616	3.323030612
"1554225_a_at"	4.472310452	4.539238727	4.803975179	4.613566782	3.919058018	4.464402123	4.230059693	4.254034599	4.159045092	4.315334001	4.146672799	4.251852778	4.181047895	4.152920909	4.258206452	3.844139571	4.237303628	4.298599615
"1554228_a_at"	5.407025925	5.463040445	5.248251576	5.433892567	5.419540426	5.461596116	5.594993997	5.431515493	5.33340712	5.54556474	5.334469774	5.469181897	5.144772188	5.583804928	5.67121169	5.734540935	5.388673927	5.540814823
"1554229_at"	6.021456417	6.15194386	6.23077589	5.974119419	5.688089681	5.970527926	5.847397997	5.754367882	5.715799458	5.551411884	5.987306611	5.768448707	5.676014775	5.770471884	5.733573775	5.966970523	5.900986244	5.87112374
"1554231_a_at"	5.934817468	6.101255939	6.117666039	5.80364747	6.100763496	6.381642685	5.839357163	5.832746668	5.764031136	5.919922503	6.047765356	6.03204424	5.428630778	5.784109665	5.806202292	5.796912252	5.815036909	5.587967209
"1554232_a_at"	4.972812841	5.280114061	5.097008036	5.021901918	5.075984305	5.300252312	4.995509308	5.00220498	4.880352809	5.191530951	5.170744618	5.126690594	4.934608999	4.98310483	5.09171663	5.032190373	4.959942395	4.845492071
"1554233_at"	3.603034294	3.3105333	3.464706767	3.430951466	3.13871894	3.440065256	3.125477845	3.478990279	3.351171962	3.672253113	3.210375256	3.265774294	3.697483193	3.702281239	4.012856595	3.900271691	3.071537445	3.454434394
"1554234_at"	5.40824524	4.860254216	5.073683941	5.036040661	5.331106818	5.339576592	5.610549073	5.24208835	5.590048102	5.475979391	5.456671066	5.142034795	5.188311345	5.775416213	5.509593583	5.753671861	5.364080918	5.603637006
"1554235_at"	2.93870168	2.854276818	3.090664384	2.84787332	2.9757527	3.093769951	2.946156112	2.776142971	2.895673323	3.037246322	2.879648429	3.069899417	2.937948147	3.048138327	3.038407874	2.933578936	3.13249	3.001004897
"1554237_at"	4.047442905	4.479208375	4.52149376	4.46612862	3.736004458	4.354003708	3.84944639	4.09557911	3.986386521	3.896402172	3.984366425	3.789051778	3.995872314	3.960939181	3.95034718	3.911451144	3.5298815	3.900011503
"1554239_s_at"	7.044189135	6.91177027	7.102866427	7.041945551	7.00330075	7.169660457	6.679065756	6.85295811	7.108766683	7.236902545	6.985048159	7.085231728	7.260466926	7.32306884	7.178344702	7.256889318	7.168349744	7.17320065
"1554240_a_at"	6.92039299	5.508880565	5.75682125	5.448504846	6.029408008	5.48326685	5.496088577	5.443173981	5.391573244	5.18722601	5.335239513	5.071932947	5.577784782	5.649221915	5.382214648	5.05125702	5.107891861	4.841279606
"1554241_at"	6.62716478	6.144569161	6.737095024	6.461884714	6.775161231	7.089324491	6.880863244	7.018422491	7.317727549	7.441178836	7.49266423	6.208361817	6.36660257	6.727281483	6.598389509	6.672277755	6.808219337	6.870601081
"1554242_a_at"	3.31649597	3.375843276	3.217276473	3.242849476	3.171031038	3.438361516	4.415494564	2.960560083	3.047177479	3.266085945	4.090517245	3.111096224	2.978231654	3.226850169	3.323519892	3.17981289	4.113048959	3.42150476
"1554245_x_at"	7.866933665	8.355880367	7.74041413	7.88581979	7.596735774	8.18326908	8.29516996	7.667777301	7.605270183	7.996162904	8.1632162	7.904289218	8.183786717	8.10951435	7.976278686	7.957712637	8.20576494	7.606639412
"1554246_at"	4.64297786	4.993933018	5.009269244	4.733883998	4.880014578	4.964690288	4.594398919	4.5520222	4.414793045	4.722635117	4.444574448	5.320415275	4.265220738	4.323779351	4.162455455	4.223932275	5.049510265	4.275506755
"1554248_at"	6.049038832	6.038749568	6.185138832	6.11664474	5.936617691	6.387039901	5.87339125	5.774671612	5.717249141	5.905705692	5.488183331	5.552368709	6.042326432	5.824676537	5.896110686	5.856877177	5.674035485	5.74044098
"1554249_a_at"	5.99677546	6.059314896	6.171338236	6.790800425	6.545896175	7.18025639	4.831637457	6.370956616	6.19343571	6.161865526	6.421004419	5.561635754	5.896457434	5.562029064	5.431064393	5.666351156	5.514014374	6.023250878
"1554250_s_at"	5.986298423	5.758183796	6.35256854	6.145956776	5.897900889	6.598234635	5.150532759	5.751884691	5.944423502	5.763932205	5.576717244	5.825538683	6.0542454	5.597289723	5.574111723	5.69898875	5.932860699	6.525461273
"1554251_at"	6.956923826	6.700635502	7.237433793	7.0385383	6.84632962	7.054079931	6.835282494	7.025625191	6.726807607	6.842225678	7.06010835	6.951444774	7.023189776	7.133382786	7.010889215	6.962684874	6.059531622	7.040853583
"1554252_a_at"	4.422333629	4.475031107	4.466165094	4.419095849	4.258944378	4.521621734	4.410099	4.547182958	4.258944378	4.093695375	4.142673986	4.280300551	4.305682768	4.290462233	3.88058921	4.378907789	4.23843248	4.195717862
"1554253_a_at"	6.41128814	6.715816563	6.299301496	6.553323346	6.173160792	6.287827539	6.315264951	6.437547643	6.438063526	6.977361365	6.318562112	6.457721708	6.19532817	6.57285179	6.363358489	6.183668153	6.20867584	6.201213098
"1554256_a_at"	4.5672762	4.670968474	4.478505548	4.413538947	4.542046126	4.600847196	4.741206545	4.183983641	4.315164135	4.517186068	4.648355664	4.478505548	4.438348637	4.274372775	4.421354368	4.352785927	4.710405735	4.563207332
"1554258_a_at"	6.958137087	6.979199132	6.774740939	6.877457966	7.060778855	6.996144348	6.781313064	6.889067958	6.692923506	6.914077371	6.75339634	6.818007981	6.609049759	7.090583833	6.747907844	6.630911182	6.875107056	6.53870339
"1554259_at"	6.63204237	6.85984369	6.55931449	6.489022873	6.767381005	6.844495405	6.6866811	6.428043713	6.385104951	6.528435319	6.322436113	6.664362775	6.491415876	6.669369912	6.599387172	6.557876586	6.512970177	6.342625662
"1554260_a_at"	6.842094942	6.5153806	6.645996855	6.556213747	6.958972819	6.51236048	6.559954865	6.996162424	7.059328834	6.970219384	6.903110496	6.535870178	6.926244217	6.869485152	6.929563937	6.961245338	6.638264681	6.896566564
"1554261_at"	5.037142997	4.979326108	4.782182277	4.896330891	4.816756505	5.048597811	5.005695041	5.001350217	4.72934893	4.868100178	4.746000691	4.851649789	4.421344513	4.837720611	4.987351342	4.99385247	4.472967471	4.855494361
"1554262_s_at"	6.213010945	6.214468215	6.213745788	6.302432692	6.176866222	6.459575964	6.285976016	6.267663596	6.127233047	5.960612011	6.153493376	6.184815353	6.200950813	6.340532155	6.219967609	6.514110625	6.026238438	5.922617566
"1554264_at"	3.330381703	3.218243754	3.166299546	3.116534691	3.229528585	3.241316417	3.221285155	3.247101079	3.264237438	3.306398086	3.226149529	3.306384746	3.146463078	3.304883448	3.322259396	3.194609077	3.204348954	3.245994764
"1554266_at"	4.547201314	4.686580899	4.545254128	4.470116468	4.442712728	4.481441018	4.461134891	4.364796641	4.219199601	4.37186962	4.672177572	4.659408188	4.481441018	4.325644609	4.707356356	4.552587702	4.38746867	4.748259161
"1554268_at"	4.913365045	5.683425178	4.929342768	5.103516725	5.051533527	5.069925905	5.065791886	4.946672318	4.869096602	4.763514719	4.751988626	4.734936935	5.019345685	5.093725107	4.960845491	5.114162574	4.705321217	4.983608523
"1554271_a_at"	5.419634468	5.53439574	5.26981661	5.128152789	6.431278783	5.027230784	5.576160018	5.090476352	5.327073991	5.338204512	5.516847425	5.093188818	5.058155567	5.308182189	5.091195753	4.976453713	5.690573952	5.16371921
"1554272_at"	2.866423005	2.784909308	2.878087266	2.806738452	2.735162417	2.790617947	2.916753337	2.734944618	2.857608951	2.97770289	2.8489761	2.756430665	2.847641598	2.871627682	2.956566565	2.951043097	3.063419468	2.798773519
"1554273_a_at"	3.111672749	3.129658143	3.103232385	3.130446064	3.116174782	3.315298306	3.015261057	3.179645941	3.08614885	3.307916536	3.219525777	3.090684219	2.832616817	3.082965962	3.143088028	3.109746947	3.05508166	3.014279025
"1554274_a_at"	4.695694593	4.728355942	4.618322233	4.649008043	4.871765122	4.695549766	4.779726685	4.64403737	4.601406915	4.966590793	4.688953551	4.631704564	4.392347621	4.790233086	4.519563881	4.630736371	4.756209692	4.467379658
"1554276_at"	5.247963476	5.113251891	5.119798373	4.860923679	5.141272641	5.346739854	5.150126799	4.925544051	4.902295281	4.894574683	5.021749407	5.082344853	4.934598642	5.367289278	5.118029399	5.154097381	5.156448648	4.862732984
"1554277_s_at"	3.58755133	3.56860152	3.68105514	3.685974101	3.570806478	3.579818856	3.539620795	3.638783717	3.516225918	3.430988707	3.934852913	3.582189342	3.539620795	3.52831445	3.528250562	3.539620795	3.367066713	3.616805463
"1554279_a_at"	5.621894885	5.115773962	5.163074058	5.360625409	5.3359788	5.474167856	5.478017064	5.373014401	5.334261677	5.379524937	5.727224736	5.489568583	5.428585906	5.337909772	5.721959377	5.609273611	5.734659238	5.447679876
"1554280_a_at"	4.923596027	4.817138644	4.808068835	4.726348556	5.022051181	4.894947572	4.854321317	4.734695161	4.680292404	5.140233808	4.624659059	4.720072281	4.836591044	4.69774498	4.994680104	5.050564648	5.266363056	5.080372996
"1554281_at"	2.857706581	3.051614983	2.820664391	2.862259295	2.939424505	2.787380311	2.787283309	2.836159898	2.899828383	3.479148344	2.661842237	2.894416406	3.233179034	2.888481383	2.861129585	2.809443696	2.797219128	2.75572908
"1554283_at"	3.88461591	3.859764142	3.95034718	4.122582423	4.085808539	3.924993466	4.141108432	4.351125397	4.735547849	4.533386943	4.369086764	3.893015973	3.963619664	4.512858184	4.209017668	4.616572716	4.534270601	3.973581218
"1554285_at"	5.839586681	5.566733052	5.641716122	5.733920887	5.980677967	5.759242178	5.891671146	5.914500608	5.662782007	5.097034454	5.624048482	5.605455258	5.345594869	5.451506078	5.688671963	5.617958903	5.644715932	5.656201849
"1554286_at"	6.178745904	6.060524343	5.717226503	5.839076028	5.981260292	5.899644579	6.141173848	5.729747738	5.828694114	5.772921188	5.818301854	5.901610909	6.024232765	6.011979176	5.888097214	5.933432978	5.943962697	5.576989917
"1554287_at"	6.054328966	6.41531088	6.478433825	6.295909204	5.895695441	6.465969969	5.564719313	6.468377021	6.222544816	6.263062239	6.074206199	6.341913403	6.514771742	5.501068188	5.396992014	5.398183357	5.359006865	6.283337825
"1554288_at"	4.865852639	4.992603069	4.616432532	4.707852562	4.906787137	5.026439417	5.013118469	4.541228456	4.395183937	4.519422998	4.943801347	4.749506408	4.781631882	4.801470939	4.680247748	4.866422189	4.852083427	4.72119364
"1554290_at"	3.753676444	3.60791691	3.866769257	3.852950835	3.619964327	3.908468898	3.327560128	3.649597217	3.753676444	4.111789708	3.564581142	3.536494759	2.986134674	3.499107143	3.628721009	3.490780637	3.555135661	3.424775706
"1554291_at"	4.532098568	4.39865864	4.088658944	4.310298446	4.234908939	4.48555441	4.18446556	4.352425797	4.747643004	4.66310765	4.170228427	4.399681986	4.836033972	4.434620577	4.760933077	4.516717281	4.218763814	4.35546691
"1554292_a_at"	3.344576768	3.291305682	3.205279791	3.148905746	3.437567806	3.27703404	3.199069218	3.38226654	3.505182037	3.382506399	3.234921912	3.281596097	3.433513896	3.282244683	3.489768318	3.264322311	3.135309734	3.39965832
"1554293_at"	3.047048186	3.054687115	2.950618304	2.993618211	3.191707956	3.107158669	3.088296053	3.041381305	3.183802292	3.188623406	2.94367967	2.97771496	3.049084447	2.837042155	3.123775367	2.982128228	3.076741315	2.839342902
"1554294_s_at"	3.277545568	3.365644399	3.311928922	3.277545568	3.265490121	3.60845606	3.20423632	3.278909751	3.428766116	3.681927051	3.155288388	3.250307655	3.429299682	3.630311937	3.459042618	3.196093572	3.332893987	3.203576251
"1554295_x_at"	4.065374035	4.099910431	3.982544569	3.991650881	3.861060463	4.223075055	4.003321833	4.05589514	4.060678857	4.117296778	3.959506157	3.87641838	4.06802362	3.735517687	3.751030216	3.87314676	3.946580967	3.738123018
"1554296_at"	2.83007013	2.883549034	2.695129337	3.070475838	2.834976993	2.994374627	2.819138859	2.684571208	3.062416153	3.014662507	2.927277471	2.775529239	3.400116563	3.164718864	3.267305406	3.190818846	2.931021673	2.934984402
"1554298_a_at"	2.837062372	3.42567743	2.905243904	3.034883082	2.848147729	2.804802543	2.762341728	2.837574588	2.754747987	2.633205271	2.85144255	2.760861013	2.842481232	2.722084647	2.706145967	2.778321511	2.917151029	2.927880455
"1554299_at"	4.921471641	5.259742098	4.750108279	4.66955013	4.977501524	4.860766273	5.047359964	4.762357067	4.663721819	4.713098359	4.927818853	4.744575675	4.718966835	4.654609892	4.636212533	4.703878521	5.186108067	4.715448874
"1554300_a_at"	4.957260034	5.5918979	5.427431901	5.28189719	4.905063352	5.511648383	4.793416514	5.081657415	4.700081199	4.749774253	4.98917345	5.368893063	4.934598642	5.135550726	4.748763262	4.837033165	4.749930437	4.724694976
"1554301_at"	3.028708687	3.028254599	2.998172664	2.969773155	2.853881325	3.166177145	3.048549883	2.987000456	3.033787917	3.147493493	3.302977513	2.934361725	3.161794998	3.407533293	3.000346454	3.137717283	3.183209749	3.059566871
"1554302_s_at"	4.976076975	5.056876466	4.643383366	4.898759781	4.702514078	5.169597571	4.829143559	5.05471627	4.854169668	5.348111593	4.869963263	4.947893841	4.466745726	4.98711795	4.920507819	4.844025691	4.369650701	4.731747795
"1554303_at"	6.544130219	6.813277565	6.118488638	6.208722946	6.370140683	6.731565523	6.387065576	6.431462157	6.216510708	6.541573833	6.380249898	6.404839957	6.221836536	6.556604851	6.555695508	6.63935663	6.323852579	6.276341427
"1554305_at"	5.319555042	5.406520825	5.082813119	5.307877666	5.288399677	5.366193484	5.437885995	5.383921911	5.381448521	5.289458369	5.123028076	5.307290905	5.691333836	5.562885969	5.423440934	5.500081499	5.3585085	5.377331684
"1554306_at"	4.027696434	3.950762477	3.855326727	4.114433102	3.931310868	3.638180334	3.71660613	3.877912412	3.930888039	4.214336031	3.617114006	3.765501274	4.082070619	3.976739289	4.01371179	4.344476078	4.02333486	3.890192549
"1554307_at"	4.561513939	4.473916728	4.002185224	4.23588077	4.120244778	4.278987044	4.199310159	4.362291398	4.09867818	4.229193459	4.209206906	4.022577279	4.023881318	4.239016917	4.08481156	4.382847752	4.170047324	3.980771105
"1554308_s_at"	3.147598612	2.830657468	2.983808049	2.979258369	2.849754217	2.91872638	2.815796071	2.921921233	3.004499733	3.301280077	2.871126145	2.852754301	3.23207919	3.01394773	2.96851931	2.97770289	3.142810548	3.039939112
"1554309_at"	4.210641878	4.092551168	4.041245949	4.173508485	3.94783939	4.112973093	4.067353241	4.295420748	4.270077289	4.109385531	4.40975319	3.982227322	3.889126242	4.012851276	4.1709244	4.094724451	4.016417835	4.067353241
"1554310_a_at"	5.073127084	5.26161395	4.937683242	4.954352463	4.937683242	5.280703739	4.915547776	4.943341541	4.851710925	5.08263057	5.085011035	5.054523072	5.047359964	5.011790654	5.177938457	4.931822321	5.166273088	4.862214865
"1554311_a_at"	3.4873594	3.750573631	3.410345934	3.166126171	3.29985602	3.469137113	3.303967531	3.323381948	3.1974163	3.194282765	3.270644968	3.192926635	3.258972713	3.266010132	3.265636535	3.27682455	3.309108698	3.260177284
"1554312_at"	7.287030691	7.220607727	7.311619415	7.309210684	7.19450557	7.504955054	7.191788775	7.127974857	7.061506033	7.098496768	7.079309134	7.335285442	7.004117696	7.19607095	7.182101204	6.95011428	7.236022543	7.124898853
"1554314_at"	4.975700838	4.421137971	4.478463323	4.642634672	4.706836782	4.616170281	6.797453913	4.91032809	4.925910735	4.936500767	8.412713864	5.017952739	5.020544626	4.980571064	4.972563003	5.125260879	9.71606547	5.865590705
"1554316_at"	7.015031392	6.742315012	7.213211728	6.742118616	6.587638974	6.989948935	6.87727619	6.706978446	6.693474008	6.421202105	6.756464176	6.746145159	6.548723474	6.681886086	6.837407986	6.606557997	6.931732787	6.690696328
"1554317_s_at"	6.669041307	6.780544963	6.601614079	6.646614415	6.74159601	6.724174002	6.776664386	6.699887884	6.642392952	6.422158167	6.621943248	6.644851062	6.546192538	6.66171311	6.673354188	6.682591022	6.887468401	6.492232013
"1554318_at"	5.97766135	6.080229568	5.865511064	5.817773317	5.998531383	6.027484974	6.052351596	5.784422207	5.775593218	5.360029629	5.627349624	5.874847023	5.575449533	5.916407006	5.879533855	5.661189658	5.857039677	5.665510244
"1554319_at"	2.756401569	2.913986642	2.827197956	2.988258124	2.645076338	3.167183852	2.542610815	2.999475408	2.760191806	3.081522	2.792764725	2.902324276	3.04248066	2.956566565	2.680510049	2.792764725	2.873851235	2.869712443
"1554321_a_at"	4.342807607	4.316700652	4.235661107	4.117121251	4.556874315	4.190734579	4.709234067	4.070664014	4.408850096	4.370371294	4.391654428	4.366020143	4.119696035	4.85077632	4.850696417	4.514656196	4.701712076	4.461471618
"1554322_a_at"	5.03125906	5.083990396	5.003404388	5.036380026	5.152702758	4.939278618	5.407025925	4.924877815	5.122419649	4.71199086	5.069076307	5.038880473	5.051664557	5.04885433	5.031827843	5.094514231	5.049510265	4.994448995
"1554324_s_at"	3.793589168	3.746667856	4.120003516	3.854398785	3.53355429	3.98122323	3.315638768	3.615174537	3.733166649	3.741974143	3.650488358	3.481651266	3.918789564	3.710919559	3.734586337	3.873734877	3.941667727	4.108625927
"1554325_at"	3.935119887	4.138333053	3.754620943	3.924836851	3.834167235	3.906732921	3.677253579	4.176703964	3.715236187	4.010079736	3.774246013	3.906007207	3.930305294	3.904561526	3.981691239	3.93042106	3.765734983	3.573742669
"1554327_a_at"	6.438474445	6.584196959	6.307205746	6.323480741	6.803178154	6.232834213	6.532404878	6.28575791	6.343564947	6.431102429	6.36193228	6.340241264	6.511375427	6.343991927	6.642978766	6.499788955	6.618017119	6.287528576
"1554328_at"	2.873763363	2.986635118	2.870872299	2.885109124	2.925519105	2.790415179	2.849455782	2.888916126	2.844507198	2.902292213	2.785294046	2.911985623	3.283934285	2.962568408	2.847205336	2.97090435	3.187893463	3.037481473
"1554329_x_at"	2.734164136	2.87321163	2.800383364	2.83719645	2.544575505	2.833090749	2.690862878	2.735753457	2.756562225	2.88694065	2.801823443	2.751470529	2.892461811	2.717052446	2.82234378	2.818784228	2.776823005	2.782343887
"1554331_a_at"	4.874864649	5.225262249	4.453419374	4.666100779	4.371038779	4.9816888	4.608379293	4.56540213	4.48518064	4.638788005	4.52085361	4.719704187	4.497796639	4.668927686	4.596033848	4.623059958	4.564324111	4.379541785
"1554332_a_at"	6.60258886	6.581638194	6.522611732	6.379577731	6.51523928	6.691283721	6.552564558	6.252591846	6.353846228	6.632727806	6.363215063	6.528423751	6.158171637	6.583853439	6.303328507	6.237655256	6.346473199	6.368071085
"1554333_at"	2.812588967	2.942638205	2.974059278	2.940318633	3.773980387	2.906017753	3.453493856	3.127975887	3.367688355	3.049591605	3.800901318	3.03093887	2.886826396	3.508277252	3.156677868	3.109746947	5.608789078	3.4393101
"1554334_a_at"	5.307849615	5.203338803	5.071299372	5.08694262	6.203997369	4.985167085	5.807723057	5.115420577	5.451989059	5.208780991	5.868462217	5.304867782	5.097474232	5.711084233	5.619101758	5.611409835	7.463518887	5.501822936
"1554335_at"	6.71037665	6.263984757	6.325797045	6.28052064	6.106660064	6.718328737	6.4523106	6.187284866	6.503890233	6.39917881	6.522729367	6.482792629	6.689467258	6.610555094	6.62744597	6.777905714	6.57715538	6.500963332
"1554337_at"	3.538664547	3.579578195	3.406726506	3.425934439	3.623605195	3.666539844	3.621043405	3.610379689	3.415331355	3.586353543	3.296345305	3.443769251	3.50530899	3.483098249	3.580804949	3.429373391	3.736532171	3.315638768
"1554339_a_at"	3.264988799	3.012120727	3.299602412	3.277425867	3.170601917	3.778724355	3.109777443	3.25273129	3.406199738	3.239332604	3.255824611	3.155956855	3.376499524	3.212523663	3.197615274	3.203877765	3.239332604	3.376499524
"1554340_a_at"	3.233039712	3.415902018	3.018813924	3.17412877	3.218939892	3.154199324	3.30874031	3.119418279	3.124016877	3.168621601	3.143343248	3.355383781	3.30874031	3.17412877	3.23001579	3.066805442	3.375260121	2.96572035
"1554341_a_at"	4.84673075	4.999581895	4.729863539	4.769783895	4.203098228	4.487516805	4.396770914	4.706945093	5.202409488	5.02620714	4.642111887	4.697250805	4.776022437	4.801470939	5.023217429	4.836984023	4.565086761	5.380157549
"1554342_s_at"	6.51998976	6.654732459	6.560296623	6.778471276	6.043348539	6.553037277	6.457537454	6.856135434	6.885473681	7.123070295	6.654376519	6.480735373	6.958235108	7.038901454	6.86275401	7.011900479	6.534884409	6.872134231
"1554343_a_at"	4.192201124	4.208973292	3.866158761	4.103689102	4.122482356	4.481317129	3.994305102	4.066113712	4.115516407	4.132483553	4.116548938	4.094069825	4.331746797	4.162308262	4.052737793	4.154345524	4.122681179	3.873374198
"1554344_s_at"	8.832061548	8.922562943	8.647030555	8.590611823	8.706436608	8.821141013	8.71935328	8.602482497	8.460764155	8.665806114	8.499535145	8.628382285	8.409256444	8.556040553	8.547045326	8.530490757	8.461570259	8.478974891
"1554345_a_at"	5.667632158	5.302801688	5.899643048	5.921314047	5.567341493	5.735426508	4.703981793	5.75368136	5.713806866	6.029198208	5.587680992	5.809501494	6.140594527	5.992086135	5.666278591	5.673249372	6.289054999	6.195324653
"1554346_at"	6.971215587	7.191407162	6.850082612	6.776513495	7.037662536	6.887193578	6.954476633	6.774745982	6.668031582	6.867863468	6.787712161	6.795261805	6.443331908	6.846306335	6.705189122	6.801800448	6.582631975	6.666262519
"1554348_s_at"	4.728011033	4.755142226	4.71941485	4.716886818	4.840864079	4.858161711	4.81987446	4.480574183	4.752086711	4.785421294	4.801370884	4.813347238	4.732162873	4.819417397	4.898418535	4.807638798	5.369495667	4.655776844
"1554349_at"	6.192531882	6.268739782	6.040030581	5.966397171	6.167915134	6.140039985	6.299842619	6.361085621	5.764402973	6.304192863	6.048883531	6.161333794	5.714959169	6.241211806	6.136175135	6.219265084	6.164663629	6.010869764
"1554351_a_at"	6.88064443	6.753160886	7.222835674	6.757600251	7.696176245	6.368816476	6.645688555	6.926903081	6.998567223	6.647322165	6.839366469	6.809622861	6.68748659	6.452667905	6.592170074	6.573629152	6.85074922	6.862178613
"1554352_s_at"	6.601130916	6.503472972	6.62390576	6.538453137	6.37620279	6.635336233	6.177476041	6.87534713	7.043641354	7.117787205	6.760939638	6.862927656	6.723787199	6.825963434	6.868346099	6.90303447	7.176400454	6.816967392
"1554354_at"	2.652348954	2.814446835	2.557663583	2.496790061	2.5482726	2.552450133	2.703868726	2.634077139	2.53259189	2.756385048	2.665510451	2.611245505	2.9317927	2.763696342	2.805349658	2.603846052	2.607582462	2.647895963
"1554355_a_at"	3.539012461	3.545705419	3.466477956	3.646113867	3.344561591	3.643533037	3.62228343	3.677308014	3.646568678	3.528248603	3.69406897	3.620875737	3.857718826	3.987175178	3.687613712	3.848967069	3.182506524	3.824183007
"1554356_at"	5.045275646	4.912559384	5.188963741	4.834419425	4.894819553	4.926876447	5.128286741	4.499928986	4.964417137	4.804182027	4.913726614	4.922658266	4.774397049	5.015376044	5.0430965	5.074433759	5.124831917	4.932423073
"1554360_at"	6.134264153	6.256769653	6.140039985	6.139243266	6.039237647	6.327125297	6.099858013	6.184091604	5.951297991	5.603828314	6.156929342	6.13634677	6.124355962	6.134420531	6.506714634	6.39220008	6.138851951	5.76539248
"1554362_at"	3.173489411	3.462005002	3.258613801	3.228579327	3.115916712	3.534108414	3.34419232	3.148553778	3.199589192	3.343829648	3.320839777	3.192711116	3.213286316	3.58755133	3.289281245	3.248704505	3.103286874	3.21028074
"1554364_at"	3.742791489	3.88522978	3.558961555	3.658358288	3.715714665	3.84545347	3.517241945	3.626911726	3.667315396	3.84545347	3.584401676	3.785823015	3.640556781	3.78556886	3.741653259	3.760777534	3.559834893	3.657626243
"1554365_a_at"	7.341143261	7.187974578	7.480850999	7.293512894	7.511925824	6.834101439	6.909304117	7.237314813	7.484787714	7.289616686	6.822839545	7.317313379	7.037688395	7.12388761	7.246492599	7.020512621	7.425139372	7.427276233
"1554367_at"	6.869693708	6.563571867	6.637726805	6.379228966	6.467021838	6.954730887	6.448073053	6.388953186	6.49453267	6.304531707	6.487329314	6.626055492	5.873983712	6.293597715	6.374529612	6.397012939	6.451865202	6.101452869
"1554368_at"	3.552265912	3.605364267	3.587889822	3.669028433	3.589734149	3.595677662	3.642371036	3.525451338	3.433815619	3.604401186	3.576316106	3.644507643	3.66748096	3.93657268	3.60247924	3.600512409	3.534020731	3.501024748
"1554371_at"	5.069136227	5.198226899	4.719178174	4.814653484	4.741392095	5.098985766	4.926340634	4.942226086	4.720483838	4.865265443	4.826718322	5.039983736	5.304891911	5.360713866	5.316138804	4.66136703	5.042048568	5.205809455
"1554372_at"	4.706904897	4.592504657	4.686781664	4.703822009	4.827123204	4.87689616	4.732975308	4.643175485	4.70920924	5.129578916	4.530812146	4.865122571	4.593892855	4.977015088	4.827085907	4.512893842	4.833485542	4.477212809
"1554374_at"	4.648286798	4.771231243	4.496490113	4.412008956	4.392033267	4.583563737	4.714796848	4.37986776	4.410695884	4.471886511	4.459958153	4.431052182	4.400704727	4.784707686	4.471491679	4.527129329	4.437619425	4.239906432
"1554375_a_at"	4.716844127	4.581752895	4.251369958	4.498627693	4.629147777	4.665508611	4.400571593	4.490866173	4.23287643	5.184122696	4.072707154	4.551371592	4.221366111	4.604880366	4.136161223	4.599679618	4.098489171	4.112434225
"1554376_s_at"	4.597037526	4.641527714	4.274643978	4.477638906	4.709502218	4.333969941	4.932691171	4.577000371	4.769250934	5.232931784	4.678642544	4.717547547	5.025732082	5.109578271	4.638133143	4.966845205	4.982392763	4.927923105
"1554377_a_at"	4.849058133	4.626195323	4.570423941	4.518779326	4.63637591	4.918693593	4.959648125	4.364796641	4.471914756	4.486919476	4.659884248	4.600866106	4.441793555	4.58568022	4.576375771	4.731800761	4.706967327	4.51506694
"1554378_a_at"	4.260658143	4.364406488	4.505673412	4.428961359	4.219448285	4.28912699	4.250984455	4.222574581	4.251262474	4.251196991	4.221828676	4.324772618	4.369269561	4.264478905	4.441126316	4.319369941	4.338432737	4.426590873
"1554379_a_at"	5.374802585	5.56170973	5.413464987	5.573309568	5.713445431	5.631836764	5.568030236	5.254673794	5.713090029	5.834991967	5.488179296	5.350909163	5.702657834	5.90344752	5.638042906	5.548285765	5.383860743	5.579760863
"1554380_at"	6.330148317	6.484658928	6.446350415	6.358979554	5.945002979	6.403521452	6.085237912	6.154832999	6.115253726	5.910341699	6.11040212	6.137987001	6.117487439	6.188289482	6.166979198	6.2220339	6.126243421	6.229875194
"1554382_at"	6.63056908	6.701343317	6.359726835	6.749714103	6.646591977	6.700302966	6.755832741	6.532016521	6.473005768	6.817259131	6.699207831	6.595128492	6.660741303	6.679593617	6.747086291	6.660849064	6.625121886	6.431272664
"1554383_a_at"	5.141951665	5.581168583	5.317390901	5.174062381	5.186768173	5.903104896	5.21458513	5.233498122	5.11223832	5.218128524	5.407815568	4.870725846	5.446864254	5.181014282	5.287994963	5.328965862	5.51735699	5.119164055
"1554384_at"	3.253658758	3.705590273	3.499423302	3.295253262	3.542752807	3.26004279	3.154293158	3.311851729	3.196316547	3.420420047	3.278620769	4.086562871	3.192314141	3.2145158	3.147375052	3.360960359	3.317029671	3.191147751
"1554385_a_at"	6.192382462	6.153431128	5.985851981	6.198013121	6.239777879	6.243084302	6.189752791	5.88680577	6.049265826	5.799282742	5.933218479	6.327157811	5.951259899	6.379183615	6.10904557	6.068799915	5.835128307	5.877894221
"1554386_at"	4.457304866	4.640880799	4.301335072	4.371961539	4.521241883	4.574321687	4.692311379	4.518556217	4.469930849	4.640880799	4.589722251	4.345202139	4.547095439	4.63946764	4.679314302	4.737141001	4.750955327	4.535170695
"1554388_at"	5.209220132	5.218422985	5.145126275	5.101846121	4.875691477	5.357579025	5.512607947	5.309692102	5.260706204	5.153114248	5.212242182	5.239735248	5.364896282	5.387096356	5.325125581	5.542672751	5.263078027	5.570681668
"1554390_s_at"	7.344178787	6.971919625	7.1785782	6.894225573	8.346459273	6.879533931	7.066482238	7.104236022	7.479280986	7.031729085	7.482599226	6.855666122	6.73286121	7.088042749	7.263980584	7.166644179	6.976950702	7.514111297
"1554391_at"	4.394726938	4.779211443	4.476909958	4.429791388	4.56053406	4.806545764	4.649863588	4.397588769	4.470482967	4.724121068	4.561175024	4.543080301	4.605904866	4.38734024	4.730509951	4.543326199	4.543080301	4.469803177
"1554393_a_at"	6.18609516	6.081940438	5.936518302	6.045520127	6.165214777	6.089048661	6.174268672	6.036616213	5.872861593	5.714732861	5.923394871	6.064368166	5.675424018	6.117041246	5.897361791	5.86068087	5.463807407	5.584752224
"1554394_at"	3.783544972	4.008424447	3.84386825	3.711924801	3.873664704	3.742400846	3.782978439	3.713484149	3.635147797	3.894293027	3.58755133	3.541113005	3.815781816	3.787750168	3.70250905	3.715805073	3.901851309	3.58522596
"1554396_at"	7.546015483	7.338755379	7.227071246	7.318370468	7.256196357	7.212217181	7.358937778	7.081066987	7.099587656	6.959609557	7.314685623	7.322852428	7.237814441	7.311631393	7.429083835	7.306875259	7.416280281	7.170255486
"1554397_s_at"	5.918542246	5.370482367	5.896025191	5.56168557	5.978049421	5.371536034	6.490131611	5.593540336	5.723508191	5.479803859	6.362994594	5.693344967	5.09129021	5.930713498	5.715174148	5.545783801	6.191492386	5.765405109
"1554398_at"	3.471038686	3.338960989	3.321459797	3.512137463	3.56664031	3.496547136	3.627479851	3.310247816	3.462088131	3.418900344	3.412806216	3.485789435	3.541803906	3.444008731	3.582092237	3.34126942	3.514373192	3.748406313
"1554400_at"	4.630214779	4.663625488	4.630040163	4.585303951	4.633793175	4.778439444	4.934317173	4.642458281	4.639466366	4.533825691	4.602545784	4.650399662	4.558454401	4.764336863	4.644726472	4.672134006	4.588857294	4.508517201
"1554401_a_at"	3.873567461	4.084387659	3.920698519	3.897443004	3.942595018	3.904709306	4.063661941	3.738646011	3.897197814	3.981566481	3.889553214	3.965646608	4.124699003	3.92273694	3.913735568	4.009791428	3.857661934	3.88659089
"1554403_a_at"	4.629383945	4.479208375	4.608599536	4.547386855	4.552120856	4.5657434	4.602852305	4.590837418	4.517816408	4.986063729	4.63157644	4.620731915	4.512918557	4.743917955	4.862757074	4.589433712	4.801668303	4.296032545
"1554404_a_at"	6.07570369	6.145020296	5.907222281	5.73307009	5.920317695	6.545339251	6.112158975	5.602778844	5.637381524	5.976182588	5.928930998	5.901424811	5.65468552	6.036584503	5.965156731	5.866172094	5.79127216	5.636441148
"1554405_a_at"	3.626398642	3.73330804	3.614892672	3.538581649	3.575605194	3.635404098	3.618642862	3.660563266	3.586141074	3.65933981	3.612560375	3.526977364	3.570601315	3.790389768	3.490295253	3.646344483	3.715577104	3.545475025
"1554406_a_at"	6.645196269	6.283657736	6.582945785	6.632053611	6.885435415	6.582945785	6.696308826	6.66151986	6.390586312	6.368733677	6.389634585	6.335017121	6.40242418	6.149962566	6.280230768	6.33226168	6.142049143	5.9860987
"1554408_a_at"	6.115994267	6.294880785	6.149084234	5.964082903	8.26445963	5.86858261	6.89860079	5.723607542	5.816227096	5.875352262	6.078686227	5.946907147	5.930158634	5.909890161	5.986507833	5.734441368	7.259732536	5.62761989
"1554409_at"	3.568769469	3.771222517	3.662671526	3.590329821	3.62029548	3.671890039	3.57345583	3.608758121	3.715068742	3.648988157	3.71081756	3.687938632	3.673373045	3.738468465	3.470509607	3.334032948	3.568769469	3.577014875
"1554410_a_at"	6.115994267	6.011191538	5.913342739	5.800913447	5.953256838	6.183777304	6.170889051	5.71761884	5.924115036	5.769678514	5.824390646	6.265722153	6.123161454	6.007007793	6.390458173	5.991270764	5.973501313	5.971808744
"1554411_at"	9.051625317	8.752877048	9.7772017	9.003180536	8.942510344	8.865848616	7.675297459	8.957270865	8.793664355	8.137609222	8.135503842	9.299152545	8.302301628	8.085677545	8.419554267	8.574841098	8.110605506	8.932481734
"1554413_s_at"	3.361994118	3.08504139	2.992726597	2.999935766	3.133458678	3.056582898	3.270066134	3.007952103	3.011017971	3.130844106	3.276758311	3.040364345	3.524644364	3.718779887	3.234663215	3.600387047	3.377446133	3.291971887
"1554414_a_at"	6.231524561	5.80741493	6.147457661	6.252985676	6.524895806	5.936975403	6.000826003	6.560769144	6.825980733	7.303396117	6.05721219	6.098036579	6.51177616	7.710103157	7.653570083	6.97066648	7.134231467	8.098008039
"1554415_at"	4.029603658	4.004882837	4.3642007	4.344495204	4.754266249	4.172019717	3.887294982	4.437328147	4.693252471	4.63099526	4.543372546	4.172019717	4.3642007	4.638577539	4.875445331	4.700887146	4.132962536	4.684041695
"1554417_s_at"	6.992307008	6.889795234	7.423534865	6.963842086	7.244297421	6.609117465	7.305733847	6.950392852	7.051309227	6.458575556	6.909391786	7.340077615	6.835077562	6.969495002	6.9648617	6.860860433	8.033056759	7.045105203
"1554418_s_at"	3.359442509	3.733162145	3.466019679	3.314145827	3.228982722	3.60347888	3.326869037	3.461980329	3.275197131	3.452530436	3.344218191	3.440706646	3.546697306	3.616305693	3.461568592	3.4585866	3.377061235	3.356848881
"1554419_x_at"	4.638015999	4.781681067	4.799692217	4.748081505	4.764177646	5.412129946	4.61245707	4.584282844	4.681064008	4.687194645	4.674460486	4.604999197	4.438445105	4.568974413	4.820130504	4.454174098	4.621330598	4.459474136
"1554420_at"	5.172532475	5.414141268	4.960652556	5.093188818	5.12478257	5.438569556	5.165920604	5.225911111	4.959027495	5.116464148	5.040630937	5.300132592	5.153104095	5.068362639	5.142892428	4.934598642	4.935532655	4.877765283
"1554423_a_at"	8.559929125	8.322972513	8.752284122	8.183084989	9.306368415	7.939635164	8.496070985	8.183302338	8.469089607	7.608676294	7.962576706	8.656922072	7.801393626	8.925170556	8.777268321	8.529912315	8.219067874	8.673383411
"1554424_at"	3.288922172	2.968800732	3.633705279	3.408092654	3.768356808	3.213613	3.624645524	3.3965178	3.778632744	3.562281102	3.580885147	3.313363482	3.426538045	3.310619494	3.488238066	3.344469749	3.58755133	3.473510556
"1554428_s_at"	7.198670583	7.560091375	7.201130317	7.184281566	7.289921537	7.325515573	7.837694923	7.175538076	7.177789559	7.294444518	7.200328221	7.267806686	7.38718455	7.461436961	7.579485752	7.477173132	7.373429166	7.280995112
"1554429_a_at"	6.896614609	7.007084145	6.708357055	6.782639345	6.931315044	6.840469523	7.318873043	6.681349501	6.710950763	6.759869036	6.941421821	6.872576959	7.068590655	7.131086156	7.095125584	7.074302877	6.769194173	6.674924054
"1554430_at"	5.238707717	5.934648622	5.533871279	5.56382588	5.937248143	5.302359564	5.856005071	5.433454079	5.562178062	5.584313938	5.386634076	5.622223999	5.575449533	5.342627691	5.710481438	5.563943643	5.756624538	5.534592579
"1554432_x_at"	6.381946932	6.497314972	6.381361683	6.652011129	6.82217151	6.609117465	6.848698047	6.385054025	6.389809586	6.521411882	6.231534942	6.671450885	6.631368582	6.549344921	6.563119118	6.388911938	6.786051868	6.786649546
"1554433_a_at"	6.912232542	6.961309129	7.208431116	6.981454106	7.272397036	6.974348967	6.762416922	6.877699985	6.868322315	7.108270267	7.243658774	6.698652594	6.410483952	6.855410919	6.538992256	6.81419563	7.192660704	6.852446439
"1554436_a_at"	4.920710714	4.944654264	4.899432378	4.742179897	4.592405305	4.887797168	4.744849389	4.568138748	4.795279166	4.784448743	4.744632854	4.798570418	4.915648099	4.761781429	4.712784661	4.762502075	4.77891778	4.676596633
"1554438_at"	4.674622511	4.820752088	5.259531667	5.237546771	5.158703448	5.5819373	4.8164648	4.61220663	4.667720097	4.39202673	5.310648537	5.041223972	4.605972549	4.596393498	4.142303597	4.294646204	5.875901876	4.916726619
"1554440_at"	3.308814047	3.37707355	3.186979196	3.162215828	3.421849332	3.329570602	3.371127023	3.286167747	3.167289868	3.184988892	3.280382506	3.049084447	2.937948147	3.379913958	3.417555826	3.195514815	3.365317325	2.878557922
"1554441_a_at"	6.188538434	6.129907608	6.3437962	6.139893935	6.9032803	6.130335973	6.550454898	6.333920496	6.470155315	6.031522684	6.481714509	6.233099526	5.978550453	6.285548229	6.701686123	6.369452013	6.687669728	6.51899465
"1554442_at"	7.65814232	7.996098586	7.60739844	7.56125868	7.525379431	7.706834663	7.862053581	7.562715287	7.576821741	7.828725849	7.600659439	7.718292446	7.55137479	7.643924867	7.74766368	7.649716108	7.409338284	7.432611112
"1554443_s_at"	5.45878965	5.372436728	5.258738887	5.182693703	5.367121547	5.599034944	5.414695868	5.292491473	5.426054682	5.670854747	5.302679504	5.239022059	5.390519978	5.389973105	5.30935594	5.56764848	4.945291677	4.994792978
"1554444_s_at"	7.152809451	7.481960391	6.986178243	7.055988172	7.156460689	7.219184775	7.396611227	6.937758039	7.01710574	7.321738475	7.06738738	7.187359181	6.936736123	7.275025851	7.239551065	7.283149161	7.355343182	6.904166294
"1554445_at"	5.585831861	5.421130809	5.519225618	5.665071629	6.038777759	5.659880592	5.81532922	5.567519801	5.423978188	5.288956402	5.688939492	5.618082149	5.318496895	5.318496895	5.381294841	5.558362429	5.277107942	5.197407773
"1554447_at"	7.400006125	7.718883448	7.906804686	7.925198812	6.848797227	7.815320116	7.015676083	7.570771293	7.550140652	7.773662368	7.970617637	7.606131572	7.855596495	7.097627883	6.954966147	7.017443302	7.077629892	7.62079281
"1554448_at"	3.686117463	3.538340009	3.620048692	3.569433623	3.309958698	3.585945326	3.538340009	3.734300249	3.501963241	3.752377604	3.886283652	3.437676249	3.535727266	3.6254889	3.398789733	3.464217144	3.4562475	3.712326566
"1554449_at"	2.83025575	3.338945764	3.245753943	2.982577445	2.982562342	3.201356028	3.133218805	3.716587426	3.232771745	2.999562156	3.094905323	3.258822333	3.073870033	3.334712746	3.291590393	3.194608837	3.530900101	3.739051262
"1554450_s_at"	5.739951006	6.102291198	5.743231116	5.667908456	5.150079474	5.493994598	5.760436417	6.293477365	6.28052064	5.865333526	5.636941799	6.043212571	5.772725138	6.471252677	6.128648407	6.119024967	6.351386323	6.269185757
"1554451_s_at"	5.494668195	5.653112189	5.556350968	5.260133626	5.863944444	5.41388718	5.675841346	5.166467566	5.438998868	5.198889766	5.463453855	5.502893555	5.072100962	5.453229459	5.737919169	5.423267989	5.960684692	5.428687344
"1554452_a_at"	7.556366133	7.00135902	7.241411499	7.558804075	11.008124	6.668214115	7.643577101	7.264792546	8.038206064	7.880662188	7.762868055	7.754780608	7.982149691	8.122560224	8.479799096	8.177683281	9.086026942	8.809279741
"1554453_at"	4.469863566	4.576283045	4.332812271	4.445683583	4.709867314	4.825377471	4.452454126	4.516390348	4.559355212	4.639443383	4.565479642	4.449946358	4.290000538	4.319096449	4.520603149	4.453437834	4.47812368	4.150941189
"1554455_at"	6.433203625	7.023089834	6.940335964	6.963551688	6.185310638	7.572693686	6.730872688	7.529652939	6.798145506	6.63285928	6.995677363	6.74835367	6.725461354	6.707318487	6.64619829	6.654928718	6.735350249	6.745850291
"1554456_a_at"	6.075092214	5.828974026	6.185127354	5.859643835	5.700517385	5.998933651	6.243270921	6.442879583	6.08339442	5.680669708	6.201852186	6.098647029	6.128274145	5.983163058	6.069265769	5.933335424	6.125916423	6.11549122
"1554459_s_at"	4.14101819	4.049513739	4.09664786	4.227334705	4.133468754	4.211753512	4.320257197	4.095537753	4.308766138	4.478871483	4.325456003	4.313133271	4.339126837	4.309468771	4.24139931	4.30147286	4.279237968	4.308761945
"1554460_at"	2.971608762	3.110281539	2.820305938	2.935707097	2.971552156	2.963347004	2.937948147	3.025870031	2.976307693	3.537207502	3.056911937	2.834770785	3.108135242	3.062917668	3.114925105	2.988995573	2.918579296	2.837509134
"1554462_a_at"	7.026108047	7.116821076	7.576531102	7.271261524	7.72654999	6.436609861	7.127588689	7.533258782	7.706489016	7.37900501	7.043343022	7.976230038	7.244322274	7.38874621	7.476088142	7.165740149	7.315355427	7.547396434
"1554464_a_at"	7.71982703	6.073012685	7.535001246	6.980998304	7.587376378	6.333939908	7.831250475	7.421295898	8.394970588	6.971813708	7.064240377	7.250541031	7.146453486	8.042540712	8.231785019	8.176489693	6.978357325	8.647969137
"1554465_s_at"	4.242757559	4.123423366	4.199025857	4.109242653	3.917494283	3.895593701	3.957000154	4.131199596	3.996256462	3.909790435	3.964138126	3.957000154	4.957157344	4.129678962	4.233024887	4.107520105	4.187007961	4.703981793
"1554466_a_at"	6.773448337	6.598916927	6.75587152	6.537990754	7.513091769	6.893269057	7.284845825	6.444633086	6.655789441	6.414088043	6.817947562	6.882745758	6.96151739	6.870697175	6.849804512	6.856507469	7.562292493	6.975771229
"1554468_s_at"	5.824858518	5.831594376	5.675807768	5.752273296	5.833939999	6.00471255	5.936924563	5.711058374	5.632601005	5.666983434	5.740040265	5.736210768	5.883904381	5.890782049	5.808210896	5.956689846	5.988153762	5.824514156
"1554469_at"	4.306623065	4.733086758	4.257620307	4.482210367	4.158795655	4.157397641	4.008788661	4.211034672	4.244232483	4.510093247	4.099081773	4.147144853	4.110011823	4.304192056	4.384828102	4.269489146	4.024467457	4.373472981
"1554470_s_at"	6.657555699	7.191814357	7.007697727	6.907642867	5.641427214	6.553549472	5.707404896	6.67372156	6.753789623	6.784532872	6.142899206	6.762416922	6.681191775	6.598699258	6.625304224	6.627177487	5.811489917	7.135710031
"1554471_a_at"	6.449148099	6.347862963	6.558294533	6.858705474	6.504488796	6.506426673	6.35939105	6.930525008	6.962874011	7.526448781	7.053927956	6.467470268	6.937214084	7.179999798	6.929562593	6.817870487	6.957354316	6.975640356
"1554472_a_at"	5.569543795	5.5918979	5.522524894	5.511357613	6.08480824	5.59434869	6.857657225	5.720079737	5.553053777	5.42417259	7.370393454	5.781465819	5.712908369	5.930713498	5.889912418	5.613721301	5.561658333	5.786511957
"1554473_at"	4.563710399	4.500273584	4.759908371	4.278420426	4.308655398	4.88567602	4.859936702	5.085145257	5.190421126	4.443836783	5.836764241	5.350467105	4.360923088	3.799732071	4.137593997	4.264136969	5.83930776	4.187578998
"1554474_a_at"	6.40014888	5.891074649	6.077210143	5.943854373	6.259340793	6.071593499	6.724265872	6.071593499	6.035756625	6.033124843	6.346703806	6.052351596	6.240838042	6.023282848	6.117297801	5.863629107	6.074125409	5.62872117
"1554475_a_at"	6.575910206	6.58659426	6.389190347	6.268708577	6.434809847	6.676700882	6.465713243	6.368479314	6.345627739	6.506127999	6.363277245	6.422135063	6.220636051	6.548697624	6.696262281	6.361687321	6.300454837	6.121963906
"1554476_x_at"	3.915308299	3.952266592	3.804260181	3.825200638	3.623119385	4.065768454	3.729904278	3.788262281	3.813665531	3.837525965	3.770644013	3.56934443	3.941583815	3.494367551	3.71257053	3.705960549	3.904348348	4.068304856
"1554478_a_at"	5.084502079	4.374292119	5.071453881	4.821220161	5.60027437	5.019818107	5.516373454	5.297545334	5.439952611	5.543585432	5.617859699	5.038755293	4.745197275	4.873054393	5.304513615	5.140357833	6.089846202	5.334242728
"1554479_a_at"	8.169050631	7.258863722	7.292381584	7.674357141	6.924669722	7.526405243	7.355475519	8.373470343	8.039157828	8.251764952	7.970928011	7.556085305	8.924303471	8.942263694	8.542135768	8.464826008	7.461556845	8.73078486
"1554480_a_at"	7.791579621	7.889566307	8.134538209	8.051302405	7.54649484	7.755881273	7.60607261	7.710164454	7.916599842	7.929571956	7.684643885	8.111906148	8.086454745	7.575036686	7.627546223	7.892044588	8.418817351	8.006496827
"1554481_a_at"	5.226998364	5.523598176	5.16449285	5.447356508	5.189083893	5.131585932	5.594151734	5.509020619	5.178423389	5.423405293	5.617456487	5.428500655	5.425527663	5.803006198	5.364632684	5.387870236	5.634386956	5.510524702
"1554482_a_at"	5.512979544	5.370367983	5.662711438	5.338348933	6.903562899	5.382550883	5.901239667	5.502682623	6.093471485	5.510392244	5.923038685	6.357048738	5.575449533	6.140039985	6.234798988	6.126021196	7.292707863	6.448166822
"1554483_at"	8.336361262	7.997254671	7.764330393	7.970743817	7.736475584	8.086349407	7.884398271	8.035517946	8.34605088	8.081192063	8.010496668	7.964022401	8.042035005	8.534231838	8.387428519	8.10187441	7.829430776	8.474250729
"1554485_s_at"	7.840499861	5.979435771	5.609386482	6.865679353	5.645072593	5.976178225	5.782001297	7.652730644	8.977129703	8.138927922	7.013577965	6.516568094	7.609757578	8.675852236	8.694360597	8.163895117	5.605395921	8.992089011
"1554486_a_at"	4.465464813	4.362864224	4.412260518	4.501270191	5.252151074	4.499916788	4.438128131	4.523144206	4.423854141	4.52830991	4.37533469	4.255837357	4.483414174	4.519029035	4.604125807	4.513396415	3.934598622	4.740718727
"1554487_a_at"	6.545646846	6.293986037	6.067337481	6.213683846	6.213683846	5.556238922	6.330112803	6.147738066	6.135833129	6.226474197	6.110204831	5.865198217	6.216864579	6.214011632	6.317162861	6.507246739	6.067332998	6.765794896
"1554488_at"	3.440432923	3.389750313	3.334111159	3.351583978	3.66987702	3.29394362	3.307543739	3.347163709	3.298754697	3.292968591	3.282730999	3.438121321	3.297388859	3.405538931	3.334111159	3.196177904	3.377031301	3.148820656
"1554489_a_at"	4.28600356	4.660645656	4.985590082	4.715170584	5.3171514	4.390820709	4.619322874	4.496752566	4.486911177	4.443319895	5.114197882	4.703238778	4.342815772	4.58568022	3.879412783	4.326899716	5.463047633	4.793849947
"1554491_a_at"	4.796829873	4.901949008	4.734723475	4.774794626	4.813645772	4.906713175	5.047359964	5.010752737	4.807976608	4.767584827	5.150968646	4.812695064	4.908290071	4.796849162	4.863268614	4.84298882	4.716844127	4.46427937
"1554492_at"	2.867669889	2.801785505	2.783460302	2.782490435	2.608217676	3.000940084	2.751133937	2.873466113	2.709135758	2.785826693	2.879957049	2.740944345	2.650000073	2.813581503	2.870845683	2.842450775	2.738207059	2.825765979
"1554493_s_at"	4.210758377	4.318848086	4.204109852	4.108625927	4.32786613	4.306748092	4.3173256	4.257282058	4.126288566	4.477040135	4.259061837	4.313331846	4.21916912	3.951289297	4.502273291	4.435905916	4.297243546	4.503203701
"1554494_at"	3.140383753	3.214322801	3.079057075	3.079590071	3.183166624	3.2845851	3.162661139	3.183212151	3.305599695	3.179543282	3.079590071	3.069007123	3.157633864	3.2145158	3.123088369	3.12000069	3.154381298	2.956077242
"1554495_s_at"	4.278813333	4.297119489	4.399273175	4.153790969	4.198729565	4.199567218	4.34011497	4.300682724	4.063812945	4.301800932	4.240812082	4.257215209	4.217227843	4.216295093	4.333567252	4.323026997	3.978476031	3.99387647
"1554496_at"	4.229237963	4.375401252	4.045816355	4.203998599	3.857122025	4.085379496	4.027768629	3.823214958	3.87534527	3.940859281	3.983223499	5.634636199	4.425922614	4.103921532	3.764682319	3.905351113	3.971058832	3.855227675
"1554499_s_at"	4.777513223	4.416691363	4.46317879	4.590924775	4.674154659	4.390375615	4.696249602	4.629437491	4.373272185	4.742309775	4.699617857	4.562197381	4.572777299	4.57317491	4.921695609	4.612825358	4.539715207	4.49668382
"1554500_a_at"	3.506156934	3.669079791	3.441894686	3.470031138	3.550320628	3.756907291	3.627880148	3.549736211	3.546822033	3.637423018	3.424861867	3.548684523	3.831215168	3.673793231	3.681076364	3.833250999	3.615855057	3.521898595
"1554501_at"	5.244536608	5.103224255	4.858025582	4.89345159	4.765158828	5.478111469	4.358948749	4.700976756	4.761783737	4.407788535	4.351145378	5.1307256	5.175152552	4.668088739	4.583849793	4.718407765	4.751602777	4.671871283
"1554503_a_at"	4.462046105	4.594418878	4.400131773	4.279539332	4.579901819	4.212610206	5.004842743	4.777193306	4.415533373	4.45291763	4.454579222	4.440651449	4.811530488	4.622057442	4.462703393	4.39285676	4.423262122	4.412278557
"1554504_at"	2.685529546	2.782200167	2.588672958	2.704983463	2.62241929	2.580822057	2.766968328	2.717297284	2.708473791	3.241382874	2.679004462	2.793532856	3.291305682	2.982186109	2.888086473	2.894195924	2.716947583	2.946242173
"1554506_x_at"	2.773188262	2.855030326	2.833720476	2.820865741	2.842215795	2.807183301	2.729139157	2.921442994	2.917281432	2.902682328	2.829499789	2.782386449	2.842798629	3.108212092	3.075671213	2.951088728	2.887526089	3.262141685
"1554507_at"	2.981201228	2.784212973	2.648128211	2.711877302	2.760440191	2.803906797	2.604360814	2.917541039	2.994388014	3.305794484	2.634624541	2.71450604	3.419204897	3.891021366	3.030558864	3.025839229	2.610617913	3.405634787
"1554508_at"	4.001367639	3.903963757	4.083314598	4.014673872	4.393201294	4.106758745	4.13044971	4.040639264	4.174240855	3.985663273	3.717497478	3.892544696	3.876510806	4.092556459	3.860802409	3.924409608	3.943877188	3.463763045
"1554509_a_at"	6.34796755	6.07221941	6.300363065	6.420029171	7.021729011	6.294868668	6.366288148	6.486040462	6.824253796	6.516877753	6.475115764	6.417784557	6.173332531	6.883438535	6.822412861	6.849135917	6.957587381	6.8922526
"1554510_s_at"	7.210569992	7.214411615	7.694443229	7.249813519	8.468593603	6.773881779	7.677185881	7.596280751	8.051713887	7.558342679	7.552596867	7.718502957	7.342458326	8.012965134	8.079165599	7.837701051	7.925528521	8.464052431
"1554511_at"	5.11776071	5.239548124	5.120201074	5.160938393	5.178833638	5.332383519	5.018309765	5.079641079	5.058612029	5.18722601	5.083014693	5.212447687	5.082560337	5.180224331	5.215042942	5.008919859	5.17934804	5.006380533
"1554512_a_at"	4.936327724	5.124052337	5.05144725	4.943312135	6.318791643	5.058970667	4.899003252	4.836811453	4.850331469	4.621313856	5.463807407	4.830944311	4.980513511	4.767401351	4.448543931	4.653294444	4.938142519	4.756784868
"1554513_s_at"	4.699804331	4.813480142	4.882350437	4.780340417	5.713445431	4.404956748	4.721376054	4.575756132	4.531639344	4.485752887	5.128286741	4.705128123	4.597426306	4.383827979	4.551997886	4.771068475	4.859488126	4.764522299
"1554514_at"	5.142142502	4.825118559	4.803278385	4.948916996	5.046940984	4.989622304	4.921471297	5.093056304	5.43720278	5.739392495	5.052954018	4.977306111	5.038387355	5.30518586	5.595659059	5.320221915	4.899941521	5.278208817
"1554516_at"	7.32481142	7.365808866	7.347091439	7.279606348	7.225044319	7.73447795	7.24985024	7.30114791	7.203750313	7.184707455	7.33399424	7.305416485	7.401782793	7.441270142	7.321065676	7.360029816	7.345192471	7.041487798
"1554517_x_at"	7.490696149	7.356556197	7.153481709	7.277186417	7.211941789	7.502955363	7.314990423	7.037264906	7.126501299	7.209661438	7.150084303	7.178143034	7.273998742	7.304575727	7.261496096	7.179228186	7.091385863	6.863370378
"1554518_at"	6.341456827	6.319927001	6.379721677	6.309272543	6.548344426	6.626862769	6.70408237	6.112544753	6.334419381	6.337833072	6.593453387	6.366583559	6.097046809	6.104204551	6.169637194	6.25842588	6.498013918	5.960154
"1554519_at"	5.964768219	6.041276483	5.712756117	5.725128663	6.022565322	5.725724212	6.117149361	5.988175944	5.701073197	5.683141778	5.978900189	5.662890574	5.75020397	5.783327247	5.516323318	5.80151417	5.676628567	5.51865971
"1554520_at"	5.891627168	6.426359717	6.168159233	6.179384254	5.537365046	6.057617743	5.597702457	5.700567394	5.446658724	5.468918338	5.686381854	6.055054703	6.233678557	5.845371678	5.880153475	5.911226506	5.463807407	6.051835427
"1554522_at"	3.217983767	3.3001993	3.193004899	3.087422435	3.120506858	3.154427136	3.496930313	3.277607706	3.286198695	3.257083497	3.573642128	2.994377007	3.515065687	3.306500375	3.268759964	3.386387794	4.019622405	3.233513237
"1554523_a_at"	6.687136506	6.768582564	6.508255123	6.600567669	6.828097847	6.763169525	6.950242901	6.581927221	6.505746582	6.519566757	6.784244685	6.692550794	6.621318764	6.621318764	6.773226129	6.797436834	6.779965727	6.476855785
"1554524_a_at"	3.857219201	3.888098153	3.697826561	3.672178282	3.723406837	3.831560828	3.629422809	3.666285271	3.669366887	3.665929746	3.715112183	3.884728741	3.73110723	3.73110723	3.636048788	3.647606285	4.16581882	3.54961127
"1554526_at"	2.827197956	2.987058112	2.77503701	2.702898782	2.899219857	2.717383371	2.8090246	2.816803455	2.847129647	2.988702645	2.847971837	2.859734085	3.138533617	3.034687059	2.960503045	2.861468409	3.499074389	2.765438087
"1554528_at"	6.836096496	7.076837332	7.252767587	7.086512161	6.205875202	7.377141678	6.708795258	6.510483912	6.516454942	6.176871588	6.771867881	6.867739688	6.556413315	6.148297082	6.316034018	6.396612195	6.698785736	6.483947481
"1554530_at"	4.38987779	4.279922404	4.124901285	4.121731591	4.135258631	4.230647332	4.052596784	4.112975452	4.184267997	4.173551934	4.124901285	4.265780126	4.155226731	4.25992307	4.142123162	4.154345524	4.232300037	3.988158003
"1554531_at"	7.645970144	7.803268008	7.392359897	7.372319809	7.479112996	7.724285709	7.395019112	7.246229359	7.253931131	7.617639439	7.252365075	7.4408791	7.587345779	7.512692013	7.625576221	7.753583634	7.493871156	7.319005371
"1554533_at"	3.265548338	3.117213531	3.031161038	2.976637551	3.101924792	2.97194556	2.973900313	3.100030442	3.234184648	3.188623406	3.003052498	2.953439252	2.937948147	3.003008112	3.143088028	3.069509518	3.165832319	3.068035355
"1554534_at"	7.168261024	7.415933669	7.212842062	7.246762635	7.067183711	7.360987536	7.200443605	7.160553412	7.14941551	7.039908595	6.988402352	7.282924187	7.125245914	7.20685504	7.356700155	6.980411317	6.931575373	6.99033969
"1554536_at"	2.972181279	2.8366881	2.968480289	3.061069655	2.83086305	2.947971131	2.912989711	3.02791603	2.98354089	3.138435984	2.941590599	3.005989672	3.040848715	3.10576723	2.907732473	2.982484002	2.838514044	3.051388391
"1554537_at"	4.943371189	4.90347116	4.683017699	4.82965622	4.839759156	5.079506714	4.843480653	4.677651247	4.575571573	4.955972407	4.63948231	4.770186315	4.580532226	4.762367743	4.762736806	4.705896902	4.374808052	4.233311915
"1554538_at"	6.888116036	6.858036391	7.257950945	7.237887765	7.285713928	6.891365426	7.013436166	7.293686921	7.074208708	7.415677152	6.985458227	6.970040948	6.805398454	7.064228455	7.106022786	7.347204459	7.212577803	6.808507647
"1554539_a_at"	5.60057322	5.392776878	5.483823311	5.416178137	5.676213355	5.489223809	5.743457977	5.389067253	5.297545334	5.26735656	5.501715925	5.433078028	5.398119288	5.481152504	5.570354203	5.630089607	5.224218781	5.402972246
"1554540_at"	2.989298029	3.120038085	2.806386781	3.008385526	2.95264225	3.102947413	2.854664955	3.18610574	3.017408127	3.099666749	2.909033453	2.932993225	3.119226382	3.04496399	3.017465979	2.997492953	2.998703309	3.039047573
"1554541_a_at"	5.730564783	6.223911648	6.023531689	5.799054764	5.926248627	6.261679156	5.902196516	5.53388568	5.499891348	5.712201759	5.796332889	5.788562313	5.577366175	5.883101642	5.891862232	5.778244423	5.679466947	5.389068372
"1554542_at"	5.548233875	5.829959651	5.38546551	5.527868326	5.540780203	5.815115044	5.466985861	5.390687852	5.384324939	5.293678451	5.565770729	5.581567558	4.81253769	5.402595857	5.359167798	5.245827958	5.391529846	5.418051689
"1554543_at"	5.266667207	5.039780882	5.401180254	5.146967278	4.90883271	5.4821342	4.978571985	5.038943015	5.212531343	5.498647174	5.042781269	5.007393609	4.899119899	5.007569822	5.219465235	5.177126899	4.693125777	4.862214865
"1554544_a_at"	7.470108676	7.507652802	7.443591586	7.221266352	7.149458845	7.244376088	7.104487498	6.999481058	7.073421	6.679433094	6.654329113	7.285021939	7.232000069	7.034322347	7.295906587	7.116911104	6.900315525	6.973591129
"1554545_at"	5.407025925	5.461883542	5.279438672	5.448547623	5.354169443	5.920166286	5.263174222	5.258638105	5.029251192	5.399083137	5.498642049	5.451722817	5.354346521	5.50390677	5.358236611	5.222952057	4.911016522	5.16954969
"1554547_at"	7.88623487	6.796932668	7.342617582	8.168663058	5.463807407	6.801919281	5.030861356	8.486520174	8.127588293	7.778144105	6.637603399	6.544778491	9.030738608	7.674455699	7.816909186	8.430018268	4.602484256	7.734448045
"1554549_a_at"	5.034317314	5.170965361	5.149604188	5.589862936	4.431323953	5.011076173	4.477698537	5.766271653	5.471957388	5.706630209	4.487950451	4.916274589	4.680479831	5.092184283	4.993948007	4.932272895	4.379181177	5.034249455
"1554550_at"	2.759192989	2.87466895	2.639395168	2.751802468	2.655991567	2.80958728	2.837926678	2.748738958	2.789431379	2.790370136	2.738889599	2.691934319	2.784748504	3.029922346	2.770533569	2.912332316	2.679792028	2.991179609
"1554553_s_at"	5.786933098	5.715673053	5.383951788	5.641169875	6.249117311	6.217512863	6.614853263	5.624711154	5.431090238	5.611150843	5.605794477	5.528731431	5.495006915	5.716295149	5.508829955	5.610452183	6.158094771	5.456450001
"1554554_at"	5.104116	4.805703957	4.811895677	4.884500025	4.902339741	4.572567261	5.053030945	4.73343668	4.862934911	4.962484834	4.824979135	4.942722925	4.693166807	5.002710573	5.016719254	4.969761915	4.979700347	4.874643579
"1554555_a_at"	6.854640932	7.114679003	7.223945052	6.85922621	6.941553838	6.809622861	7.038268795	6.598927945	6.668055212	6.705957055	7.007168886	7.088045808	6.863969159	6.235359884	6.747370336	6.891883678	7.588595266	7.160268786
"1554556_a_at"	5.213753172	5.170965361	5.038491466	5.006640629	6.306280527	5.054987083	5.508820274	5.111623116	5.058192542	5.024449413	5.189917455	5.233760364	4.905954093	5.155499371	5.116800573	5.065114683	5.400256917	4.956187011
"1554557_at"	4.207370114	3.801351366	3.990392282	3.942461747	5.588309637	4.552657567	4.008327264	4.456005501	4.125528869	4.553485167	4.03996998	4.10415282	4.075094065	4.558688182	4.257504689	4.105144587	4.152266559	3.728328659
"1554558_at"	2.924069131	3.129028863	3.034402204	3.149474622	3.033108099	3.031480825	3.181320513	3.328557924	3.179097353	3.237490107	3.295046082	3.186251576	3.164113143	3.183276438	2.964195342	2.829966592	3.192663956	3.122221254
"1554559_at"	7.518163519	7.609864672	7.20547792	7.520571065	7.373044605	7.588928884	7.499619416	7.374088942	7.343301692	7.698999468	7.408341042	7.435613341	7.278085135	7.574330783	7.3985876	7.360456928	7.111725562	7.186710299
"1554560_at"	4.204747462	3.792315931	3.919034049	4.024347812	3.759892262	4.272440224	4.051367823	3.809752426	3.891332071	4.25826389	3.833611799	4.027408211	3.602104622	3.924452909	3.769715808	3.766074656	3.621854327	3.591490177
"1554564_a_at"	3.718170685	3.730695159	3.728542993	3.702128709	3.618785032	3.539620795	3.615040156	3.424575573	3.715693187	3.490827986	3.547822163	3.489423867	3.986716602	3.654210669	3.61551187	3.675702656	3.645695191	3.826132993
"1554565_x_at"	6.342978309	6.655583123	6.405009405	6.283274913	6.101902026	6.240753705	6.383250541	6.07918244	6.23454382	5.71862636	6.146720831	6.359456825	6.54879172	6.409586582	6.238975382	6.455038263	6.41175114	6.398034939
"1554566_at"	7.168805705	6.909221742	6.791949705	6.956043239	6.91545336	6.918171921	6.999063023	6.979074001	6.829849934	6.857569506	6.902128334	6.844002732	6.924403539	7.167734966	7.051313443	6.884247002	6.810970713	6.888490141
"1554568_at"	4.101322823	4.224560206	4.036687435	4.108625927	3.8562398	3.873535589	3.95702013	3.87310361	3.836009534	3.561168286	3.889003733	3.916805346	3.965187931	4.156241332	3.921811072	4.018621662	3.969057419	3.826212819
"1554569_a_at"	4.066938292	4.023219232	3.806338614	3.927673266	4.180511287	3.987129639	4.01233741	4.061011833	3.888419911	3.751201003	3.900315673	3.831745201	3.952561695	4.117993047	4.300863362	3.92256307	3.71197114	3.871163063
"1554571_at"	4.786720407	4.576508232	4.456195004	4.546910642	4.514463649	4.801470939	4.58464324	4.51292738	4.514029086	4.592139057	4.624108588	4.744300461	4.593720928	4.783899982	4.630616067	4.625761506	4.595906814	4.457075109
"1554572_a_at"	5.778162373	5.794201847	6.096305992	6.156425903	7.123396612	5.767857285	6.196013384	6.03203722	6.010930498	6.248115181	6.389356552	6.08344495	5.944939329	5.9112999	5.766112342	5.90308452	6.508839575	5.659074776
"1554574_a_at"	7.349834319	7.337231659	7.238337171	7.071154563	7.772957401	6.687296043	7.835284682	7.20960813	7.678116591	7.516599297	7.387859091	7.365366659	7.33966554	7.538916815	7.887686397	7.456594986	7.47656539	7.886744423
"1554575_a_at"	6.062723588	6.031218849	6.258294174	5.843126268	6.953449134	5.935294236	6.38597117	5.737479285	5.929398947	5.801966834	6.267854439	5.981511529	5.631499376	6.090692181	5.934856609	5.889315002	7.049160655	6.017799924
"1554576_a_at"	5.763540994	6.107109535	5.739565619	5.616116625	5.699556059	5.840325578	5.908865738	5.433454079	5.859046916	5.260188826	5.818301854	6.218279472	5.784327453	5.74498448	5.663662256	5.767315443	5.784226803	5.633623194
"1554577_a_at"	8.083389689	7.77792499	8.237399483	8.046447682	8.493226426	7.691507114	8.603862845	7.908497433	8.129393165	7.709183607	8.297200337	8.12032526	7.685399557	8.045595626	8.20191768	8.171335237	8.674445387	8.29849611
"1554578_at"	6.54990832	6.448466378	6.205443185	6.399266905	6.381809661	6.552238421	6.528771531	6.344168049	6.365658943	6.813631531	6.442370911	6.374728208	6.321266049	6.487560697	6.389652004	6.594666543	6.25326355	6.39191936
"1554579_a_at"	5.350125823	5.843239381	5.285697878	5.057149657	5.040168241	5.421577179	5.259926112	5.207054514	5.237086375	5.467936984	5.151587678	5.188176341	5.182299328	5.059716747	5.07187712	5.218856723	4.850216213	4.95483223
[truncated: 12,018,759 more chars]
